# Supplementary material for: Crystal structure, Hirshfeld surface analysis and density functional theory study of 1-nonyl-3-phenyl­quinoxalin-2-one
Source: Acta Crystallogr E Crystallogr Commun. 2021 Sep 24;77(Pt 10):1037–42. doi: 10.1107/S2056989021009737 (PMC8491532; doi:10.1107/S2056989021009737)
Supplement: Supplementary file 1 [file e-77-01037-sup1.cif]

##############################################################################
#                                                                            #
# This CIF contains the data in a paper accepted for publication in          #
# Acta Crystallographica Section E. It conforms to the requirements of       #
# Notes for Authors for Acta Crystallographica Section E, and has been       #
# peer reviewed under the auspices of the IUCr Commission on Journals.       #
#                                                                            #
# Full details of the Crystallographic Information File format               #
# are given in the paper "The Crystallographic Information File (CIF):       #
# a New Standard Archive File for Crystallography" by S. R. Hall, F. H.      #
# Allen and I. D. Brown [Acta Cryst. (1991), A47, 655-685].                  #
#                                                                            #
# The current version of the core CIF dictionary is obtainable from          #
# ftp://ftp.iucr.org/pub/cif_core.dic.                                       #
#                                                                            #
# Software is freely available for graphical display of the structure(s)     #
# in this CIF. For information consult the CIF software page                 #
# http://www.iucr.org/resources/cif/software.                                #
#                                                                            #
# This file may be used for bona fide research purposes within the           #
# scientific community so long as proper attribution is given to the journal # 
# article from which it was obtained.                                        #
#                                                                            #
##############################################################################
data_I
_audit_creation_method
;
Olex2 1.3
(compiled 2020.11.12 svn.r5f609507 for OlexSys, GUI svn.r6272)
;
_journal_date_recd_electronic     2021-07-08
_journal_date_accepted     2021-09-17
_journal_name_full     'Acta Crystallographica, Section E'
_journal_year     2021
_journal_volume     77
_journal_issue     10
_journal_page_first     0
_journal_page_last     0
_journal_paper_category     GO
_journal_paper_doi     10.1107/S2056989021009737
_journal_coeditor_code     DJ2034
_publ_contact_author_name     'Al-Ostoot, Fares Hezam'
_publ_contact_author_address
;
Department of Biochemistry, Faculty of Education & Science, Al-Baydha
 University, Yemen
;
_publ_contact_author_email
;
faresalostoot@gmail.com
;
_publ_section_title
;
Crystal structure, Hirshfeld surface analysis and Density Functional Theory
study of 1-nonyl-3-phenylquinoxalin-2-one
;
loop_
    _publ_author_name
    _publ_author_footnote
    _publ_author_address
    'Abad, Nadeem' .
;
Laboratory of Heterocyclic Organic Chemistry URAC 21,
Pharmacochemistry Competence Center, Av. Ibn Battouta, BP 1014,
Faculty of Sciences, Mohammed V University, Rabat, Morocco
Department of Biochemistry, Faculty of Education & Science,
 AlBaydha University, Yemen
;
    'Chkirate, Karim' .
;
Laboratory of Heterocyclic Organic Chemistry URAC 21,
Pharmacochemistry Competence Center, Av. Ibn Battouta, BP 1014,
Faculty of Sciences, Mohammed V University, Rabat, Morocco
;
    'Al-Ostoot, Fares Hezam' .
;
Department of Biochemistry, Faculty of Education & Science,
 AlBaydha University, Yemen
;
    'Van Meervelt, Luc' .
;
KU Leuven, Chemistry Department, Celestijnenlaan 200F box 2404,
Leuven (Heverlee), B-3001, Belgium
;
    'Lahmidi, Sanae' .
;
Laboratory of Heterocyclic Organic Chemistry URAC 21,
Pharmacochemistry Competence Center, Av. Ibn Battouta, BP 1014,
Faculty of Sciences, Mohammed V University, Rabat, Morocco
;
    'Ferfra, Souad' .
;
Laboratory of Heterocyclic Organic Chemistry URAC 21,
Pharmacochemistry Competence Center, Av. Ibn Battouta, BP 1014,
Faculty of Sciences, Mohammed V University, Rabat, Morocco
;
    'Ramli, Youssef' .
;
Laboratory of Medicinal Chemistry, Drug Sciences Research Center, Faculty of
Medicine and Pharmacy, Mohammed V University in Rabat,
Morocco
;
    'Essassi, El Mokhtar' .
;
Laboratory of Heterocyclic Organic Chemistry URAC 21,
 Pharmacochemistry Competence Center, Av. Ibn Battouta, BP 1014,
Faculty of Sciences, Mohammed V University, Rabat, Morocco
;
_publ_section_synopsis
;
The phenyl-quinoxaline moiety in the title compound is not planar. In the
crystal, C---H...O hydrogen bonds between neighboring quinoxaline rings form
chains along the <i>a</i> axis direction.
;
_chemical_name_systematic
;
1-Nonyl-3-phenylquinoxalin-2-one
;
_chemical_name_common     ?
_chemical_formula_moiety     'C23 H28 N2 O'
_chemical_formula_sum     'C23 H28 N2 O'
_chemical_formula_iupac     'C23 H28 N2 O'
_chemical_formula_weight     348.47
_chemical_melting_point     ?
_space_group_crystal_system     triclinic
_space_group_name_H-M_alt     'P -1'
_space_group_name_Hall     '-P 1'
loop_
    _space_group_symop_operation_xyz
    'x, y, z'
    '-x, -y, -z'
_cell_length_a     5.2353(2)
_cell_length_b     13.5065(5)
_cell_length_c     14.3158(5)
_cell_angle_alpha     98.045(3)
_cell_angle_beta     98.327(3)
_cell_angle_gamma     91.255(3)
_cell_volume     990.83(6)
_cell_formula_units_Z     2
_cell_measurement_reflns_used     6605
_cell_measurement_theta_min     3.0410
_cell_measurement_theta_max     26.3730
_cell_measurement_temperature     293(2)
_exptl_crystal_description     block
_exptl_crystal_colour     colourless
_exptl_crystal_size_max     0.45
_exptl_crystal_size_mid     0.3
_exptl_crystal_size_min     0.15
_exptl_crystal_density_diffrn     1.168
_exptl_crystal_density_meas     ?
_exptl_crystal_density_method     ?
_exptl_crystal_F_000     376
_exptl_absorpt_coefficient_mu     0.071
_exptl_absorpt_correction_type     multi-scan
_exptl_absorpt_process_details
;
(CrysAlisPro; Rigaku OD, 2018)
;
_exptl_absorpt_correction_T_min     0.68576
_exptl_absorpt_correction_T_max     1.00000
_diffrn_ambient_temperature     293(2)
_diffrn_source     'micro-focus sealed X-ray tube'
_diffrn_radiation_type     'Mo K\a'
_diffrn_radiation_wavelength     0.71073
_diffrn_radiation_monochromator     mirror
_diffrn_measurement_device_type
                                   'SuperNova, Single source at offset/far, Eos'
_diffrn_measurement_device     'four-circle diffractometer'
_diffrn_measurement_method     '\w scans'
_diffrn_detector     'CCD plate'
_diffrn_detector_area_resol_mean     15.9631
_diffrn_reflns_number     20242
_diffrn_reflns_av_R_equivalents     0.0224
_diffrn_reflns_av_unetI/netI     0.0192
_diffrn_reflns_theta_min     2.907
_diffrn_reflns_theta_max     26.368
_diffrn_reflns_theta_full     25.242
_diffrn_measured_fraction_theta_max     0.997
_diffrn_measured_fraction_theta_full     0.996
_diffrn_reflns_limit_h_min     -6
_diffrn_reflns_limit_h_max     6
_diffrn_reflns_limit_k_min     -16
_diffrn_reflns_limit_k_max     16
_diffrn_reflns_limit_l_min     -17
_diffrn_reflns_limit_l_max     17
_diffrn_radiation_probe     x-ray
_refine_special_details     ?
_reflns_number_total     4058
_reflns_number_gt     2864
_reflns_threshold_expression     'I > 2\s(I)'
_refine_ls_structure_factor_coef     Fsqd
_refine_ls_matrix_type     full
_refine_ls_R_factor_all     0.0923
_refine_ls_R_factor_gt     0.0700
_refine_ls_wR_factor_gt     0.2178
_refine_ls_wR_factor_ref     0.2402
_refine_ls_goodness_of_fit_ref     1.051
_refine_ls_restrained_S_all     1.066
_refine_ls_number_reflns     4058
_refine_ls_number_parameters     264
_refine_ls_number_restraints     70
_refine_ls_hydrogen_treatment     constr
_refine_ls_weighting_scheme     calc
_refine_ls_weighting_details
              'w=1/[\s^2^(Fo^2^)+(0.1119P)^2^+0.4832P] where P=(Fo^2^+2Fc^2^)/3'
_atom_sites_solution_hydrogens     geom
_atom_sites_solution_primary     dual
_atom_sites_solution_secondary     ?
_refine_ls_shift/su_max     0.000
_refine_ls_shift/su_mean     0.000
_refine_diff_density_max     0.371
_refine_diff_density_min     -0.453
_refine_ls_extinction_method     none
_refine_ls_extinction_coef     .
loop_
    _atom_type_symbol
    _atom_type_description
    _atom_type_scat_dispersion_real
    _atom_type_scat_dispersion_imag
    _atom_type_scat_source
    'C' 'C' 0.0033 0.0016
                         'International Tables Vol C Tables 4.2.6.8 and 6.1.1.4'
    'H' 'H' 0.0000 0.0000
                         'International Tables Vol C Tables 4.2.6.8 and 6.1.1.4'
    'N' 'N' 0.0061 0.0033
                         'International Tables Vol C Tables 4.2.6.8 and 6.1.1.4'
    'O' 'O' 0.0106 0.0060
                         'International Tables Vol C Tables 4.2.6.8 and 6.1.1.4'
_computing_data_collection
;
CrysAlisPro (Rigaku OD, 2018)
;
_computing_cell_refinement
;
CrysAlisPro (Rigaku OD, 2018)
;
_computing_data_reduction
;
CrysAlisPro (Rigaku OD, 2018)
;
_computing_structure_solution
;
<i>SHELXT2014/5</i> (Sheldrick, 2015a)
;
_computing_structure_refinement
;
<i>SHELXL2016/4</i> (Sheldrick, 2015b)
;
_computing_molecular_graphics
;
<i>OLEX2</i> (Dolomanov <i>et al.</i>,  2009)
;
_computing_publication_material
;
<i>OLEX2</i> (Dolomanov <i>et al.</i>,  2009)
;
loop_
    _atom_site_type_symbol
    _atom_site_label
    _atom_site_fract_x
    _atom_site_fract_y
    _atom_site_fract_z
    _atom_site_U_iso_or_equiv
    _atom_site_adp_type
    _atom_site_calc_flag
    _atom_site_occupancy
    _atom_site_disorder_assembly
    _atom_site_disorder_group
    O O1 0.3177(4) 0.43358(13) 0.55347(14) 0.0685(5) Uani d 1 . .
    N N1 0.6712(4) 0.35716(13) 0.61382(14) 0.0498(5) Uani d 1 . .
    C C1 0.4408(5) 0.35784(17) 0.55355(17) 0.0510(5) Uani d 1 . .
    N N2 0.4810(4) 0.17973(14) 0.50005(14) 0.0527(5) Uani d 1 . .
    C C2 0.3592(4) 0.26106(16) 0.49062(16) 0.0489(5) Uani d 1 . .
    C C3 0.6998(5) 0.18102(17) 0.56737(17) 0.0516(6) Uani d 1 . .
    C C4 0.8245(5) 0.09152(19) 0.5763(2) 0.0625(7) Uani d 1 . .
    H H4 0.755288 0.032153 0.539594 0.075 Uiso calc 1 . .
    C C5 1.0489(6) 0.0911(2) 0.6392(2) 0.0698(7) Uani d 1 . .
    H H5 1.131744 0.031553 0.644889 0.084 Uiso calc 1 . .
    C C6 1.1516(5) 0.1794(2) 0.6940(2) 0.0672(7) Uani d 1 . .
    H H6 1.305232 0.178777 0.735651 0.081 Uiso calc 1 . .
    C C7 1.0310(5) 0.2677(2) 0.68807(18) 0.0594(6) Uani d 1 . .
    H H7 1.100928 0.326025 0.726530 0.071 Uiso calc 1 . .
    C C8 0.8032(4) 0.27050(17) 0.62436(16) 0.0497(5) Uani d 1 . .
    C C9 0.7704(5) 0.45374(17) 0.66992(17) 0.0547(6) Uani d 1 . .
    H H9A 0.711702 0.507452 0.634775 0.066 Uiso calc 1 . .
    H H9B 0.957721 0.455955 0.678226 0.066 Uiso calc 1 . .
    C C10 0.6832(5) 0.47073(19) 0.76690(18) 0.0606(6) Uani d 1 . .
    H H10A 0.498084 0.479028 0.758694 0.073 Uiso calc 1 . .
    H H10B 0.717777 0.412121 0.798120 0.073 Uiso calc 1 . .
    C C11 0.8169(6) 0.5614(2) 0.8298(2) 0.0745(8) Uani d 1 . .
    H H11A 0.798334 0.618437 0.795459 0.089 Uiso calc 1 . .
    H H11B 0.999863 0.549819 0.843410 0.089 Uiso calc 1 . .
    C C12 0.7119(8) 0.5865(3) 0.9237(2) 0.0978(11) Uani d 1 . .
    H H12C 0.774577 0.539337 0.966060 0.117 Uiso calc 0.396(11) A 2
    H H12D 0.524815 0.579172 0.911703 0.117 Uiso calc 0.396(11) A 2
    H H12A 0.555095 0.622546 0.911469 0.117 Uiso calc 0.604(11) A 1
    H H12B 0.663609 0.524143 0.944183 0.117 Uiso calc 0.604(11) A 1
    C C13B 0.791(3) 0.6928(9) 0.9730(12) 0.143(6) Uani d 0.396(11) A 2
    H H13A 0.733512 0.738151 0.928155 0.172 Uiso calc 0.396(11) A 2
    H H13B 0.694988 0.706615 1.026028 0.172 Uiso calc 0.396(11) A 2
    C C14B 1.067(3) 0.7193(11) 1.0101(13) 0.178(8) Uani d 0.396(11) A 2
    H H14A 1.144535 0.724151 0.953271 0.214 Uiso calc 0.396(11) A 2
    H H14B 1.131999 0.659083 1.033095 0.214 Uiso calc 0.396(11) A 2
    C C15B 1.203(5) 0.8041(10) 1.0834(14) 0.213(9) Uani d 0.396(11) A 2
    H H15A 1.115971 0.809553 1.139137 0.255 Uiso calc 0.396(11) A 2
    H H15B 1.377951 0.784635 1.103084 0.255 Uiso calc 0.396(11) A 2
    C C13A 0.8860(18) 0.6470(6) 1.0052(4) 0.108(3) Uani d 0.604(11) A 1
    H H13C 0.803887 0.653364 1.062129 0.129 Uiso calc 0.604(11) A 1
    H H13D 1.046676 0.613550 1.018024 0.129 Uiso calc 0.604(11) A 1
    C C14A 0.9394(19) 0.7469(5) 0.9806(5) 0.109(3) Uani d 0.604(11) A 1
    H H14C 0.778583 0.778877 0.963392 0.130 Uiso calc 0.604(11) A 1
    H H14D 1.033828 0.741313 0.926736 0.130 Uiso calc 0.604(11) A 1
    C C15A 1.095(3) 0.8071(7) 1.0650(5) 0.151(4) Uani d 0.604(11) A 1
    H H15C 0.983493 0.820608 1.113487 0.182 Uiso calc 0.604(11) A 1
    H H15D 1.229528 0.765333 1.089666 0.182 Uiso calc 0.604(11) A 1
    C C16 1.2192(15) 0.9031(5) 1.0549(5) 0.208(3) Uani d 1 . .
    H H16C 1.047455 0.927886 1.040740 0.250 Uiso calc 0.396(11) A 2
    H H16D 1.302078 0.900230 0.998269 0.250 Uiso calc 0.396(11) A 2
    H H16A 1.331550 0.888114 1.006973 0.250 Uiso calc 0.604(11) A 1
    H H16B 1.083193 0.942764 1.027665 0.250 Uiso calc 0.604(11) A 1
    C C17 1.3710(9) 0.9691(3) 1.1345(4) 0.1294(16) Uani d 1 . .
    H H17A 1.353016 1.037431 1.124155 0.194 Uiso calc 1 . .
    H H17B 1.549689 0.953042 1.138569 0.194 Uiso calc 1 . .
    H H17C 1.309895 0.959940 1.192911 0.194 Uiso calc 1 . .
    C C18 0.1379(5) 0.25620(17) 0.41263(17) 0.0517(6) Uani d 1 . .
    C C19 0.1175(6) 0.1751(2) 0.33936(19) 0.0663(7) Uani d 1 . .
    H H19 0.242243 0.127165 0.340750 0.080 Uiso calc 1 . .
    C C20 -0.0844(6) 0.1652(2) 0.2653(2) 0.0780(8) Uani d 1 . .
    H H20 -0.094842 0.110612 0.217213 0.094 Uiso calc 1 . .
    C C21 -0.2709(6) 0.2351(2) 0.2615(2) 0.0749(8) Uani d 1 . .
    H H21 -0.408785 0.227544 0.211843 0.090 Uiso calc 1 . .
    C C22 -0.2513(5) 0.3164(2) 0.3319(2) 0.0680(7) Uani d 1 . .
    H H22 -0.375143 0.364646 0.328908 0.082 Uiso calc 1 . .
    C C23 -0.0503(5) 0.32754(19) 0.40714(19) 0.0574(6) Uani d 1 . .
    H H23 -0.040380 0.382880 0.454350 0.069 Uiso calc 1 . .
loop_
    _atom_site_aniso_label
    _atom_site_aniso_U_11
    _atom_site_aniso_U_22
    _atom_site_aniso_U_33
    _atom_site_aniso_U_12
    _atom_site_aniso_U_13
    _atom_site_aniso_U_23
    O1 0.0726(11) 0.0453(9) 0.0818(13) 0.0079(8) 0.0004(9) -0.0005(8)
    N1 0.0560(11) 0.0410(10) 0.0511(11) -0.0013(8) 0.0092(9) 0.0018(8)
    C1 0.0567(13) 0.0449(12) 0.0511(13) 0.0017(10) 0.0094(10) 0.0046(10)
    N2 0.0590(11) 0.0431(10) 0.0556(11) 0.0006(8) 0.0100(9) 0.0046(8)
    C2 0.0544(12) 0.0427(11) 0.0506(12) -0.0014(9) 0.0124(10) 0.0058(9)
    C3 0.0596(13) 0.0458(12) 0.0503(13) 0.0015(10) 0.0110(10) 0.0071(10)
    C4 0.0740(16) 0.0466(13) 0.0672(16) 0.0068(12) 0.0115(13) 0.0079(11)
    C5 0.0749(17) 0.0602(16) 0.0772(18) 0.0160(13) 0.0096(14) 0.0203(14)
    C6 0.0635(15) 0.0762(18) 0.0627(16) 0.0087(13) 0.0034(12) 0.0179(13)
    C7 0.0627(14) 0.0593(15) 0.0545(14) 0.0002(11) 0.0060(11) 0.0058(11)
    C8 0.0567(13) 0.0466(12) 0.0480(12) 0.0014(10) 0.0143(10) 0.0083(9)
    C9 0.0591(13) 0.0446(12) 0.0574(14) -0.0047(10) 0.0057(11) 0.0014(10)
    C10 0.0643(15) 0.0564(14) 0.0583(15) -0.0017(11) 0.0083(12) 0.0000(11)
    C11 0.0707(17) 0.0774(18) 0.0667(16) -0.0048(14) 0.0051(13) -0.0135(14)
    C12 0.110(3) 0.101(2) 0.075(2) 0.001(2) 0.0198(18) -0.0184(18)
    C13B 0.185(12) 0.124(9) 0.100(11) -0.017(9) 0.017(8) -0.049(8)
    C14B 0.234(15) 0.157(11) 0.116(11) -0.097(12) -0.048(11) 0.019(9)
    C15B 0.204(19) 0.152(8) 0.249(18) -0.094(11) 0.037(13) -0.073(8)
    C13A 0.143(6) 0.120(5) 0.054(3) -0.002(4) 0.009(3) -0.004(3)
    C14A 0.128(7) 0.119(5) 0.067(4) -0.024(4) 0.009(4) -0.015(3)
    C15A 0.192(11) 0.174(7) 0.070(4) -0.062(6) 0.028(5) -0.047(4)
    C16 0.213(7) 0.174(5) 0.206(7) -0.081(5) 0.012(5) -0.051(5)
    C17 0.123(3) 0.099(3) 0.146(4) -0.008(2) -0.013(3) -0.015(3)
    C18 0.0560(13) 0.0455(12) 0.0544(13) -0.0054(10) 0.0102(10) 0.0089(10)
    C19 0.0733(17) 0.0538(14) 0.0655(16) 0.0023(12) -0.0016(13) -0.0008(12)
    C20 0.086(2) 0.0679(18) 0.0694(18) -0.0039(15) -0.0073(15) -0.0054(14)
    C21 0.0684(17) 0.081(2) 0.0702(18) -0.0068(15) -0.0100(14) 0.0153(15)
    C22 0.0617(15) 0.0711(17) 0.0718(17) 0.0044(13) 0.0051(13) 0.0174(14)
    C23 0.0570(13) 0.0554(13) 0.0616(14) -0.0001(11) 0.0122(11) 0.0114(11)
_geom_special_details
;
 All esds (except the esd in the dihedral angle between two l.s. planes)
 are estimated using the full covariance matrix.  The cell esds are taken
 into account individually in the estimation of esds in distances, angles
 and torsion angles; correlations between esds in cell parameters are only
 used when they are defined by crystal symmetry.  An approximate (isotropic)
 treatment of cell esds is used for estimating esds involving l.s. planes.
;
loop_
    _geom_bond_atom_site_label_1
    _geom_bond_atom_site_label_2
    _geom_bond_site_symmetry_2
    _geom_bond_distance
    _geom_bond_publ_flag
    O1 C1 . 1.221(3) ?
    C13Bb H13A . 0.9700 ?
    C13Bb H13B . 0.9700 ?
    C13Bb C14B . 1.482(10) ?
    C14Bb H14A . 0.9700 ?
    C14Bb H14B . 0.9700 ?
    C14Bb C15B . 1.527(9) ?
    C15Bb H15A . 0.9700 ?
    C15Bb H15B . 0.9700 ?
    C13Aa H13C . 0.9700 ?
    C13Aa H13D . 0.9700 ?
    C13Aa C14A . 1.472(8) ?
    C14Aa H14C . 0.9700 ?
    C14Aa H14D . 0.9700 ?
    C14Aa C15A . 1.481(7) ?
    C15Aa H15C . 0.9700 ?
    C15Aa H15D . 0.9700 ?
    C15Bb C16 . 1.456(10) ?
    C15Aa C16 . 1.473(5) ?
    N1 C1 . 1.379(3) ?
    N1 C8 . 1.387(3) ?
    N1 C9 . 1.474(3) ?
    C1 C2 . 1.496(3) ?
    N2 C2 . 1.296(3) ?
    N2 C3 . 1.384(3) ?
    C2 C18 . 1.481(3) ?
    C3 C4 . 1.399(3) ?
    C3 C8 . 1.410(3) ?
    C4 H4 . 0.9300 ?
    C4 C5 . 1.373(4) ?
    C5 H5 . 0.9300 ?
    C5 C6 . 1.385(4) ?
    C6 H6 . 0.9300 ?
    C6 C7 . 1.369(4) ?
    C7 H7 . 0.9300 ?
    C7 C8 . 1.397(3) ?
    C9 H9A . 0.9700 ?
    C9 H9B . 0.9700 ?
    C9 C10 . 1.512(3) ?
    C10 H10A . 0.9700 ?
    C10 H10B . 0.9700 ?
    C10 C11 . 1.507(4) ?
    C11 H11A . 0.9700 ?
    C11 H11B . 0.9700 ?
    C11 C12 . 1.523(4) ?
    C12 H12C . 0.9700 ?
    C12 H12D . 0.9700 ?
    C12 H12A . 0.9700 ?
    C12 H12B . 0.9700 ?
    C12 C13B . 1.528(9) ?
    C12 C13A . 1.500(6) ?
    C16 H16C . 0.9700 ?
    C16 H16D . 0.9700 ?
    C16 H16A . 0.9700 ?
    C16 H16B . 0.9700 ?
    C16 C17 . 1.466(7) ?
    C17 H17A . 0.9600 ?
    C17 H17B . 0.9600 ?
    C17 H17C . 0.9600 ?
    C18 C19 . 1.397(3) ?
    C18 C23 . 1.395(3) ?
    C19 H19 . 0.9300 ?
    C19 C20 . 1.375(4) ?
    C20 H20 . 0.9300 ?
    C20 C21 . 1.374(4) ?
    C21 H21 . 0.9300 ?
    C21 C22 . 1.374(4) ?
    C22 H22 . 0.9300 ?
    C22 C23 . 1.382(4) ?
    C23 H23 . 0.9300 ?
loop_
    _geom_angle_atom_site_label_1
    _geom_angle_atom_site_label_2
    _geom_angle_atom_site_label_3
    _geom_angle_site_symmetry_1
    _geom_angle_site_symmetry_3
    _geom_angle
    _geom_angle_publ_flag
    C1 N1 C8 . . 122.74(19) ?
    C14Aa C13Aa C12 . . 109.4(6) ?
    C14Bb C13Bb C12 . . 119.6(10) ?
    C14Bb C13Bb H13A . . 107.4 ?
    H13Ab C13Bb H13B . . 106.9 ?
    C14Bb C13Bb H13B . . 107.4 ?
    C13Bb C14Bb H14A . . 104.0 ?
    C1 N1 C9 . . 116.64(19) ?
    C8 N1 C9 . . 120.60(19) ?
    O1 C1 N1 . . 120.6(2) ?
    O1 C1 C2 . . 124.1(2) ?
    C15Bb C14Bb H14A . . 104.0 ?
    H14Ab C14Bb H14B . . 105.4 ?
    C13Bb C14Bb H14B . . 104.0 ?
    C15Bb C14Bb H14B . . 104.0 ?
    C13Bb C14Bb C15B . . 133.0(17) ?
    C14Bb C15Bb H15A . . 107.9 ?
    C14Bb C15Bb H15B . . 107.9 ?
    H15Ab C15Bb H15B . . 107.2 ?
    N1 C1 C2 . . 115.22(19) ?
    C2 N2 C3 . . 120.3(2) ?
    N2 C2 C1 . . 122.0(2) ?
    N2 C2 C18 . . 117.6(2) ?
    C18 C2 C1 . . 120.4(2) ?
    N2 C3 C4 . . 118.7(2) ?
    N2 C3 C8 . . 121.6(2) ?
    C4 C3 C8 . . 119.7(2) ?
    C3 C4 H4 . . 119.9 ?
    C5 C4 C3 . . 120.2(2) ?
    C5 C4 H4 . . 119.9 ?
    C14Aa C13Aa H13C . . 109.8 ?
    C14Aa C13Aa H13D . . 109.8 ?
    H13Ca C13Aa H13D . . 108.2 ?
    C13Aa C14Aa H14C . . 110.1 ?
    C15Aa C14Aa H14C . . 110.1 ?
    C15Aa C14Aa H14D . . 110.1 ?
    H14Ca C14Aa H14D . . 108.4 ?
    C13Aa C14Aa H14D . . 110.1 ?
    C13Aa C14Aa C15A . . 108.0(6) ?
    C14Aa C15Aa H15C . . 107.4 ?
    C14Aa C15Aa H15D . . 107.4 ?
    C4 C5 H5 . . 120.1 ?
    C4 C5 C6 . . 119.9(2) ?
    C6 C5 H5 . . 120.1 ?
    C5 C6 H6 . . 119.4 ?
    C7 C6 C5 . . 121.2(3) ?
    C7 C6 H6 . . 119.4 ?
    C6 C7 H7 . . 119.9 ?
    C6 C7 C8 . . 120.2(2) ?
    C8 C7 H7 . . 119.9 ?
    N1 C8 C3 . . 117.6(2) ?
    H15Ca C15Aa H15D . . 107.0 ?
    C13Aa C12 C11 . . 117.4(5) ?
    C13Bb C12 H12C . . 109.1 ?
    H12Cb C12 H12D . . 107.8 ?
    C13Bb C12 H12D . . 109.1 ?
    C13Aa C12 H12A . . 107.9 ?
    C13Aa C12 H12B . . 107.9 ?
    H12Aa C12 H12B . . 107.2 ?
    C15Bb C16 H16C . . 110.2 ?
    C15Bb C16 H16D . . 110.2 ?
    H16Cb C16 H16D . . 108.5 ?
    C15Aa C16 H16A . . 106.4 ?
    H16Aa C16 H16B . . 106.5 ?
    C15Aa C16 H16B . . 106.4 ?
    C15Bb C16 C17 . . 107.4(8) ?
    N1 C8 C7 . . 123.5(2) ?
    C7 C8 C3 . . 118.9(2) ?
    N1 C9 H9A . . 109.1 ?
    N1 C9 H9B . . 109.1 ?
    N1 C9 C10 . . 112.61(19) ?
    H9A C9 H9B . . 107.8 ?
    C10 C9 H9A . . 109.1 ?
    C10 C9 H9B . . 109.1 ?
    C9 C10 H10A . . 109.1 ?
    C9 C10 H10B . . 109.1 ?
    H10A C10 H10B . . 107.8 ?
    C11 C10 C9 . . 112.5(2) ?
    C11 C10 H10A . . 109.1 ?
    C11 C10 H10B . . 109.1 ?
    C10 C11 H11A . . 108.9 ?
    C10 C11 H11B . . 108.9 ?
    C10 C11 C12 . . 113.5(3) ?
    H11A C11 H11B . . 107.7 ?
    C12 C11 H11A . . 108.9 ?
    C12 C11 H11B . . 108.9 ?
    C11 C12 H12C . . 109.1 ?
    C11 C12 H12D . . 109.1 ?
    C11 C12 H12A . . 107.9 ?
    C11 C12 H12B . . 107.9 ?
    C11 C12 C13B . . 112.6(8) ?
    C17 C16 C15A . . 123.6(7) ?
    C17 C16 H16C . . 110.2 ?
    C12 C13Bb H13A . . 107.4 ?
    C12 C13Bb H13B . . 107.4 ?
    C12 C13Aa H13C . . 109.8 ?
    C12 C13Aa H13D . . 109.8 ?
    C16 C15Bb C14B . . 117.8(12) ?
    C17 C16 H16D . . 110.2 ?
    C17 C16 H16A . . 106.4 ?
    C17 C16 H16B . . 106.4 ?
    C16 C17 H17A . . 109.5 ?
    C16 C17 H17B . . 109.5 ?
    C16 C17 H17C . . 109.5 ?
    H17A C17 H17B . . 109.5 ?
    H17A C17 H17C . . 109.5 ?
    H17B C17 H17C . . 109.5 ?
    C19 C18 C2 . . 117.8(2) ?
    C23 C18 C2 . . 124.4(2) ?
    C23 C18 C19 . . 117.9(2) ?
    C18 C19 H19 . . 119.5 ?
    C20 C19 C18 . . 120.9(3) ?
    C20 C19 H19 . . 119.5 ?
    C19 C20 H20 . . 119.7 ?
    C21 C20 C19 . . 120.6(3) ?
    C21 C20 H20 . . 119.7 ?
    C20 C21 H21 . . 120.4 ?
    C22 C21 C20 . . 119.3(3) ?
    C22 C21 H21 . . 120.4 ?
    C21 C22 H22 . . 119.5 ?
    C21 C22 C23 . . 121.0(3) ?
    C23 C22 H22 . . 119.5 ?
    C18 C23 H23 . . 119.8 ?
    C22 C23 C18 . . 120.3(3) ?
    C22 C23 H23 . . 119.8 ?
    C16 C15Bb H15A . . 107.9 ?
    C16 C15Bb H15B . . 107.9 ?
    C16 C15Aa C14A . . 119.5(7) ?
    C16 C15Aa H15C . . 107.4 ?
    C16 C15Aa H15D . . 107.4 ?
loop_
    _geom_torsion_atom_site_label_1
    _geom_torsion_atom_site_label_2
    _geom_torsion_atom_site_label_3
    _geom_torsion_atom_site_label_4
    _geom_torsion_site_symmetry_1
    _geom_torsion_site_symmetry_2
    _geom_torsion_site_symmetry_3
    _geom_torsion_site_symmetry_4
    _geom_torsion
    _geom_torsion_publ_flag
    C13Aa C14Aa C15Aa C16 . . . . 168.0(12) ?
    C13Bb C14Bb C15Bb C16 . . . . -76(3) ?
    C14Bb C15Bb C16 C17 . . . . -176.5(18) ?
    C14Aa C15Aa C16 C17 . . . . 178.4(9) ?
    O1 C1 C2 N2 . . . . -172.5(2) ?
    O1 C1 C2 C18 . . . . 9.4(4) ?
    N1 C1 C2 N2 . . . . 7.6(3) ?
    N1 C1 C2 C18 . . . . -170.52(19) ?
    N1 C9 C10 C11 . . . . 171.1(2) ?
    C1 N1 C8 C3 . . . . 2.8(3) ?
    C1 N1 C8 C7 . . . . -177.2(2) ?
    C1 N1 C9 C10 . . . . 92.3(3) ?
    C1 C2 C18 C19 . . . . 160.9(2) ?
    C1 C2 C18 C23 . . . . -18.6(3) ?
    N2 C2 C18 C19 . . . . -17.3(3) ?
    N2 C2 C18 C23 . . . . 163.2(2) ?
    N2 C3 C4 C5 . . . . 176.9(2) ?
    N2 C3 C8 N1 . . . . 2.9(3) ?
    N2 C3 C8 C7 . . . . -177.2(2) ?
    C2 N2 C3 C4 . . . . 179.2(2) ?
    C2 N2 C3 C8 . . . . -2.8(3) ?
    C2 C18 C19 C20 . . . . 179.3(3) ?
    C2 C18 C23 C22 . . . . -179.5(2) ?
    C3 N2 C2 C1 . . . . -2.5(3) ?
    C3 N2 C2 C18 . . . . 175.63(19) ?
    C3 C4 C5 C6 . . . . 0.2(4) ?
    C4 C3 C8 N1 . . . . -179.3(2) ?
    C4 C3 C8 C7 . . . . 0.7(4) ?
    C4 C5 C6 C7 . . . . 1.1(4) ?
    C5 C6 C7 C8 . . . . -1.4(4) ?
    C6 C7 C8 N1 . . . . -179.5(2) ?
    C6 C7 C8 C3 . . . . 0.5(4) ?
    C8 N1 C1 O1 . . . . 172.5(2) ?
    C8 N1 C1 C2 . . . . -7.6(3) ?
    C8 N1 C9 C10 . . . . -86.1(3) ?
    C8 C3 C4 C5 . . . . -1.1(4) ?
    C9 N1 C1 O1 . . . . -5.8(3) ?
    C9 N1 C1 C2 . . . . 174.13(19) ?
    C9 N1 C8 C3 . . . . -179.0(2) ?
    C9 N1 C8 C7 . . . . 1.0(3) ?
    C9 C10 C11 C12 . . . . 173.8(3) ?
    C10 C11 C12 C13Aa . . . . 157.2(5) ?
    C10 C11 C12 C13Bb . . . . -163.5(7) ?
    C11 C12 C13Bb C14Bb . . . . -66.5(19) ?
    C11 C12 C13Aa C14Aa . . . . 64.2(9) ?
    C12 C13Aa C14Aa C15Aa . . . . 175.8(8) ?
    C12 C13Bb C14Bb C15Bb . . . . -160.7(14) ?
    C18 C19 C20 C21 . . . . 0.1(5) ?
    C19 C18 C23 C22 . . . . 1.0(4) ?
    C19 C20 C21 C22 . . . . 1.1(5) ?
    C20 C21 C22 C23 . . . . -1.3(5) ?
    C21 C22 C23 C18 . . . . 0.3(4) ?
    C23 C18 C19 C20 . . . . -1.2(4) ?
loop_
    _geom_hbond_atom_site_label_D
    _geom_hbond_atom_site_label_H
    _geom_hbond_atom_site_label_A
    _geom_hbond_site_symmetry_A
    _geom_hbond_distance_DH
    _geom_hbond_distance_HA
    _geom_hbond_distance_DA
    _geom_hbond_angle_DHA
    C19 H19 N2 . 0.93 2.44 2.758(3) 100
    C23 H23 O1 . 0.93 2.21 2.832(3) 123
_shelx_space_group_comment
;
The symmetry employed for this shelxl refinement is uniquely defined
by the following loop, which should always be used as a source of
symmetry information in preference to the above space-group names.
They are only intended as comments.
;
_shelx_estimated_absorpt_T_min     0.969
_shelx_estimated_absorpt_T_max     0.989
_shelx_hkl_file
;
   0   0   2  697.10    9.11
   0   0  -2  708.80    9.28
   0   0  -2  706.64    9.17
   0   0   2  712.05    9.26
   0   0   2  703.10    9.61
   0   0  -2  722.30    8.99
   0   0  -2  714.14    9.34
   0   0   2  721.27    9.02
   0   0   2  707.74    9.30
   0   0   3 1106.18   14.47
   0   0  -3 1108.18   14.32
   0   0   3 1119.72   14.25
   0   0  -3 1123.78   14.64
   0   0  -3 1115.51   14.50
   0   0  -3 1146.60   14.08
   0   0   3 1085.45   14.07
   0   0   3 1114.92   14.96
   0   0   3 1136.96   14.58
   0   0  -4   32.41    1.57
   0   0  -4   26.74    1.31
   0   0   4   39.06    1.71
   0   0   4   28.25    1.39
   0   0   4   28.35    1.61
   0   0  -4   35.78    1.61
   0   0  -4   33.68    1.37
   0   0   4   33.49    1.44
   0   0  -5    4.23    0.64
   0   0  -5    3.44    0.58
   0   0   5    4.71    0.63
   0   0  -5    5.55    0.64
   0   0   5    4.91    0.63
   0   0   5    4.02    0.68
   0   0   5    4.54    0.57
   0   0   5    4.44    0.65
   0   0  -5    4.01    0.57
   0   0  -6    9.51    1.03
   0   0  -6   11.23    0.98
   0   0  -6    5.79    0.77
   0   0   6   10.62    0.99
   0   0   6    4.92    0.85
   0   0  -6    6.72    0.92
   0   0   6    7.85    0.88
   0   0   6    9.44    1.04
   0   0  -7    6.38    0.91
   0   0  -7   12.37    1.11
   0   0   7   11.76    1.13
   0   0   7    7.52    0.97
   0   0   7   11.38    1.24
   0   0  -7   10.03    1.17
   0   0  -8   20.35    1.48
   0   0  -8   16.61    1.55
   0   0   8   18.45    1.46
   0   0   8   17.57    1.58
   0   0   9   10.10    1.30
   0   0   9   11.95    1.27
   0   0  -9   14.63    1.39
   0   0  -9   12.51    1.47
   0   0 -10    9.49    1.39
   0   0  10   11.21    1.30
   0   0  10   12.09    1.49
   0   0 -10   14.38    1.45
   0   0  11   21.10    1.84
   0   0 -11   22.77    1.89
   0   0  11   20.57    2.13
   0   0  12   66.96    3.50
   0   0 -12   72.07    3.56
   0   0  12   73.84    4.18
   0   0  13    2.18    0.83
   0   0  13    1.46    0.77
   0   0 -13    2.14    0.79
   0   0  14    3.57    1.19
   0   0  14    3.28    0.91
   0   0 -14    4.08    1.08
   0   0 -15    0.79    0.58
   0   0  15    0.63    0.57
   0   0  15    2.23    1.07
   0   0 -16   12.99    1.89
   0   0  16   14.03    1.88
   0   0  16   11.46    2.01
   0   0 -17    2.35    0.91
   0   0  17    2.69    1.06
   0   0  18    1.34    0.88
   0  -1  18   -0.07    0.65
   0  -1  17    2.32    0.99
   0   1 -17    1.64    0.66
   0  -1  17    2.23    0.90
   0  -1  16    1.65    0.74
   0  -1  16    0.33    0.74
   0   1 -16    0.03    0.50
   0  -1  15   16.19    1.92
   0  -1  15   12.02    1.94
   0   1 -15   15.17    1.92
   0   1 -14   23.58    2.24
   0  -1  14   24.26    2.29
   0  -1  14   20.98    2.42
   0  -1  13    7.38    1.23
   0   1 -13    5.59    1.06
   0  -1  12   -0.39    0.38
   0  -1  12   -0.24    0.42
   0  -1  11   23.07    1.94
   0   1 -11   27.41    2.02
   0  -1  11   24.01    2.10
   0  -1  10    0.68    0.39
   0  -1  10    0.74    0.42
   0   1 -10    1.27    0.48
   0   1  -9    0.87    0.35
   0  -1   9    0.44    0.34
   0  -1   9    1.77    0.55
   0  -1   8   67.68    2.87
   0  -1   8   65.71    2.97
   0   1  -8   69.02    2.75
   0  -1   7    8.73    1.00
   0  -1   7    7.98    0.91
   0   1  -7    9.62    1.11
   0  -1   7    9.50    1.05
   0   1  -7    9.50    0.94
   0  -1   6   24.13    1.48
   0   1  -6   25.68    1.42
   0  -1   6   24.82    1.58
   0  -1   6   21.15    1.46
   0   1  -6   23.13    1.69
   0   1  -6   24.85    1.65
   0  -1   5  158.97    4.02
   0  -1   5  162.80    3.79
   0  -1   5  162.18    3.91
   0   1  -5  162.58    4.15
   0   1  -5  167.75    3.72
   0   1  -5  160.23    4.42
   0  -1   5  164.45    4.10
   0   1  -4    7.42    0.63
   0  -1   4    7.17    0.71
   0  -1   4    7.98    0.73
   0   1  -4    8.02    0.82
   0  -1   4    7.50    0.79
   0  -1   4    7.32    0.65
   0  -1   4    7.74    0.71
   0   1  -4    7.72    0.73
   0  -1   3  661.27    9.73
   0   1  -3  676.77    9.03
   0  -1   3  643.04    9.09
   0  -1   3  650.53    9.35
   0   1  -3  649.10    9.41
   0   1  -3  644.72    9.72
   0  -1   3  662.70    9.27
   0  -1   3  651.95    9.45
   0   1  -2  287.05    4.57
   0  -1   2  281.80    4.74
   0   1  -2  286.34    4.79
   0   1  -2  286.12    4.35
   0  -1   2  284.47    4.53
   0  -1   2  282.01    4.40
   0  -1  -2  135.51    2.50
   0  -1  -2  138.93    2.80
   0   1   2  136.12    2.46
   0   1   2  136.91    2.55
   0   1   2  139.59    2.90
   0  -1  -2  133.90    2.86
   0  -1  -2  134.87    2.56
   0   1   2  134.81    2.77
   0   1   3  608.67    8.36
   0   1   3  601.90    9.05
   0   1   3  611.15    9.14
   0  -1  -3  609.23    9.14
   0  -1  -3  624.28    9.05
   0  -1  -3  601.41    8.73
   0  -1  -3  604.56    8.55
   0  -1  -3  610.63    8.43
   0   1   3  606.95    8.51
   0   1   4   26.21    1.22
   0  -1  -4   25.60    1.31
   0   1   4   23.86    1.40
   0  -1  -4   24.17    1.46
   0  -1  -4   25.43    1.23
   0  -1  -4   23.83    1.34
   0   1   4   25.25    1.15
   0  -1  -4   24.96    1.16
   0   1   4   23.17    1.37
   0  -1  -5  176.58    4.24
   0  -1  -5  172.48    4.67
   0  -1  -5  172.86    4.40
   0  -1  -5  172.59    4.03
   0   1   5  174.67    3.93
   0   1   5  175.44    4.57
   0   1   5  175.10    3.81
   0   1   5  172.16    4.49
   0  -1  -5  171.93    3.84
   0  -1  -6    8.02    0.84
   0  -1  -6    8.86    1.00
   0  -1  -6    7.97    0.79
   0   1   6    8.05    0.99
   0  -1  -6    7.48    0.87
   0   1   6    6.77    0.75
   0   1   6    7.27    0.93
   0  -1  -7   21.04    1.50
   0  -1  -7   21.78    1.43
   0   1   7   19.21    1.37
   0  -1  -7   22.08    1.61
   0   1   7   21.21    1.70
   0  -1  -8   14.87    1.42
   0   1   8   16.18    1.58
   0   1   8   15.82    1.32
   0  -1  -8   15.78    1.30
   0  -1  -9   73.49    3.07
   0  -1  -9   65.02    3.24
   0   1   9   70.31    3.04
   0   1   9   63.64    3.39
   0   1  10    0.34    0.30
   0   1  10    0.49    0.37
   0  -1 -10    0.08    0.42
   0  -1 -10    0.64    0.41
   0  -1 -11    1.23    0.50
   0  -1 -11    1.37    0.56
   0   1  11    1.26    0.67
   0   1  11    1.26    0.47
   0  -1 -12    7.58    1.31
   0  -1 -12    5.29    1.01
   0   1  12    6.75    1.09
   0   1  12    5.89    1.21
   0  -1 -12    5.89    0.55
   0  -1 -13  192.46    6.53
   0   1  13  195.96    6.40
   0   1  13  194.64    7.39
   0  -1 -13  205.33    7.31
   0   1  14  106.60    5.66
   0   1  14  112.29    4.94
   0  -1 -14  120.09    5.25
   0   1  15   27.93    2.52
   0   1  15   28.17    2.97
   0  -1 -15   27.67    2.63
   0   1  16    0.25    0.45
   0  -1 -16   -0.32    0.57
   0   1  16   -0.42    0.64
   0   1  17    2.19    1.09
   0  -1 -17    0.35    0.59
   0   1  18    9.14    1.93
   0  -2  19   -2.14    1.04
   0  -2  18   -1.77    0.96
   0  -2  17    0.38    0.46
   0   2 -17    0.49    0.62
   0  -2  17    0.52    0.66
   0   2 -16    1.80    0.83
   0  -2  16    2.40    0.81
   0  -2  16    1.06    0.76
   0  -2  15    9.03    1.50
   0   2 -15    9.22    1.51
   0  -2  14    0.76    0.45
   0   2 -14    0.46    0.50
   0  -2  14   -0.13    0.44
   0   2 -14    1.21    0.44
   0   2 -13    2.34    0.80
   0  -2  13    2.50    0.77
   0  -2  13    3.78    0.92
   0  -2  12    2.34    0.76
   0   2 -12    2.03    0.64
   0  -2  12    2.45    0.67
   0   2 -11   41.02    1.99
   0  -2  11   46.22    2.82
   0   2 -11   43.50    2.59
   0  -2  11   41.29    2.76
   0   2 -10  127.30    3.47
   0  -2  10  136.41    4.74
   0   2 -10  140.64    4.53
   0  -2  10  130.07    4.83
   0  -2   9  350.42    8.02
   0   2  -9  370.66    7.77
   0   2  -9  354.26    6.36
   0  -2   9  356.13    8.21
   0   2  -8  132.75    3.95
   0   2  -8  122.79    3.01
   0  -2   8  123.96    4.16
   0  -2   8  118.61    4.20
   0  -2   7   26.81    1.84
   0   2  -7   29.65    1.69
   0  -2   7   27.14    1.78
   0   2  -7   30.94    2.00
   0   2  -7   28.76    1.22
   0  -2   7   28.58    1.81
   0   2  -6   21.77    1.56
   0   2  -6   19.50    1.28
   0  -2   6   20.41    1.49
   0  -2   6   21.02    1.64
   0  -2   6   21.06    1.44
   0   2  -6   19.82    0.91
   0  -2   6   18.34    1.38
   0  -2   5   97.52    3.03
   0  -2   5   99.22    3.39
   0   2  -5   92.64    2.00
   0  -2   5   92.67    3.12
   0  -2   5   95.13    3.06
   0   2  -5   99.02    2.83
   0  -2   5   94.63    2.93
   0   2  -5   92.20    3.35
   0   2  -5   96.00    3.11
   0  -2   4  637.78    9.76
   0   2  -4  639.98    9.59
   0  -2   4  657.97   10.47
   0   2  -4  650.63   10.56
   0  -2   4  642.69   10.01
   0   2  -4  661.39   10.09
   0   2  -4  645.15    8.28
   0  -2   3 3397.35   41.10
   0   2  -3 3443.90   40.26
   0  -2   3 3376.79   40.46
   0  -2   3 3369.20   40.60
   0   2  -3 3387.99   40.65
   0   2  -3 3365.01   41.21
   0   2  -2 1700.85   21.59
   0  -2   2 1711.20   21.16
   0  -2   2 1705.99   21.54
   0   2  -2 1705.36   21.19
   0   2  -2 1675.42   20.94
   0  -2   2 1676.41   21.06
   0  -2   1  382.59    5.44
   0  -2   1  366.68    5.80
   0   2  -1  378.08    6.23
   0   2  -1  374.83    5.83
   0   2  -1  402.68    5.20
   0   2  -1  383.29    5.78
   0  -2   1  381.66    5.86
   0  -2   1  390.32    6.22
   0   2  -1  377.24    5.49
   0   2   0 1944.64   23.87
   0   2   0 1976.55   23.32
   0   2   0 1944.32   22.95
   0  -2   0 1900.38   23.07
   0  -2   0 1947.87   23.31
   0  -2   0 2025.33   23.53
   0  -2   0 1955.30   23.89
   0   2   0 1987.86   23.53
   0  -2  -1 1208.38   15.24
   0   2   1 1242.74   14.43
   0  -2  -1 1207.62   15.44
   0  -2  -1 1206.77   15.01
   0   2   1 1194.23   15.48
   0  -2  -2   32.26    0.78
   0   2   2   29.94    1.14
   0  -2  -2   31.35    1.24
   0  -2  -2   29.07    1.18
   0   2   2   30.33    0.82
   0  -2  -2   30.72    1.36
   0   2   2   30.30    1.36
   0  -2  -2   31.04    1.26
   0  -2  -3   11.00    0.78
   0  -2  -3   10.15    0.73
   0   2   3    9.79    0.68
   0  -2  -3   10.43    0.87
   0  -2  -3   10.40    0.83
   0   2   3    9.86    0.73
   0   2   3   10.59    0.90
   0   2   3   10.85    0.83
   0  -2  -4   48.68    1.81
   0  -2  -4   48.90    2.09
   0  -2  -4   47.69    2.11
   0   2   4   47.69    1.80
   0   2   4   46.83    2.10
   0  -2  -4   48.41    1.84
   0   2   4   50.35    1.72
   0   2   4   47.00    2.00
   0  -2  -5   14.02    1.05
   0   2   5   13.26    1.20
   0  -2  -5   13.87    1.20
   0  -2  -5   14.69    1.06
   0   2   5   14.55    1.05
   0   2   5   14.09    1.18
   0   2   5   15.33    1.00
   0  -2  -5   14.25    1.26
   0  -2  -5   14.28    1.12
   0   2   6    1.08    0.35
   0  -2  -6    1.59    0.43
   0  -2  -6    1.52    0.18
   0  -2  -6    1.49    0.36
   0   2   6    1.52    0.47
   0  -2  -6    0.81    0.22
   0  -2  -6    0.30    0.37
   0   2   7    0.25    0.27
   0  -2  -7    0.50    0.11
   0  -2  -7    0.07    0.24
   0  -2  -7    0.71    0.29
   0  -2  -7    0.43    0.27
   0  -2  -7    0.20    0.30
   0   2   7   -0.02    0.25
   0  -2  -8    1.51    0.21
   0  -2  -8    1.72    0.57
   0  -2  -8    1.81    0.50
   0   2   8    1.39    0.62
   0   2   8    1.47    0.36
   0  -2  -9    0.46    0.39
   0  -2  -9    1.13    0.48
   0   2   9    0.25    0.26
   0   2   9    0.59    0.38
   0  -2  -9    1.10    0.20
   0   2  10   69.70    3.21
   0   2  10   67.71    3.75
   0  -2 -10   68.15    1.62
   0  -2 -10   68.53    3.53
   0  -2 -10   63.78    3.21
   0   2  11   -0.23    0.39
   0  -2 -11   -0.11    0.48
   0  -2 -11    0.75    0.56
   0   2  11    0.07    0.47
   0  -2 -11    0.24    0.10
   0  -2 -11    0.06    0.09
   0  -2 -12   16.39    1.77
   0   2  12   15.76    2.03
   0  -2 -12   14.95    1.89
   0   2  12   17.26    1.78
   0   2  13    7.63    1.24
   0   2  13    8.24    1.54
   0  -2 -13    7.67    1.36
   0  -2 -13    6.31    1.34
   0   2  14    4.81    1.07
   0  -2 -14    5.08    1.26
   0   2  14    5.09    1.32
   0  -2 -14    4.59    1.13
   0   2  15    7.20    1.33
   0   2  15    9.76    1.83
   0  -2 -15    6.31    1.38
   0   2  16   27.15    3.09
   0  -2 -16   30.68    3.01
   0   2  16   29.50    2.69
   0   2  17   10.30    2.05
   0  -2 -17    7.81    1.61
   0   2  18   -0.23    0.62
   0  -3  19   -0.95    0.82
   0  -3  18    0.30    0.68
   0  -3  17   -0.45    0.71
   0   3 -17    1.30    0.69
   0  -3  17    0.98    0.57
   0  -3  16    0.18    0.40
   0  -3  16    1.24    0.75
   0   3 -16    0.17    0.56
   0  -3  15    0.79    0.64
   0  -3  15    0.82    0.60
   0   3 -15    1.70    0.79
   0  -3  14    1.69    0.65
   0  -3  14    1.24    0.57
   0   3 -14    1.86    0.78
   0   3 -13    4.59    1.01
   0  -3  13    5.73    1.14
   0  -3  13    3.53    0.86
   0  -3  12   44.14    3.00
   0  -3  12   43.48    2.92
   0   3 -12   46.34    2.82
   0   3 -11   22.23    1.86
   0  -3  11   22.99    2.09
   0   3 -11   22.10    1.36
   0  -3  11   20.88    1.95
   0  -3  10    4.32    0.87
   0   3 -10    4.07    0.56
   0  -3  10    3.84    0.87
   0   3 -10    4.24    0.84
   0  -3   9   51.55    2.86
   0   3  -9   51.52    1.87
   0   3  -9   55.13    2.68
   0  -3   9   53.30    2.90
   0  -3   8   19.35    1.66
   0  -3   8   21.12    1.95
   0  -3   8   18.86    1.62
   0   3  -8   21.05    1.07
   0   3  -8   21.12    1.57
   0   3  -7   59.76    2.52
   0   3  -7   54.99    2.74
   0  -3   7   58.14    2.75
   0  -3   7   55.56    2.95
   0   3  -7   56.30    1.68
   0  -3   7   53.53    2.61
   0  -3   6    6.01    0.87
   0   3  -6    5.73    0.83
   0   3  -6    6.76    0.51
   0   3  -6    6.36    0.81
   0  -3   6    7.03    1.04
   0  -3   5    8.17    0.92
   0   3  -5    8.17    0.83
   0   3  -5    9.90    1.00
   0  -3   5    7.71    0.86
   0   3  -5    7.34    0.97
   0  -3   5    7.68    0.98
   0  -3   4   38.02    1.84
   0  -3   4   37.36    1.02
   0   3  -4   37.51    1.69
   0   3  -4   38.59    1.85
   0   3  -4   33.71    1.93
   0  -3   4   35.63    1.94
   0  -3   4   37.50    1.81
   0   3  -3  141.51    3.43
   0  -3   3  139.13    3.59
   0  -3   3  139.88    3.54
   0   3  -3  137.88    3.87
   0   3  -3  140.68    3.59
   0  -3   3  144.01    3.90
   0   3  -2 2249.65   28.61
   0  -3   2 2214.05   27.90
   0  -3   2 2219.32   28.57
   0   3  -2 2311.53   27.80
   0  -3   2 2266.26   28.11
   0   3  -2 2220.73   27.27
   0  -3   2 2227.84   27.94
   0   3  -1  316.22    5.58
   0   3  -1  303.80    4.65
   0   3  -1  314.91    5.10
   0  -3   1  317.20    6.05
   0  -3   1  313.74    5.57
   0   3  -1  297.29    5.40
   0  -3   1  317.35    5.10
   0   3  -1  314.30    5.60
   0   3  -1  314.63    6.03
   0  -3   0  317.86    4.61
   0   3   0  316.61    5.66
   0  -3   0  318.34    5.64
   0  -3   0  314.97    5.20
   0   3   0  313.36    4.58
   0   3   0  317.66    5.04
   0   3   0  315.77    5.45
   0  -3   0  306.15    5.41
   0   3   0  320.79    6.08
   0  -3   0  318.64    6.07
   0   3   1  551.07    8.24
   0  -3  -1  551.45    7.53
   0   3   1  563.96    7.89
   0  -3  -1  540.03    8.29
   0   3   1  557.05    7.47
   0  -3  -1  537.64    8.08
   0   3   1  542.55    7.19
   0   3   1  544.16    8.59
   0  -3  -1  556.56    8.57
   0   3   2   91.54    2.84
   0  -3  -2   95.99    2.65
   0  -3  -2   96.49    2.69
   0   3   2   92.91    2.47
   0  -3  -2   94.27    2.82
   0   3   2   94.92    1.97
   0  -3  -2   98.39    2.59
   0   3   3  486.35    6.54
   0  -3  -3  506.97    7.96
   0   3   3  476.98    7.49
   0  -3  -3  462.42    7.82
   0   3   3  483.52    8.44
   0  -3  -3  464.95    8.36
   0  -3  -3  470.05    7.96
   0  -3  -4 1187.43   16.75
   0  -3  -4 1215.78   17.21
   0  -3  -4 1224.78   17.64
   0   3   4 1217.29   16.73
   0   3   4 1225.45   14.86
   0   3   4 1212.18   17.68
   0   3   4 1217.31   16.28
   0  -3  -4 1238.13   16.87
   0  -3  -5 1213.73   17.86
   0  -3  -5 1230.05   14.41
   0  -3  -5 1197.66   17.09
   0   3   5 1232.83   18.29
   0   3   5 1233.24   16.61
   0   3   5 1210.49   17.07
   0   3   5 1204.27   17.70
   0  -3  -5 1225.27   17.19
   0  -3  -6    2.88    0.56
   0   3   6    2.15    0.68
   0   3   6    2.91    0.61
   0  -3  -6    2.71    0.61
   0  -3  -6    2.48    0.65
   0  -3  -6    2.81    0.65
   0  -3  -7   37.54    2.20
   0  -3  -7   36.61    2.39
   0   3   7   39.67    2.51
   0   3   7   39.55    2.10
   0  -3  -7   35.69    2.04
   0  -3  -8   20.05    1.71
   0  -3  -8   19.17    1.87
   0   3   8   19.11    1.85
   0  -3  -8   19.55    1.59
   0   3   8   19.79    1.55
   0   3   9   39.84    2.35
   0   3   9   39.09    2.81
   0  -3  -9   39.35    2.41
   0  -3  -9   38.61    2.56
   0  -3  -9   39.00    2.83
   0  -3 -10  146.83    5.08
   0   3  10  146.07    5.82
   0  -3 -10  149.38    5.40
   0   3  10  142.80    4.88
   0  -3 -11   -0.35    0.49
   0  -3 -11    0.07    0.37
   0   3  11    0.18    0.33
   0   3  11   -0.23    0.56
   0   3  12    3.28    1.03
   0  -3 -12    3.24    0.90
   0   3  12    3.03    0.78
   0  -3 -12    2.50    0.78
   0  -3 -13   28.56    2.66
   0   3  13   23.57    2.64
   0  -3 -13   28.72    2.56
   0   3  13   24.62    2.22
   0   3  14   26.20    2.87
   0   3  14   24.58    2.31
   0  -3 -14   28.77    2.79
   0  -3 -14   28.26    2.68
   0   3  15   11.16    1.97
   0  -3 -15   13.91    2.08
   0   3  15   12.83    1.74
   0  -3 -15    9.90    1.68
   0  -3 -16    0.78    0.54
   0   3  16    0.82    0.73
   0   3  17    1.74    0.95
   0  -3 -17   -0.16    0.66
   0  -4  19    0.09    0.55
   0  -4  18    0.64    0.61
   0  -4  17   -0.24    0.41
   0   4 -17    0.06    0.54
   0  -4  16    0.04    0.42
   0  -4  16    0.10    0.43
   0   4 -16    0.94    0.66
   0   4 -15    1.16    0.75
   0   4 -15    1.15    0.51
   0  -4  15   -0.37    0.59
   0  -4  15   -0.15    0.44
   0  -4  14    3.53    0.97
   0   4 -14    1.80    0.67
   0  -4  14    1.36    0.58
   0  -4  13    0.30    0.43
   0   4 -13    1.63    0.74
   0  -4  13    0.81    0.47
   0  -4  12    4.43    1.03
   0   4 -12    4.61    1.02
   0  -4  12    4.01    0.96
   0  -4  11   35.29    2.62
   0   4 -11   33.36    1.50
   0  -4  11   34.92    2.65
   0   4 -11   32.93    2.34
   0  -4  10  161.72    5.66
   0   4 -10  170.72    5.28
   0   4 -10  155.59    3.43
   0  -4  10  170.19    5.71
   0  -4   9   88.88    3.92
   0  -4   9   92.04    4.43
   0  -4   9   91.22    3.97
   0   4  -9   96.11    3.69
   0   4  -9   87.54    2.25
   0   4  -8    5.66    0.88
   0  -4   8    4.52    0.87
   0  -4   8    6.88    1.07
   0  -4   8    6.63    1.14
   0   4  -7   39.02    2.10
   0  -4   7   38.58    2.30
   0  -4   7   38.13    2.52
   0   4  -6    9.17    1.09
   0  -4   6   10.29    1.26
   0  -4   6   10.60    1.14
   0   4  -6   10.67    1.05
   0  -4   5   31.62    2.06
   0  -4   5   32.40    1.91
   0   4  -5   31.74    1.73
   0   4  -5   31.97    1.93
   0  -4   5   32.46    1.93
   0  -4   5   32.86    1.06
   0  -4   4   32.82    1.88
   0  -4   4   35.62    1.93
   0  -4   4   37.33    2.15
   0   4  -4   33.38    1.87
   0   4  -4   34.77    2.11
   0   4  -4   35.28    1.78
   0  -4   3    8.15    0.86
   0   4  -3    8.78    1.01
   0   4  -3    8.05    0.82
   0  -4   3    8.51    0.90
   0  -4   3    8.26    0.87
   0   4  -3    8.27    0.77
   0  -4   3    8.67    1.01
   0  -4   2  788.63   12.80
   0   4  -2  820.14   12.94
   0  -4   2  800.62   11.29
   0  -4   2  808.73   12.12
   0   4  -2  802.47   10.79
   0   4  -2  780.22   11.36
   0   4  -2  795.06   11.89
   0   4  -1    0.24    0.27
   0  -4   1    0.44    0.14
   0   4  -1    0.55    0.23
   0   4  -1    0.57    0.16
   0  -4   1    0.61    0.26
   0  -4   1    0.21    0.17
   0   4  -1    0.49    0.23
   0  -4   1    0.30    0.16
   0   4  -1    0.71    0.31
   0   4  -1    0.67    0.15
   0  -4   0    5.86    0.75
   0   4   0    5.62    0.84
   0  -4   0    8.63    0.59
   0   4   0    8.31    0.70
   0   4   0    8.85    0.87
   0  -4   0    7.39    0.73
   0  -4   0    6.61    0.73
   0   4   0    9.21    0.96
   0   4   0    6.19    0.54
   0  -4   0    9.46    1.09
   0   4   0    7.00    0.52
   0   4   1   77.70    2.54
   0  -4  -1   86.62    3.14
   0  -4  -1   80.15    2.07
   0   4   1   83.44    2.10
   0  -4  -1   80.96    2.77
   0   4   1   78.35    2.75
   0   4   1   81.77    2.28
   0  -4  -1   83.11    2.65
   0   4   1   79.06    1.90
   0  -4  -1   80.07    2.47
   0  -4  -2    0.60    0.23
   0  -4  -2    0.60    0.20
   0  -4  -2    0.69    0.29
   0   4   2    0.64    0.18
   0   4   2    0.72    0.24
   0   4   2    0.28    0.21
   0  -4  -2    0.83    0.16
   0  -4  -2    0.56    0.26
   0   4   3   23.23    0.99
   0  -4  -3   26.04    1.53
   0   4   3   25.24    1.66
   0  -4  -3   23.82    0.89
   0  -4  -3   23.18    1.57
   0  -4  -3   26.47    1.56
   0   4   3   25.15    1.35
   0  -4  -3   22.56    1.41
   0  -4  -3   24.03    1.43
   0  -4  -4  108.53    3.50
   0   4   4  105.76    2.39
   0  -4  -4  105.55    3.35
   0   4   4  111.15    3.12
   0   4   4  107.11    3.82
   0  -4  -4  113.45    3.50
   0  -4  -4  113.07    3.47
   0  -4  -5  297.27    6.51
   0  -4  -5  304.30    6.82
   0   4   5  301.62    4.69
   0   4   5  307.10    7.25
   0  -4  -5  311.56    6.56
   0  -4  -6  168.48    4.84
   0  -4  -6  174.16    5.19
   0   4   6  167.43    5.40
   0   4   6  170.91    4.67
   0  -4  -7   49.67    2.59
   0   4   7   50.72    2.99
   0  -4  -7   52.22    2.76
   0   4   7   48.15    2.44
   0  -4  -7   48.91    2.83
   0  -4  -8   87.89    4.09
   0   4   8   87.27    4.18
   0  -4  -8   94.30    3.92
   0   4   8   91.28    3.59
   0  -4  -8   88.05    3.66
   0  -4  -9   13.40    1.47
   0   4   9   15.68    1.83
   0  -4  -9   11.84    1.46
   0   4   9   14.37    1.47
   0  -4  -9   14.22    1.73
   0  -4 -10   52.57    3.20
   0   4  10   46.98    3.33
   0  -4 -10   49.78    3.44
   0  -4 -10   52.75    3.13
   0   4  10   49.86    2.86
   0   4  11   22.29    2.38
   0  -4 -11   24.25    2.20
   0   4  11   21.91    1.98
   0  -4 -11   21.21    2.16
   0  -4 -12   16.37    1.92
   0   4  12   15.28    2.08
   0  -4 -12   16.04    1.96
   0   4  12   17.04    1.81
   0  -4 -13   -1.26    0.67
   0   4  13   -0.85    0.74
   0   4  13   -0.75    0.66
   0  -4 -13    0.11    0.56
   0  -4 -14   -0.16    0.48
   0   4  14   -0.81    0.72
   0   4  14   -0.49    0.83
   0  -4 -14   -0.35    0.59
   0   4  15    1.22    0.74
   0   4  15    0.35    0.49
   0  -4 -16   -1.09    0.75
   0   4  16   -0.34    0.87
   0   4  17    0.05    0.51
   0  -4 -17    1.05    0.73
   0  -5  17   -0.64    0.62
   0  -5  17   -0.03    0.38
   0  -5  16   -0.62    0.70
   0   5 -16   -0.55    0.53
   0  -5  16   -0.28    0.56
   0   5 -15    0.23    0.46
   0  -5  15   -0.06    0.59
   0  -5  15    1.36    0.74
   0   5 -15    0.36    0.51
   0  -5  14    0.46    0.47
   0   5 -14    2.08    0.74
   0  -5  14    1.21    0.63
   0  -5  13   -0.10    0.38
   0   5 -13   -0.38    0.49
   0  -5  13   -0.54    0.49
   0  -5  12    0.53    0.36
   0  -5  12    0.95    0.57
   0   5 -12    0.82    0.53
   0   5 -11   32.35    2.33
   0  -5  11   33.88    2.62
   0  -5  11   32.54    2.60
   0  -5  11   30.86    2.80
   0  -5  10   40.52    3.12
   0  -5  10   34.10    2.60
   0   5 -10   41.92    2.57
   0  -5  10   35.75    2.61
   0  -5   9    9.96    1.34
   0  -5   9   12.97    1.68
   0  -5   9   12.25    1.46
   0   5  -9    9.87    1.22
   0  -5   8   37.48    2.48
   0  -5   8   35.84    2.66
   0   5  -8   34.32    2.15
   0  -5   7   -0.16    0.34
   0   5  -7    0.31    0.27
   0  -5   6   -0.30    0.48
   0  -5   6    0.37    0.33
   0   5  -6    0.20    0.26
   0  -5   6    0.21    0.12
   0  -5   5    8.47    1.19
   0  -5   5    6.81    0.97
   0   5  -5    6.56    0.88
   0  -5   5    6.80    0.59
   0  -5   4    2.39    0.57
   0   5  -4    2.93    0.55
   0  -5   4    2.14    0.50
   0  -5   4    2.18    0.55
   0  -5   4    2.43    0.60
   0   5  -4    2.19    0.51
   0  -5   3  100.08    3.48
   0   5  -3   96.77    3.85
   0  -5   3   99.93    3.45
   0   5  -3  101.96    2.75
   0  -5   3  101.65    3.86
   0   5  -3  100.63    3.05
   0   5  -3  101.28    3.35
   0  -5   3  105.01    3.63
   0   5  -2  335.01    6.89
   0   5  -2  320.96    6.06
   0   5  -2  312.00    5.54
   0  -5   2  325.80    7.46
   0   5  -2  326.40    6.91
   0   5  -2  318.75    6.56
   0   5  -2  322.59    7.46
   0  -5   2  321.00    6.00
   0  -5   2  323.29    6.83
   0   5  -1   95.09    3.23
   0   5  -1   99.81    2.03
   0  -5   1   99.41    3.73
   0   5  -1   96.62    3.69
   0   5  -1   98.36    2.41
   0   5  -1  102.18    3.42
   0   5  -1   95.44    2.80
   0  -5   1  101.14    3.39
   0  -5   1  100.60    2.97
   0  -5   1  102.05    2.25
   0   5   0   36.54    1.61
   0   5   0   36.87    1.45
   0  -5   0   37.46    1.33
   0  -5   0   36.39    1.76
   0   5   0   36.66    1.89
   0  -5   0   37.15    1.88
   0  -5   0   35.96    1.98
   0  -5   0   39.01    2.30
   0   5   0   39.07    2.07
   0   5   0   37.19    1.29
   0  -5  -1  196.03    4.65
   0   5   1  212.83    4.08
   0   5   1  203.49    5.18
   0  -5  -1  203.64    5.64
   0   5   1  195.91    4.76
   0   5   1  199.14    3.77
   0   5   1  201.53    4.26
   0  -5  -1  200.05    4.85
   0  -5  -1  205.72    5.17
   0  -5  -1  199.68    3.92
   0  -5  -2  130.55    3.19
   0  -5  -2  127.45    3.68
   0   5   2  123.69    4.03
   0   5   2  124.97    2.93
   0  -5  -2  132.35    3.90
   0   5   3  768.52   13.02
   0   5   3  756.73   11.77
   0  -5  -3  799.40   12.47
   0   5   3  749.37   10.58
   0  -5  -3  746.14   12.14
   0  -5  -3  758.70    9.73
   0  -5  -3  763.19   12.41
   0  -5  -4  204.80    3.57
   0  -5  -4  209.44    5.38
   0  -5  -4  196.56    5.30
   0   5   4  208.95    3.97
   0   5   4  207.99    5.82
   0   5   4  206.45    4.81
   0  -5  -5  538.38   10.13
   0   5   5  547.78   10.90
   0   5   5  519.86    7.80
   0  -5  -6   15.84    1.44
   0   5   6   17.46    1.76
   0  -5  -6   16.48    1.56
   0   5   6   16.06    0.83
   0  -5  -7    9.62    1.20
   0  -5  -7   11.39    1.39
   0   5   7   11.26    1.47
   0  -5  -8  152.53    5.25
   0  -5  -8  162.07    5.56
   0   5   8  158.56    5.93
   0  -5  -8  159.56    5.74
   0  -5  -9    0.68    0.54
   0  -5  -9    1.20    0.63
   0   5   9    1.01    0.68
   0   5   9    0.81    0.49
   0  -5  -9   -0.02    0.44
   0  -5 -10   17.39    1.92
   0   5  10   19.18    2.22
   0  -5 -10   18.89    2.13
   0   5  10   18.06    1.76
   0  -5 -10   20.81    2.03
   0   5  11    0.92    0.65
   0  -5 -11    0.10    0.40
   0  -5 -11   -0.29    0.46
   0  -5 -11    0.11    0.43
   0   5  11    0.22    0.41
   0   5  12    0.08    0.62
   0  -5 -12   -1.69    0.74
   0  -5 -12    0.43    0.48
   0   5  12   -1.72    0.67
   0  -5 -13    0.14    0.54
   0  -5 -13    1.27    0.63
   0   5  13    0.62    0.51
   0   5  13    0.08    0.49
   0  -5 -14   -0.25    0.49
   0   5  14   -1.35    0.63
   0   5  14    0.24    0.55
   0  -5 -14    0.21    0.44
   0   5  15   -1.24    0.64
   0   5  15   -0.61    0.79
   0  -5 -15   -0.57    0.61
   0   5  16    2.14    1.04
   0  -5 -16    2.43    0.91
   0  -6  18    1.52    0.74
   0   6 -17    0.37    0.51
   0  -6  17    0.57    0.71
   0   6 -16   -0.17    0.38
   0  -6  16    0.43    0.62
   0   6 -16   -0.32    0.53
   0  -6  15    1.26    0.70
   0  -6  15    0.52    0.53
   0   6 -15    1.04    0.60
   0   6 -15    1.29    0.65
   0   6 -14    0.07    0.44
   0  -6  14    0.03    0.45
   0  -6  13    0.11    0.57
   0   6 -13    0.71    0.56
   0  -6  13    0.12    0.49
   0  -6  12    3.10    0.94
   0  -6  12    4.17    1.22
   0  -6  12    4.57    1.09
   0   6 -12    4.65    1.00
   0   6 -11   17.71    1.77
   0  -6  11   12.32    1.69
   0  -6  11   13.30    1.75
   0  -6  11   14.48    2.00
   0   6 -10    8.19    1.19
   0  -6  10   10.65    1.51
   0  -6  10    7.01    1.23
   0  -6  10    8.67    1.51
   0  -6   9   44.81    3.25
   0  -6   9   43.59    2.94
   0   6  -9   47.84    2.78
   0  -6   8   12.79    1.66
   0   6  -8   13.89    1.43
   0  -6   8   14.83    1.61
   0  -6   7    0.03    0.10
   0   6  -7    0.09    0.30
   0  -6   7   -0.06    0.33
   0  -6   6   38.85    2.78
   0   6  -6   47.77    2.56
   0  -6   6   43.14    1.62
   0   6  -6   44.47    2.49
   0  -6   6   38.52    2.53
   0  -6   5   11.06    1.29
   0   6  -5   11.59    1.16
   0   6  -5    9.24    1.12
   0  -6   5   11.56    1.42
   0   6  -4  134.38    3.97
   0  -6   4  134.67    4.62
   0   6  -4  135.89    3.61
   0   6  -4  135.47    4.28
   0  -6   4  137.99    4.97
   0   6  -3   39.39    2.33
   0   6  -3   38.52    2.17
   0  -6   3   41.59    2.64
   0   6  -3   39.63    1.75
   0   6  -3   42.32    2.04
   0   6  -2  161.75    4.62
   0   6  -2  167.80    4.20
   0  -6   2  166.76    5.42
   0   6  -2  161.82    3.31
   0   6  -2  170.91    4.93
   0  -6   2  161.73    4.19
   0   6  -2  170.29    4.96
   0   6  -2  159.83    3.67
   0   6  -1    1.46    0.44
   0   6  -1    1.17    0.26
   0   6  -1    1.06    0.30
   0  -6   1    1.13    0.43
   0   6  -1    1.19    0.49
   0  -6   1    1.51    0.29
   0  -6   1    1.43    0.37
   0   6   0   34.34    2.03
   0  -6   0   27.69    1.83
   0  -6   0   35.24    2.54
   0  -6   0   31.70    1.84
   0   6   0   39.48    2.40
   0   6   0   37.98    1.79
   0   6   0   29.31    1.45
   0   6   0   33.76    1.33
   0  -6   0   32.41    1.36
   0  -6  -1   42.52    2.14
   0  -6  -1   38.89    1.10
   0   6   1   43.94    2.41
   0   6   1   37.98    2.05
   0   6   1   38.93    1.55
   0   6   1   42.19    1.83
   0  -6  -1   40.87    2.59
   0   6   1   43.58    1.78
   0  -6  -1   39.04    1.59
   0  -6  -1   36.89    2.08
   0  -6  -2    1.64    0.44
   0   6   2    2.33    0.61
   0  -6  -2    1.96    0.62
   0  -6  -2    1.42    0.38
   0  -6  -2    1.54    0.48
   0   6   2    1.93    0.38
   0  -6  -3  238.56    5.08
   0   6   3  213.39    4.56
   0   6   3  217.59    5.30
   0  -6  -3  223.77    5.87
   0   6   3  226.09    6.32
   0  -6  -4   19.06    1.62
   0   6   4   20.61    1.16
   0  -6  -4   18.64    1.56
   0   6   4   17.58    1.68
   0  -6  -4   18.17    0.75
   0  -6  -5   36.45    2.31
   0  -6  -5   32.37    1.17
   0   6   5   31.73    2.37
   0   6   5   34.44    1.52
   0   6   6    1.75    0.34
   0   6   6    0.78    0.59
   0  -6  -6    1.79    0.59
   0   6   7    1.68    0.65
   0   6   7    1.78    0.28
   0  -6  -7    0.99    0.49
   0  -6  -8   90.53    4.14
   0   6   8   92.98    4.70
   0  -6  -8  101.43    4.55
   0  -6  -9   -0.10    0.43
   0   6   9    0.48    0.42
   0  -6  -9    0.31    0.47
   0  -6  -9    1.12    0.47
   0  -6 -10    3.94    0.92
   0  -6 -10    4.01    1.04
   0   6  10    4.63    1.13
   0  -6 -10    5.80    1.12
   0   6  11    0.66    0.69
   0  -6 -11    0.22    0.37
   0  -6 -11    1.02    0.57
   0  -6 -11    0.17    0.39
   0  -6 -12    0.70    0.60
   0  -6 -12   -0.29    0.56
   0   6  12    0.49    0.67
   0  -6 -13    1.34    0.62
   0   6  13    0.78    0.66
   0  -6 -13    0.36    0.48
   0  -6 -14   -0.84    0.65
   0   6  14   -0.32    0.54
   0   6  15    2.30    1.06
   0  -6 -15    1.08    0.72
   0  -6 -16   -1.66    0.90
   0   6  16    0.61    0.87
   0  -7  18    0.30    0.54
   0  -7  17   -0.68    0.60
   0   7 -17    0.69    0.55
   0   7 -16    0.75    0.58
   0   7 -16    0.25    0.34
   0  -7  16    1.34    0.79
   0   7 -15    1.38    0.82
   0  -7  15   -0.88    0.67
   0  -7  15   -0.51    0.74
   0   7 -15   -0.07    0.35
   0   7 -14    5.59    1.12
   0  -7  14    4.22    1.11
   0  -7  14    5.48    1.24
   0   7 -14    6.16    1.25
   0  -7  13   -0.32    0.81
   0  -7  13   -0.21    0.43
   0   7 -13    0.24    0.49
   0  -7  13    0.23    0.57
   0  -7  12    6.69    1.52
   0  -7  12    6.92    1.35
   0   7 -12    7.18    1.27
   0  -7  12    7.13    1.36
   0   7 -11    1.24    0.81
   0  -7  11    0.60    0.54
   0  -7  11    2.06    0.96
   0  -7  11    0.62    0.73
   0   7 -10    4.86    1.02
   0  -7  10    3.81    1.13
   0  -7  10    2.66    0.88
   0   7  -9    1.83    0.60
   0  -7   9    1.93    0.75
   0  -7   9    2.49    0.79
   0   7  -8   10.42    1.28
   0  -7   8    8.89    1.45
   0  -7   8    9.22    1.32
   0  -7   8   11.03    0.64
   0  -7   7   26.02    2.27
   0  -7   7   25.71    1.27
   0  -7   7   26.03    2.49
   0   7  -7   29.57    2.19
   0   7  -7   29.99    2.20
   0   7  -6  257.74    6.56
   0   7  -6  252.22    6.59
   0  -7   6  255.79    7.22
   0  -7   6  246.57    7.64
   0   7  -5  468.21    9.62
   0  -7   5  478.84   10.32
   0   7  -5  472.20    9.24
   0   7  -5  448.45    8.52
   0  -7   5  494.45   11.13
   0   7  -4   40.00    1.95
   0   7  -4   42.33    2.66
   0  -7   4   42.54    2.68
   0  -7   4   40.51    2.81
   0   7  -4   40.87    2.20
   0   7  -4   41.77    2.42
   0  -7   3    0.79    0.44
   0  -7   3   -0.07    0.23
   0   7  -3    0.13    0.16
   0   7  -3   -0.25    0.37
   0   7  -3   -0.17    0.28
   0   7  -3    0.01    0.29
   0   7  -2   99.68    3.99
   0  -7   2   99.19    3.36
   0   7  -2   97.28    2.84
   0   7  -2   96.16    3.68
   0  -7   2  110.78    4.63
   0   7  -2   99.56    3.92
   0   7  -2   97.72    2.44
   0   7  -2   97.37    3.24
   0   7  -1    2.14    0.45
   0  -7   1    1.24    0.46
   0   7  -1    1.63    0.46
   0   7  -1    2.98    0.66
   0   7  -1    2.48    0.39
   0  -7   1    1.92    0.46
   0  -7   1    2.54    0.37
   0   7  -1    2.79    0.51
   0   7   0   56.47    1.81
   0   7   0   63.12    2.96
   0   7   0   56.61    2.36
   0  -7   0   64.22    3.59
   0   7   0   62.08    2.40
   0  -7   0   53.50    2.59
   0   7   0   49.79    2.08
   0   7   0   65.63    3.30
   0  -7   0   50.74    2.66
   0  -7   0   55.58    1.89
   0  -7  -1   32.23    2.00
   0   7   1   30.51    1.98
   0   7   1   30.94    1.66
   0  -7  -1   28.90    1.45
   0  -7  -1   30.74    2.03
   0   7   1   29.66    1.47
   0   7   1   30.02    2.18
   0  -7  -1   27.30    2.29
   0   7   1   31.94    1.64
   0   7   2   41.40    1.87
   0  -7  -2   40.62    2.84
   0   7   2   42.62    2.63
   0  -7  -2   44.40    2.51
   0  -7  -2   38.99    2.31
   0  -7  -2   43.31    1.93
   0   7   3   11.80    0.96
   0   7   3   10.39    1.36
   0  -7  -3   10.86    1.01
   0  -7  -3   11.71    1.29
   0   7   4    7.51    0.77
   0  -7  -4    7.31    0.90
   0   7   4    6.36    1.13
   0  -7  -5    9.44    1.08
   0  -7  -5   10.53    1.30
   0   7   5    9.63    0.89
   0   7   5    9.44    1.41
   0   7   6    1.38    0.64
   0   7   6    0.96    0.30
   0  -7  -6    0.93    0.46
   0  -7  -6    0.80    0.17
   0  -7  -7    0.72    0.21
   0   7   7    0.43    0.48
   0  -7  -7    0.44    0.45
   0   7   7    0.60    0.27
   0  -7  -8   34.23    2.73
   0   7   8   32.35    2.84
   0  -7  -8   32.92    1.44
   0   7   9    1.39    0.74
   0  -7  -9    0.76    0.56
   0  -7 -10    2.01    0.80
   0   7  10    2.73    1.04
   0  -7 -10    1.83    0.77
   0  -7 -11   -0.21    0.42
   0   7  11    0.20    0.54
   0  -7 -11    0.04    0.40
   0  -7 -12    0.63    0.66
   0   7  12   -0.19    0.57
   0  -7 -12    0.30    0.50
   0  -7 -12   -0.13    0.49
   0  -7 -13   -1.25    0.70
   0  -7 -13   -1.13    0.66
   0  -7 -14   -0.07    0.47
   0   7  14    0.94    0.84
   0   7  15    0.85    0.80
   0  -7 -15   -0.24    0.44
   0  -7 -16   -1.41    0.87
   0  -8  18    0.75    0.67
   0  -8  17   -0.01    0.44
   0  -8  16    2.05    1.01
   0   8 -16    1.74    0.72
   0  -8  16    0.01    0.67
   0   8 -16    2.69    0.95
   0  -8  15    2.10    0.92
   0   8 -15    2.04    0.87
   0   8 -15    2.36    0.79
   0  -8  15    1.69    0.82
   0  -8  14    3.59    1.07
   0   8 -14    3.78    1.01
   0  -8  14    2.71    1.09
   0   8 -14    2.14    0.73
   0  -8  14    2.66    1.00
   0  -8  13    5.46    1.35
   0   8 -13    4.53    1.06
   0  -8  13    5.04    1.41
   0  -8  13    5.46    1.27
   0  -8  12   19.06    2.57
   0  -8  12   19.86    2.44
   0  -8  12   18.23    2.26
   0   8 -12   16.33    1.92
   0  -8  11    1.59    0.78
   0  -8  11    2.93    0.96
   0   8 -11    3.46    0.92
   0  -8  10    8.78    1.63
   0   8 -10   10.41    1.41
   0  -8  10    7.72    1.38
   0   8  -9    4.27    0.98
   0  -8   9    4.24    1.03
   0   8  -9    5.12    0.97
   0  -8   9    4.30    1.10
   0  -8   8   28.71    1.31
   0   8  -8   29.02    2.31
   0   8  -8   31.68    2.35
   0  -8   8   31.04    2.84
   0  -8   8   32.55    2.67
   0  -8   7    4.74    1.01
   0  -8   7    3.51    0.91
   0   8  -7    3.09    0.76
   0   8  -7    4.95    0.93
   0  -8   7    4.92    0.63
   0   8  -6    3.56    0.77
   0   8  -6    5.05    0.94
   0  -8   6    3.70    1.03
   0  -8   6    7.23    1.21
   0   8  -5  116.08    4.15
   0   8  -5  120.65    4.49
   0  -8   5  110.01    5.14
   0   8  -5  114.98    4.88
   0   8  -5  115.23    3.80
   0  -8   5  113.47    4.82
   0  -8   4    4.53    1.13
   0  -8   4    3.28    0.94
   0   8  -4    4.19    0.90
   0   8  -4    4.47    1.02
   0   8  -4    2.84    0.59
   0   8  -4    4.09    0.76
   0  -8   3   31.80    2.66
   0   8  -3   30.28    1.47
   0   8  -3   33.33    2.43
   0   8  -3   29.66    1.87
   0  -8   3   31.84    1.90
   0   8  -3   30.94    1.71
   0   8  -3   31.43    2.19
   0   8  -2   23.57    1.06
   0   8  -2   21.67    1.94
   0   8  -2   22.90    1.97
   0   8  -2   21.75    1.81
   0  -8   2   22.23    1.63
   0   8  -2   21.80    1.31
   0   8  -2   22.38    1.54
   0  -8   2   21.98    2.19
   0  -8   1  108.25    3.87
   0   8  -1  107.38    3.45
   0   8  -1  110.41    4.32
   0  -8   1  111.07    5.00
   0   8  -1  113.05    4.53
   0  -8   1  115.69    2.76
   0   8  -1  110.00    2.92
   0   8  -1  107.38    3.47
   0   8  -1  120.58    3.79
   0   8   0  121.25    3.70
   0   8   0  103.93    3.32
   0   8   0  121.27    4.40
   0   8   0  120.49    4.75
   0  -8   0  108.25    4.04
   0   8   0  112.06    3.49
   0  -8   0  110.52    2.84
   0  -8   0  124.27    5.31
   0   8   1    1.56    0.46
   0   8   1    1.24    0.50
   0  -8  -1    1.57    0.50
   0   8   1    1.15    0.33
   0  -8  -1    0.89    0.26
   0   8   1    0.81    0.57
   0  -8  -1    0.91    0.59
   0   8   1    1.61    0.45
   0  -8  -2   24.11    2.34
   0   8   2   29.34    2.07
   0   8   2   29.28    2.32
   0   8   2   24.41    1.54
   0  -8  -2   25.73    1.54
   0   8   3    4.26    0.93
   0  -8  -3    3.79    0.65
   0  -8  -3    4.18    1.00
   0   8   3    4.15    0.63
   0   8   4   11.36    1.63
   0   8   4    7.40    0.88
   0  -8  -4    9.32    1.10
   0  -8  -5   -0.36    0.28
   0  -8  -5   -0.29    0.43
   0   8   5    0.22    0.22
   0   8   5    0.06    0.38
   0   8   6   53.10    3.60
   0  -8  -6   49.92    2.77
   0   8   6   51.12    2.17
   0  -8  -6   56.82    3.29
   0   8   7    1.15    0.71
   0   8   7    0.27    0.19
   0  -8  -7    0.38    0.36
   0  -8  -7    1.01    0.55
   0   8   8   93.31    5.10
   0  -8  -8   94.05    4.66
   0  -8  -9    6.62    1.29
   0   8   9    6.76    1.45
   0  -8 -10    9.48    1.67
   0  -8 -10    9.40    1.61
   0   8  10    6.74    1.57
   0   8  11    6.81    1.61
   0  -8 -11    9.31    1.76
   0  -8 -11    9.39    1.68
   0  -8 -12    9.45    1.73
   0   8  12   11.75    2.13
   0  -8 -12   11.58    1.96
   0   8  13    1.24    0.83
   0  -8 -13   -0.27    0.54
   0  -8 -13    0.96    0.69
   0   8  14   -0.19    0.70
   0  -9  18    0.14    0.46
   0   9 -17    7.13    1.42
   0  -9  17    6.87    1.74
   0   9 -16   25.55    2.68
   0  -9  16   20.34    2.85
   0   9 -16   17.83    2.12
   0  -9  15   25.18    3.28
   0   9 -15   24.70    2.58
   0  -9  15   26.15    3.05
   0  -9  15   22.10    2.72
   0   9 -15   28.83    2.63
   0  -9  14   13.91    2.46
   0   9 -14   13.27    1.86
   0   9 -14   16.55    1.99
   0  -9  14   14.32    2.13
   0  -9  14   14.78    2.26
   0  -9  13   -0.02    0.66
   0  -9  13    0.18    1.05
   0  -9  13   -0.03    0.45
   0   9 -13    0.68    0.56
   0   9 -13    0.66    0.75
   0   9 -12   10.32    1.58
   0  -9  12   12.47    2.11
   0   9 -12   13.04    1.91
   0  -9  12   11.41    1.83
   0  -9  11    1.07    0.56
   0  -9  11    0.70    0.73
   0   9 -11    1.27    0.77
   0   9 -11   -0.20    0.56
   0  -9  10   11.27    1.75
   0   9 -10   11.17    1.61
   0   9 -10   10.79    1.47
   0  -9  10    9.41    1.76
   0  -9   9    5.38    1.33
   0   9  -9    5.95    1.16
   0  -9   9    4.12    1.08
   0   9  -9    4.17    0.98
   0  -9   8    0.22    0.36
   0  -9   8    0.17    0.52
   0  -9   8   -0.20    0.19
   0   9  -8    0.20    0.35
   0   9  -8    0.06    0.32
   0  -9   7   11.96    1.09
   0   9  -7   10.62    1.37
   0   9  -7   10.01    1.31
   0  -9   7   10.03    1.69
   0  -9   7    9.71    1.51
   0  -9   6   79.57    4.30
   0   9  -6   84.81    4.51
   0   9  -6   80.18    3.83
   0  -9   6   79.83    4.68
   0   9  -6   80.95    3.69
   0  -9   5  194.68    6.78
   0  -9   5  191.89    7.22
   0   9  -5  202.04    6.21
   0   9  -5  185.91    6.71
   0   9  -5  180.73    5.20
   0   9  -5  194.42    5.68
   0  -9   4   73.68    4.33
   0  -9   4   76.89    4.07
   0   9  -4   71.27    2.61
   0   9  -4   68.29    3.12
   0   9  -4   77.35    4.03
   0   9  -4   67.80    2.82
   0   9  -4   72.17    3.56
   0  -9   3    4.52    0.78
   0   9  -3    6.30    0.67
   0   9  -3    5.43    1.02
   0   9  -3    5.19    0.74
   0   9  -3    6.78    1.22
   0   9  -3    6.81    0.94
   0   9  -3    6.54    1.20
   0  -9   3    5.84    1.28
   0   9  -2    5.31    0.86
   0   9  -2    4.92    0.75
   0   9  -2    4.22    0.58
   0   9  -2    4.50    0.99
   0   9  -2    3.89    0.90
   0  -9   2    3.03    0.90
   0   9  -2    4.54    0.93
   0  -9   2    4.76    0.83
   0   9  -1    3.33    0.79
   0  -9   1    4.05    0.80
   0   9  -1    5.08    0.84
   0   9  -1    4.72    0.72
   0  -9   1    3.10    0.90
   0   9  -1    4.15    0.96
   0   9  -1    4.01    0.52
   0   9   0    5.64    0.79
   0  -9   0   11.02    1.77
   0   9   0    9.81    1.46
   0   9   0    8.30    1.25
   0   9   0    7.49    1.00
   0  -9   0    7.37    0.73
   0   9   0    9.27    1.03
   0  -9  -1   35.09    1.68
   0   9   1   37.81    2.52
   0   9   1   33.91    1.98
   0   9   1   34.99    2.69
   0  -9  -1   39.74    3.15
   0   9   1   32.12    1.78
   0  -9  -2    1.48    0.36
   0  -9  -2   -0.04    0.71
   0   9   2    0.48    0.27
   0  -9  -3   14.61    2.04
   0   9   3   14.38    1.82
   0   9   3   13.89    1.26
   0  -9  -3   15.14    1.32
   0   9   4   -0.22    0.61
   0   9   4    0.29    0.31
   0  -9  -4    0.32    0.51
   0  -9  -4    0.09    0.24
   0   9   5   -0.05    0.57
   0  -9  -5   -0.58    0.34
   0  -9  -5   -0.18    0.41
   0   9   5   -0.15    0.24
   0  -9  -6    1.50    0.70
   0   9   6    1.76    0.78
   0  -9  -6    1.42    0.56
   0   9   6    1.06    0.36
   0  -9  -7    4.33    0.89
   0   9   7    5.92    1.34
   0  -9  -7    5.76    1.19
   0   9   8   31.73    3.09
   0  -9  -8   30.69    2.73
   0  -9  -8   34.56    2.63
   0  -9  -9   14.57    1.99
   0  -9  -9   16.02    1.88
   0   9   9   16.58    2.32
   0  -9 -10    7.84    1.41
   0  -9 -10    5.24    1.19
   0   9  10    6.41    1.43
   0   9  11    3.03    1.07
   0  -9 -11    2.65    1.08
   0  -9 -11    2.26    0.91
   0  -9 -11    2.32    0.82
   0  -9 -12    4.82    1.29
   0  -9 -12    7.08    1.53
   0   9  12    7.91    1.82
   0   9  13    2.25    1.03
   0  -9 -13    0.82    0.71
   0 -10  17    4.47    1.42
   0  10 -17    2.88    1.05
   0  10 -16    1.01    0.65
   0 -10  16    1.18    0.94
   0  10 -15    8.34    1.58
   0  10 -15    9.87    1.65
   0 -10  15    9.05    1.96
   0 -10  15    6.28    1.80
   0 -10  15    6.87    1.67
   0  10 -14   21.47    2.40
   0 -10  14   17.83    2.41
   0 -10  14   16.74    2.73
   0  10 -14   25.33    2.56
   0 -10  14   19.70    2.70
   0 -10  13    1.57    0.88
   0 -10  13    4.33    1.41
   0  10 -13    3.79    1.07
   0  10 -13    4.07    1.15
   0  10 -13    2.83    1.13
   0 -10  13    3.20    1.29
   0  10 -12    3.94    1.01
   0 -10  12    2.50    1.00
   0  10 -12    4.53    1.15
   0 -10  12    4.29    1.22
   0  10 -12    4.40    1.10
   0 -10  11    0.22    0.49
   0 -10  11   -0.25    0.79
   0  10 -11    0.41    0.43
   0  10 -11    0.40    0.49
   0  10 -10    1.85    0.73
   0 -10  10    1.45    0.69
   0  10 -10    1.85    0.73
   0 -10  10    2.58    1.01
   0 -10   9    3.70    1.12
   0 -10   9    4.90    1.18
   0  10  -9    4.58    0.97
   0  10  -9    4.23    0.99
   0  10  -8   -0.05    0.45
   0 -10   8    0.08    0.54
   0  10  -8    0.37    0.41
   0 -10   8    0.86    0.81
   0 -10   7   22.82    2.63
   0  10  -7   23.54    2.14
   0  10  -7   23.27    2.50
   0  10  -7   20.69    1.95
   0 -10   7   22.15    2.39
   0  10  -6    9.65    1.57
   0 -10   6   11.05    1.81
   0  10  -6   10.41    1.33
   0  10  -6   11.12    1.46
   0 -10   6    9.57    1.57
   0 -10   5    5.71    1.23
   0  10  -5    5.47    1.06
   0  10  -5    3.87    0.80
   0  10  -5    6.29    1.31
   0  10  -5    4.37    0.76
   0 -10   5    7.15    1.45
   0  10  -5    5.58    0.80
   0 -10   4   -0.62    0.76
   0  10  -4    0.29    0.27
   0 -10   4   -0.49    0.54
   0  10  -4   -0.06    0.18
   0  10  -4    0.11    0.26
   0  10  -4    0.10    0.43
   0  10  -4    0.12    0.41
   0  10  -3    4.41    1.00
   0  10  -3    4.95    0.72
   0  10  -3    5.28    0.99
   0 -10   3    3.54    1.00
   0  10  -3    6.53    1.05
   0  10  -3    5.32    0.86
   0  10  -3    4.79    0.54
   0 -10   3    3.69    0.69
   0  10  -3    5.58    1.12
   0  10  -2   41.42    2.80
   0  10  -2   39.68    1.84
   0 -10   2   45.01    3.53
   0  10  -2   46.76    2.61
   0  10  -2   42.06    2.27
   0  10  -2   40.60    3.07
   0  10  -2   40.95    2.91
   0 -10   1  213.55    8.02
   0  10  -1  201.35    4.21
   0  10  -1  197.68    6.59
   0  10  -1  202.63    5.31
   0  10  -1  208.77    5.77
   0  10  -1  204.43    7.06
   0  10   0  106.41    4.61
   0  10   0  113.35    5.14
   0 -10   0  102.73    2.77
   0  10   0  106.65    3.89
   0 -10   0  107.65    5.57
   0  10   0  107.69    3.68
   0  10   0   95.34    3.55
   0  10   1    4.86    0.72
   0  10   1    6.18    1.30
   0 -10  -1    5.80    0.68
   0  10   1    5.27    0.87
   0 -10  -1    6.78    1.46
   0  10   1    5.61    1.07
   0  10   2   30.85    2.75
   0 -10  -2   35.69    3.21
   0 -10  -2   34.60    1.85
   0  10   2   35.79    2.14
   0 -10  -3    1.39    0.24
   0 -10  -3    1.37    0.41
   0  10   3    1.44    0.68
   0 -10  -3    0.54    0.59
   0  10   3    0.82    0.40
   0  10   4    1.61    0.57
   0 -10  -4    2.11    0.59
   0  10   4    1.65    0.47
   0 -10  -4    1.41    0.75
   0  10   5    2.94    0.62
   0 -10  -5    3.10    0.88
   0  10   5    1.23    0.70
   0 -10  -5    3.09    1.03
   0 -10  -5    2.86    0.72
   0 -10  -6   27.40    2.51
   0  10   6   24.16    1.70
   0 -10  -6   25.13    2.08
   0  10   6   22.36    2.55
   0 -10  -7    3.57    0.98
   0 -10  -7    2.91    0.77
   0  10   7    2.88    1.19
   0  10   8    7.33    1.61
   0 -10  -8    7.63    1.46
   0 -10  -8   10.20    1.47
   0  10   9    5.72    1.45
   0 -10  -9    3.56    0.97
   0 -10  -9    5.49    1.15
   0  10  10    2.22    1.06
   0 -10 -10    4.22    1.05
   0 -10 -10    3.67    1.13
   0 -10 -11   -0.04    0.41
   0 -10 -11   -1.06    0.71
   0 -10 -11    0.07    0.49
   0 -10 -12    0.03    0.66
   0 -10 -12    0.38    0.43
   0  10  12    0.23    0.60
   0  11 -16   13.31    2.00
   0 -11  16   13.52    2.44
   0 -11  15   27.50    3.61
   0  11 -15   21.58    2.53
   0  11 -15   26.56    2.75
   0 -11  15   25.66    3.23
   0  11 -14   14.57    2.05
   0 -11  14   10.12    1.99
   0 -11  14   13.03    2.29
   0  11 -14   14.97    2.06
   0 -11  14   13.30    2.58
   0  11 -13    4.43    1.09
   0  11 -13    7.08    1.44
   0 -11  13    3.96    1.38
   0 -11  13    6.91    1.58
   0  11 -12    0.21    0.61
   0  11 -12    0.19    0.63
   0 -11  12   -0.04    0.60
   0 -11  12    0.10    0.72
   0  11 -11    2.26    0.86
   0 -11  11    1.37    0.83
   0  11 -11    1.69    0.74
   0 -11  11   -0.46    0.87
   0  11 -10    0.77    0.56
   0 -11  10    0.02    0.51
   0  11 -10    0.12    0.38
   0  11 -10    0.13    0.34
   0 -11  10    0.64    0.79
   0  11  -9   -0.51    0.44
   0  11  -9   -0.12    0.36
   0  11  -9    0.72    0.52
   0 -11   9    0.00    0.50
   0  11  -9    0.15    0.42
   0 -11   9    0.03    0.43
   0 -11   8    6.27    1.42
   0  11  -8    5.89    1.42
   0  11  -8    5.56    1.12
   0 -11   8    4.08    1.27
   0  11  -8    5.33    1.10
   0 -11   7    6.35    1.34
   0  11  -7    5.45    1.04
   0  11  -7    5.55    1.41
   0 -11   7    3.62    1.23
   0  11  -7    5.67    1.22
   0  11  -6    2.19    0.90
   0  11  -6    2.77    0.84
   0  11  -6    2.00    0.69
   0  11  -6    1.09    0.53
   0  11  -6    1.22    0.46
   0 -11   6    2.10    0.81
   0 -11   6    2.45    1.00
   0  11  -5    0.82    0.61
   0 -11   5    0.34    0.44
   0  11  -5   -0.05    0.57
   0  11  -5    0.00    0.19
   0  11  -5   -0.10    0.29
   0  11  -5    0.82    0.51
   0  11  -4    1.59    0.54
   0  11  -4    2.47    0.81
   0  11  -4    1.47    0.56
   0 -11   4    2.14    0.85
   0  11  -4    0.76    0.57
   0 -11   4    1.76    0.72
   0  11  -4    1.77    0.38
   0  11  -3   22.50    2.36
   0  11  -3   29.36    2.23
   0 -11   3   21.46    2.65
   0  11  -3   22.85    2.17
   0  11  -3   24.05    1.79
   0  11  -3   24.72    2.43
   0  11  -2    4.23    1.15
   0  11  -2    2.90    0.66
   0  11  -2    1.92    0.70
   0 -11   2    3.17    1.14
   0  11  -2    4.34    0.91
   0  11  -2    2.71    0.90
   0  11  -1  269.98    6.39
   0  11  -1  269.77    7.05
   0  11  -1  253.34    8.43
   0 -11   1  265.17    9.56
   0  11  -1  261.29    8.07
   0  11  -1  265.84    7.90
   0  11   0  273.90    8.18
   0  11   0  285.29    7.22
   0 -11   0  287.14    5.23
   0  11   0  289.50    9.06
   0 -11   0  306.49   10.25
   0  11   1   75.54    3.97
   0  11   1   66.90    3.21
   0  11   1   64.99    4.16
   0 -11  -1   67.30    4.75
   0 -11  -1   67.67    2.32
   0 -11  -2   32.64    3.28
   0 -11  -2   33.02    1.78
   0  11   2   37.78    3.17
   0  11   2   38.39    2.41
   0 -11  -3    0.45    0.61
   0 -11  -3    0.10    0.26
   0  11   3    0.50    0.35
   0  11   3    0.04    0.44
   0  11   4   -0.44    0.51
   0  11   4   -0.01    0.57
   0 -11  -4    0.31    0.56
   0 -11  -4    0.57    0.34
   0 -11  -5   -0.38    0.57
   0 -11  -5    0.04    0.23
   0 -11  -5   -1.22    0.84
   0  11   5    0.33    0.74
   0  11   5    0.02    0.28
   0 -11  -6   13.41    2.29
   0 -11  -6   14.73    1.64
   0  11   6   11.96    2.00
   0 -11  -6   17.74    2.12
   0 -11  -7    6.05    1.11
   0  11   7    6.83    1.58
   0 -11  -7    6.45    1.36
   0 -11  -7    6.80    1.69
   0  11   8   -0.05    0.70
   0 -11  -8    0.53    0.71
   0  11   9   -0.68    0.69
   0 -11  -9   -0.51    0.53
   0  11  10    0.19    0.76
   0 -11 -10   -0.06    0.48
   0  11  11    9.98    2.07
   0 -11 -11    6.14    1.53
   0 -11 -11    7.12    1.65
   0  12 -15    5.87    1.41
   0 -12  15    3.19    1.23
   0 -12  14    0.98    0.79
   0 -12  14    0.27    0.68
   0 -12  14    1.35    0.90
   0  12 -14   -0.19    0.53
   0  12 -14    0.94    0.65
   0  12 -13   -0.14    0.63
   0 -12  13   -1.14    1.19
   0 -12  13    0.69    0.69
   0  12 -13    0.27    0.57
   0  12 -12    1.80    0.73
   0 -12  12    2.20    0.98
   0 -12  12   -0.01    0.97
   0  12 -12    3.68    1.11
   0  12 -11    1.29    0.82
   0 -12  11   -0.20    0.59
   0 -12  11    1.82    0.81
   0  12 -11    0.01    0.70
   0  12 -11    0.76    0.63
   0 -12  10    0.39    0.61
   0  12 -10   -0.03    0.75
   0  12 -10    1.35    0.80
   0 -12  10    1.27    0.65
   0  12 -10    1.82    0.72
   0  12  -9    0.69    0.63
   0 -12   9    0.45    0.61
   0  12  -9    1.04    0.48
   0 -12   9    1.02    0.81
   0  12  -9    0.84    0.72
   0  12  -8   10.11    1.56
   0 -12   8   11.78    1.99
   0  12  -8    8.82    1.56
   0 -12   8    9.97    2.03
   0  12  -8   11.58    2.04
   0 -12   7    0.14    0.50
   0  12  -7   -0.03    0.43
   0 -12   7    0.05    0.49
   0  12  -7    0.00    0.46
   0  12  -7   -0.06    0.51
   0 -12   6    7.05    1.55
   0  12  -6    6.94    1.31
   0  12  -6    6.27    1.08
   0 -12   6    7.03    1.70
   0  12  -6    6.62    1.31
   0  12  -6    6.83    1.55
   0  12  -5    1.36    0.65
   0 -12   5    1.51    0.73
   0  12  -5    1.88    0.91
   0  12  -5    0.87    0.42
   0  12  -5    1.86    0.65
   0 -12   5    0.93    0.71
   0 -12   4    2.16    0.89
   0  12  -4    1.76    0.52
   0 -12   4    3.36    1.15
   0  12  -4    2.67    0.96
   0  12  -4    2.03    0.73
   0  12  -4    2.39    0.79
   0  12  -3   37.60    2.90
   0  12  -3   38.56    2.73
   0  12  -3   35.48    2.21
   0  12  -3   33.36    2.97
   0 -12   3   40.71    3.74
   0  12  -2  168.19    5.72
   0  12  -2  161.85    4.89
   0  12  -2  163.40    6.59
   0  12  -2  154.91    6.12
   0 -12   2  167.40    7.75
   0  12  -2  162.05    6.91
   0  12  -1  159.05    6.46
   0  12  -1  175.33    5.78
   0  12  -1  175.89    5.07
   0  12  -1  163.60    6.33
   0 -12   1  175.05    7.94
   0  12  -1  160.35    6.95
   0  12   0   67.99    4.47
   0  12   0   69.55    3.52
   0 -12   0   70.47    5.07
   0  12   0   71.95    4.16
   0 -12  -1    0.20    0.81
   0  12   1   -0.11    0.38
   0  12   1    0.13    0.41
   0  12   2   22.29    2.57
   0 -12  -2   28.97    3.22
   0  12   2   21.55    1.90
   0  12   3   55.64    4.14
   0  12   3   46.96    2.80
   0 -12  -3   44.32    4.04
   0  12   4    3.75    1.27
   0 -12  -4    2.04    1.04
   0  12   4    2.35    0.66
   0  12   5    4.74    1.34
   0 -12  -5    2.33    0.88
   0 -12  -5    3.61    1.22
   0 -12  -6   13.10    1.91
   0 -12  -6    8.45    1.96
   0  12   6    9.51    1.89
   0 -12  -7    0.54    1.00
   0  12   7    1.63    0.92
   0 -12  -7    0.54    0.43
   0  12   8   -0.55    0.51
   0 -12  -8    0.73    0.87
   0 -12  -8    0.96    0.66
   0  12   9    7.22    1.74
   0 -12  -9    3.92    1.20
   0 -12  -9    6.53    1.90
   0  12  10    3.63    1.36
   0 -12 -10    2.51    1.10
   0 -12 -11   -0.20    0.53
   0  13 -14    2.23    0.95
   0  13 -14    6.21    1.50
   0 -13  13    0.48    0.63
   0  13 -13    1.92    0.92
   0  13 -13    2.52    1.24
   0 -13  13    0.19    0.81
   0  13 -13    0.90    0.68
   0 -13  12    0.65    0.87
   0  13 -12    0.35    0.62
   0 -13  12   -0.64    0.70
   0  13 -12    0.67    0.58
   0  13 -12    1.05    0.66
   0  13 -11    1.28    0.69
   0 -13  11    2.48    1.28
   0 -13  11    0.99    0.89
   0  13 -11    0.83    0.85
   0  13 -11   -0.05    0.59
   0 -13  10    6.29    1.73
   0 -13  10    6.92    1.62
   0  13 -10    8.41    1.55
   0  13 -10    5.27    1.23
   0  13 -10    5.93    1.59
   0 -13   9    6.01    1.70
   0 -13   9    3.25    1.26
   0  13  -9    4.29    1.15
   0  13  -9    4.26    1.12
   0  13  -9    3.68    1.25
   0  13  -8    0.01    0.65
   0  13  -8    0.15    0.50
   0 -13   8   -0.65    0.87
   0 -13   8   -0.48    0.96
   0  13  -8   -0.58    0.63
   0  13  -7    0.26    0.44
   0 -13   7    0.86    0.64
   0 -13   7    2.07    0.97
   0  13  -7   -0.28    0.59
   0  13  -7    0.25    0.61
   0  13  -6   -0.02    0.56
   0  13  -6   -0.60    0.68
   0 -13   6    1.42    0.80
   0  13  -6   -0.10    0.47
   0 -13   6    0.91    0.67
   0 -13   5   -1.60    0.91
   0  13  -5   -1.43    0.70
   0  13  -5    0.33    0.59
   0 -13   5   -0.20    0.56
   0  13  -5    0.16    0.49
   0 -13   4   -0.61    0.95
   0 -13   4    0.22    0.68
   0  13  -4    0.69    0.61
   0  13  -4    0.82    0.43
   0  13  -4    1.50    0.67
   0  13  -3   32.71    2.59
   0  13  -3   29.92    2.92
   0  13  -3   26.81    2.55
   0 -13   3   30.09    3.41
   0 -13   2  104.41    6.31
   0  13  -2   98.45    4.52
   0  13  -2   94.97    5.46
   0  13  -2  100.24    5.26
   0  13  -2   94.12    4.86
   0  13  -1   42.08    3.34
   0  13  -1   41.43    3.20
   0  13  -1   37.74    3.45
   0  13  -1   40.93    2.83
   0 -13   1   43.10    4.06
   0  13   0   24.87    2.49
   0 -13   0   29.14    3.35
   0  13   0   32.79    3.20
   0  13   0   26.55    2.28
   0 -13  -1    5.75    1.55
   0  13   1    6.31    1.19
   0  13   1    8.12    1.65
   0  13   1    6.11    1.09
   0 -13  -2    2.33    1.15
   0  13   2    1.61    0.98
   0  13   2    0.52    0.40
   0 -13  -3    0.84    0.84
   0  13   3   -0.49    0.67
   0  13   3    0.92    0.40
   0  13   4    1.49    0.57
   0  13   4    0.31    0.52
   0 -13  -4    0.35    0.80
   0  13   5    0.24    0.46
   0 -13  -5    1.30    0.94
   0 -13  -5    0.62    0.53
   0 -13  -6   -0.20    0.52
   0  13   6   -0.02    0.41
   0 -13  -6    0.64    0.82
   0 -13  -7   -1.32    0.94
   0  13   7    0.08    0.57
   0 -13  -7    0.00    0.53
   0  13   8    2.06    0.97
   0 -13  -8    3.90    1.20
   0 -13  -8    3.82    1.54
   0  13   9    1.60    1.08
   0 -13  -9    1.03    0.97
   0  14 -13    4.84    1.68
   0  14 -13    2.61    0.98
   0  14 -12   13.41    2.17
   0  14 -12   13.68    2.02
   0 -14  12   10.74    2.21
   0 -14  12   10.31    2.31
   0  14 -12   14.28    2.66
   0  14 -11   21.50    2.64
   0 -14  11   16.68    2.55
   0  14 -11   19.65    2.35
   0  14 -11   15.25    2.69
   0 -14  11   19.74    3.13
   0 -14  10    6.80    1.82
   0  14 -10    6.25    1.44
   0 -14  10    5.50    1.48
   0  14 -10    9.21    1.62
   0  14 -10    5.77    1.71
   0 -14   9    0.30    0.57
   0  14  -9    0.35    0.54
   0  14  -9    1.21    0.68
   0 -14   9    1.09    0.78
   0  14  -9    1.34    0.66
   0  14  -8   -0.39    0.56
   0 -14   8   -0.13    0.88
   0 -14   8    0.74    0.86
   0  14  -8   -0.18    0.51
   0  14  -8    0.67    0.83
   0  14  -7    5.11    1.19
   0 -14   7    5.26    1.55
   0 -14   7    5.30    1.63
   0  14  -7    5.87    1.38
   0  14  -7    7.26    1.72
   0  14  -6    2.49    1.09
   0 -14   6    2.23    1.28
   0  14  -6    1.85    0.78
   0  14  -6    0.42    0.51
   0 -14   6    1.71    0.96
   0 -14   5    4.07    1.47
   0 -14   5    2.44    0.98
   0  14  -5    1.83    0.65
   0  14  -5    3.72    1.05
   0  14  -5    3.31    1.17
   0  14  -4    0.24    0.51
   0  14  -4   -0.05    0.44
   0  14  -4    0.06    0.50
   0 -14   4   -0.03    0.75
   0 -14   4    0.77    0.58
   0  14  -3   24.20    2.73
   0  14  -3   20.05    2.29
   0 -14   3   20.64    2.97
   0  14  -3   24.55    2.41
   0  14  -2    8.61    1.41
   0  14  -2    7.08    1.42
   0  14  -2    6.23    1.29
   0  14  -2    6.15    1.51
   0 -14   2    6.44    1.71
   0  14  -1   11.65    1.59
   0 -14   1   12.62    2.33
   0  14  -1    9.76    1.63
   0  14  -1   11.82    1.85
   0  14  -1   12.74    2.13
   0 -14   0   20.57    2.98
   0  14   0   15.13    1.81
   0  14   0   16.61    2.43
   0  14   0   16.47    2.09
   0  14   0   14.57    2.00
   0  14   1    1.61    0.83
   0  14   1    1.14    0.62
   0 -14  -1    1.67    1.13
   0 -14  -2    0.31    0.69
   0  14   2    0.16    0.38
   0  14   2    0.97    1.03
   0  14   3    8.45    1.85
   0  14   3    8.67    1.34
   0 -14  -3   10.51    2.14
   0 -14  -4   12.50    2.40
   0  14   4    8.73    1.93
   0  14   5    7.92    1.78
   0 -14  -5    9.75    2.18
   0 -14  -5    9.20    1.70
   0 -14  -6    1.54    0.89
   0  14   6    4.99    1.54
   0 -14  -6    3.91    1.19
   0 -14  -7    2.65    1.16
   0  14   7    2.57    1.15
   0  15 -12    0.24    0.66
   0  15 -12   -0.03    0.46
   0 -15  12    1.51    0.98
   0  15 -11    6.33    1.83
   0  15 -11    7.11    1.50
   0 -15  11    7.05    1.79
   0 -15  10    7.64    1.95
   0  15 -10    5.06    1.23
   0  15 -10    8.17    2.03
   0  15 -10    9.79    1.89
   0 -15  10    4.38    1.44
   0 -15   9    2.01    1.03
   0 -15   9    4.41    1.46
   0  15  -9    2.68    1.06
   0  15  -9    3.64    1.35
   0  15  -9    2.08    0.89
   0  15  -8   -0.39    0.68
   0  15  -8    1.04    0.66
   0  15  -8    1.42    0.80
   0 -15   8   -0.28    0.67
   0 -15   8   -0.29    0.78
   0  15  -7   -0.20    0.48
   0 -15   7   -0.31    0.89
   0 -15   7   -0.15    0.55
   0  15  -7   -0.27    0.62
   0  15  -7   -0.32    0.70
   0 -15   6    3.05    1.38
   0  15  -6    3.05    0.97
   0  15  -6    1.60    0.71
   0 -15   6    3.62    1.25
   0  15  -6    4.17    1.37
   0  15  -5   -0.13    0.41
   0 -15   5    1.15    0.92
   0 -15   5    0.15    0.69
   0  15  -5    0.08    0.69
   0  15  -5   -0.10    0.46
   0 -15   4    1.93    1.15
   0  15  -4    1.27    0.70
   0  15  -4    1.42    0.87
   0 -15   4    2.10    0.96
   0  15  -4    2.33    0.86
   0  15  -3    1.31    0.77
   0  15  -3    2.23    0.83
   0 -15   3    5.57    1.64
   0  15  -3    4.08    1.09
   0  15  -2    2.46    1.00
   0  15  -2    4.43    1.32
   0  15  -2    2.55    0.97
   0 -15   2    2.88    1.13
   0  15  -2    2.82    0.97
   0  15  -1    0.62    0.51
   0  15  -1    1.19    0.65
   0 -15   1    1.14    0.96
   0  15  -1    0.33    0.54
   0  15  -1    2.09    1.17
   0 -15   0    3.21    1.30
   0  15   0    2.57    0.97
   0  15   0    2.81    1.15
   0  15   0    2.78    0.89
   0  15   1    5.34    1.50
   0 -15  -1    8.08    1.94
   0  15   1    6.66    1.44
   0  15   1    6.38    1.24
   0  15   2    9.52    1.98
   0  15   2    9.91    1.52
   0 -15  -2    9.65    2.22
   0  15   3   10.82    2.12
   0 -15  -3   10.57    2.30
   0 -15  -4    2.41    1.21
   0  15   4    2.07    1.08
   0 -15  -5    2.17    1.17
   0  15   5    0.91    0.69
   0 -15  -5    0.35    0.65
   0  16 -11    1.73    0.83
   0  16 -11   -0.54    0.83
   0 -16  11    0.95    0.96
   0  16 -10    0.89    0.68
   0  16 -10    0.01    0.66
   0 -16  10    1.72    1.05
   0  16  -9    1.62    0.99
   0  16  -9    0.76    0.57
   0 -16   9    0.39    0.65
   0 -16   8    3.02    1.53
   0 -16   8    2.98    1.16
   0  16  -8    1.36    0.66
   0  16  -8    1.96    0.89
   0  16  -8    3.34    1.41
   0 -16   7   -0.37    0.88
   0  16  -7    0.99    0.74
   0  16  -7    0.73    0.70
   0  16  -7   -1.08    0.83
   0 -16   7   -0.97    1.09
   0  16  -6    0.05    0.57
   0  16  -6    0.31    0.61
   0 -16   6   -0.63    0.70
   0  16  -6    0.10    0.59
   0 -16   6    0.02    0.80
   0 -16   5   -0.67    0.62
   0  16  -5    1.01    0.68
   0 -16   5    1.83    1.13
   0  16  -5    1.66    0.78
   0  16  -5    0.17    0.48
   0 -16   4    9.66    2.21
   0 -16   4    8.10    1.97
   0  16  -4    7.70    1.49
   0  16  -4    7.21    1.47
   0  16  -3    0.69    0.73
   0 -16   3    1.07    1.19
   0  16  -3    0.35    0.54
   0 -16   2    1.89    1.24
   0  16  -2    0.47    0.59
   0  16  -2    1.16    0.65
   0  16  -1    2.58    0.93
   0  16  -1    3.68    1.09
   0  16  -1    5.47    1.59
   0 -16   1    6.48    1.84
   0 -16   0    1.76    1.06
   0  16   0    0.66    0.60
   0  16   0    2.27    1.15
   0  16   1   -0.06    0.47
   0  16   1    0.92    0.77
   0  16   2    6.93    1.77
   0 -16  -2    8.83    2.19
   0  16   3   13.41    2.49
   0 -16  -3   20.50    3.37
   0 -17   9   -0.29    0.63
   0  17  -9    0.60    0.52
   0 -17   8   -0.69    0.79
   0  17  -8    0.41    0.51
   0 -17   7   -1.37    1.02
   0  17  -7    0.07    0.58
   0 -17   6   -1.06    0.88
   0 -17   5    2.87    1.28
   0  17  -5    6.50    1.46
   0 -17   4    9.68    2.25
   0  17  -4    8.72    1.68
   0  17  -3   -0.01    0.51
   0 -17   3    1.14    0.89
   0  17  -2    0.50    0.55
   0  17  -1   -0.10    0.56
   0  17  -1   -0.40    1.00
   0  17   0   -0.42    0.72
   0  17   0   -0.56    0.86
   0  18  -1   -1.40    0.78
  -1  17   1    1.16    0.75
  -1  17   0    0.06    0.39
  -1  17  -1    0.15    0.46
  -1  17  -2    0.93    0.70
  -1  17  -2    0.92    0.79
  -1  17  -3    1.65    1.20
  -1  17  -3    0.38    0.64
  -1  17  -4    1.11    0.86
  -1  17  -4   -0.76    0.74
  -1  17  -5    0.97    0.76
  -1  17  -6   -1.29    0.96
  -1  17  -7   -2.81    1.30
   1 -16  -6    2.77    1.21
   1 -16  -5   -0.18    0.91
   1 -16  -3    0.92    1.05
  -1  16   3    0.37    0.68
  -1  16   2    1.97    0.86
   1 -16  -2    2.26    1.24
  -1  16   1    4.13    1.49
   1 -16  -1    5.69    1.78
  -1  16   1    4.08    1.12
  -1  16   0    4.35    1.39
  -1  16   0    6.45    1.63
  -1  16   0    4.51    1.21
   1 -16   0    1.79    1.06
  -1  16  -1    2.15    0.94
  -1  16  -1    0.94    0.75
   1 -16   1    0.08    0.95
   1 -16   2    0.19    0.72
  -1  16  -2   -2.08    0.93
  -1  16  -2   -0.10    0.47
   1 -16   2    0.12    0.70
  -1  16  -3    3.30    1.24
  -1  16  -3    2.17    0.92
   1 -16   3    0.39    0.62
   1 -16   3    3.51    1.44
   1 -16   4   -0.19    0.66
   1 -16   4    1.63    0.95
  -1  16  -4    0.05    0.49
  -1  16  -4    0.35    0.69
   1 -16   5    1.85    1.07
  -1  16  -5    1.11    0.80
   1 -16   5    2.06    1.13
  -1  16  -5    1.31    1.11
   1 -16   6    1.45    1.03
  -1  16  -6    1.97    0.90
  -1  16  -6    2.08    1.10
   1 -16   6    4.32    1.63
   1 -16   7    0.06    0.52
   1 -16   7   -0.47    0.85
  -1  16  -7    0.95    0.71
  -1  16  -7   -1.11    0.91
  -1  16  -8    1.29    0.99
   1 -16   8    1.34    1.14
  -1  16  -9    1.33    1.07
   1 -16   9    2.91    1.08
   1 -15  -8   11.01    2.23
   1 -15  -7    0.87    0.79
   1 -15  -6    0.31    0.86
   1 -15  -6    1.83    1.13
  -1  15   5    0.21    0.63
   1 -15  -5   -0.41    0.87
   1 -15  -4   -0.28    0.83
  -1  15   4    1.51    0.91
   1 -15  -3    0.79    0.58
  -1  15   3    1.39    0.68
  -1  15   3    0.24    0.66
  -1  15   2    1.40    1.03
  -1  15   2    0.20    0.46
   1 -15  -2    1.24    0.93
  -1  15   1    0.20    0.50
  -1  15   1   -0.30    0.53
  -1  15   1    0.63    0.88
   1 -15  -1    0.04    0.50
  -1  15   0   -1.76    0.88
  -1  15   0   -0.71    0.72
  -1  15   0    0.71    0.57
   1 -15   0    0.57    0.95
  -1  15  -1    7.16    1.68
   1 -15   1    4.54    1.57
  -1  15  -1    6.80    1.42
  -1  15  -2    6.49    1.58
   1 -15   2    6.93    1.73
   1 -15   2    7.23    1.87
  -1  15  -2    7.76    1.51
  -1  15  -3    0.13    0.63
  -1  15  -3   -0.45    0.81
   1 -15   3    1.24    1.03
   1 -15   3   -1.04    0.88
   1 -15   4    1.40    1.01
  -1  15  -4    0.11    0.56
  -1  15  -4   -1.87    0.87
   1 -15   4   -0.20    0.87
   1 -15   5    1.81    0.98
   1 -15   5    0.91    0.67
  -1  15  -5    1.64    0.92
  -1  15  -5    1.51    0.80
  -1  15  -6    0.22    0.63
  -1  15  -6   -0.39    0.56
   1 -15   6    0.16    0.67
  -1  15  -7    5.49    1.42
   1 -15   7    5.03    1.67
   1 -15   7    4.06    1.46
  -1  15  -7    4.80    1.51
  -1  15  -8    3.27    0.92
  -1  15  -8    2.30    1.09
   1 -15   8    2.64    1.21
   1 -15   8    2.73    1.24
  -1  15  -8    2.45    0.98
  -1  15  -9   -0.03    0.78
  -1  15  -9    0.11    0.63
   1 -15   9    1.58    0.94
  -1  15  -9    0.72    0.54
   1 -15   9    1.76    1.16
  -1  15 -10    0.68    0.57
  -1  15 -10   -0.13    0.99
  -1  15 -11    0.80    0.55
   1 -15  11   -1.31    0.97
  -1  15 -12    0.10    0.50
   1 -14 -10    2.23    1.15
   1 -14  -9    3.22    1.31
   1 -14  -8   21.07    3.27
  -1  14   8   15.25    2.74
   1 -14  -8   17.21    2.65
  -1  14   7   23.61    3.24
   1 -14  -7   24.46    3.09
   1 -14  -7   25.55    3.55
   1 -14  -6   29.20    3.32
   1 -14  -6   29.27    3.78
  -1  14   6   20.67    2.97
   1 -14  -5    6.10    1.77
  -1  14   5    7.74    1.92
   1 -14  -4    8.09    1.94
  -1  14   4    5.10    1.11
  -1  14   4    5.94    1.60
   1 -14  -3    8.48    1.92
  -1  14   3    9.91    1.58
  -1  14   3   12.60    2.23
  -1  14   2    0.22    0.48
   1 -14  -2    0.69    0.92
  -1  14   2    0.13    0.59
  -1  14   1    0.86    0.64
   1 -14  -1    1.92    1.03
  -1  14   1    0.20    0.52
  -1  14   1    1.64    0.72
   1 -14   0    9.05    1.97
  -1  14   0    8.33    1.65
  -1  14   0    9.02    1.82
  -1  14   0    8.86    1.50
   1 -14   1    9.12    1.95
  -1  14  -1    9.17    1.85
  -1  14  -1    7.27    1.72
  -1  14  -1    6.76    1.31
  -1  14  -2    0.71    0.74
  -1  14  -2    0.42    0.38
  -1  14  -2   -0.55    0.66
   1 -14   2    0.64    0.69
  -1  14  -3    7.06    1.42
  -1  14  -3    4.39    0.93
  -1  14  -3    5.70    1.49
   1 -14   3    4.87    1.48
   1 -14   3    6.18    1.64
  -1  14  -4   -0.46    0.54
   1 -14   4   -0.58    0.86
  -1  14  -4    0.12    0.45
   1 -14   4   -2.18    1.09
  -1  14  -4    0.36    0.63
  -1  14  -5    7.17    1.22
  -1  14  -5    4.92    1.42
   1 -14   5    5.19    1.54
  -1  14  -5    8.49    1.55
   1 -14   5    6.53    1.68
  -1  14  -6    0.67    0.64
   1 -14   6    1.72    1.08
  -1  14  -6    1.16    0.66
  -1  14  -6    0.34    0.42
   1 -14   6    0.03    0.84
   1 -14   7   -0.03    0.62
   1 -14   7   -0.35    0.78
  -1  14  -7   -0.83    0.82
  -1  14  -7   -0.24    0.46
   1 -14   8    1.06    0.83
  -1  14  -8    0.82    0.95
   1 -14   8    2.32    1.18
  -1  14  -8    0.60    0.44
  -1  14  -8    3.22    1.01
   1 -14   9    1.13    0.79
  -1  14  -9    0.86    0.49
  -1  14  -9    1.47    0.93
   1 -14   9    3.00    1.19
  -1  14  -9    2.40    0.92
   1 -14  10    0.27    0.74
  -1  14 -10    0.59    0.46
  -1  14 -10    2.58    1.21
  -1  14 -10    0.33    0.53
   1 -14  10    1.43    0.90
   1 -14  11   -1.38    0.95
  -1  14 -11   -0.39    0.74
  -1  14 -11   -0.97    0.93
  -1  14 -11   -1.96    0.77
   1 -14  11    0.15    0.64
  -1  14 -12   -0.14    0.39
   1 -14  12    0.80    0.83
   1 -14  13    0.75    0.83
  -1  14 -13    0.03    0.43
   1 -13 -11   -0.06    0.68
   1 -13 -10    2.47    1.30
   1 -13 -10    7.78    1.84
  -1  13   9    2.93    1.21
   1 -13  -9    4.03    1.45
   1 -13  -9    3.98    1.34
   1 -13  -8   -1.51    1.00
   1 -13  -8   -1.18    0.82
  -1  13   8    0.38    0.78
  -1  13   7    0.17    0.64
   1 -13  -7    0.91    0.92
   1 -13  -7   -0.04    0.52
   1 -13  -6   -0.19    0.50
   1 -13  -6    0.21    0.79
  -1  13   6    0.56    0.59
  -1  13   5   -0.62    0.82
   1 -13  -5   -0.12    0.64
  -1  13   5    0.52    0.35
  -1  13   4    2.14    0.95
  -1  13   4    2.24    0.73
   1 -13  -4    2.92    1.17
   1 -13  -3   -1.15    0.83
  -1  13   3    0.57    0.48
  -1  13   3   -0.08    0.59
   1 -13  -2    6.04    1.51
  -1  13   2    7.21    1.28
  -1  13   2    7.28    1.58
  -1  13   2    7.14    1.54
  -1  13   1   11.31    1.97
  -1  13   1   12.86    1.71
   1 -13  -1   11.40    2.16
  -1  13   1   13.01    2.02
  -1  13   1   12.97    1.58
   1 -13   0    0.70    0.72
  -1  13   0    0.24    0.32
  -1  13   0    1.84    0.92
  -1  13   0    2.31    0.99
  -1  13   0   -0.34    0.61
  -1  13  -1    0.44    0.62
   1 -13   1    1.12    0.89
  -1  13  -1    0.13    0.52
  -1  13  -1    0.53    0.42
  -1  13  -1   -1.32    0.84
   1 -13   2    1.82    0.90
  -1  13  -2    1.36    0.83
  -1  13  -2    1.50    0.55
  -1  13  -2    0.10    0.56
   1 -13   3    1.83    1.03
  -1  13  -3    1.45    0.77
  -1  13  -3    0.43    0.39
   1 -13   3   -0.21    0.52
  -1  13  -3    0.75    0.55
  -1  13  -4    0.06    0.58
  -1  13  -4   -0.03    0.57
  -1  13  -4   -1.68    0.63
   1 -13   4   -0.50    0.81
   1 -13   4   -1.32    0.88
  -1  13  -5    9.70    1.91
  -1  13  -5    7.75    1.20
  -1  13  -5   13.01    1.85
   1 -13   5   10.38    2.03
   1 -13   5   12.52    2.27
  -1  13  -6   27.88    2.33
  -1  13  -6   26.83    2.67
   1 -13   6   24.45    3.13
  -1  13  -6   28.94    3.34
   1 -13   6   29.72    3.34
  -1  13  -7   49.75    3.70
  -1  13  -7   55.72    3.34
  -1  13  -7   52.83    4.56
   1 -13   7   49.12    4.35
   1 -13   7   54.65    4.74
  -1  13  -8   29.60    2.47
  -1  13  -8   27.96    2.86
   1 -13   8   24.39    3.14
   1 -13   8   27.40    3.42
  -1  13  -8   30.03    3.55
  -1  13  -9    4.92    1.28
  -1  13  -9    4.43    1.39
  -1  13  -9    6.29    1.20
   1 -13   9    5.78    1.57
   1 -13   9    2.11    1.09
   1 -13  10    0.07    0.66
  -1  13 -10    1.08    0.93
  -1  13 -10   -0.31    0.49
   1 -13  10   -0.15    0.78
  -1  13 -10    0.21    0.42
  -1  13 -11    0.33    0.88
  -1  13 -11   -1.26    0.65
   1 -13  11   -0.75    0.96
  -1  13 -11   -0.22    0.58
   1 -13  11    0.12    0.66
   1 -13  12   -0.35    0.77
  -1  13 -12    0.23    0.63
   1 -13  12   -0.65    0.90
  -1  13 -12    0.24    0.65
  -1  13 -12    0.58    0.56
  -1  13 -13    1.10    0.67
   1 -13  13    0.74    0.81
  -1  13 -13    0.26    0.63
  -1  13 -14    1.83    0.83
   1 -13  14    3.32    1.27
   1 -12 -12    0.66    0.70
   1 -12 -12    1.06    0.82
  -1  12  11   -0.25    0.83
   1 -12 -11    1.12    0.74
   1 -12 -11    0.21    0.57
   1 -12 -11    0.30    0.61
   1 -12 -10    1.24    1.06
   1 -12 -10    0.47    0.66
  -1  12  10    1.19    0.82
  -1  12   9    0.64    0.92
   1 -12  -9    0.68    0.56
   1 -12  -9   -0.20    0.65
   1 -12  -8    1.57    0.87
   1 -12  -8    0.43    0.66
  -1  12   8   -0.34    0.68
   1 -12  -7    2.72    1.15
   1 -12  -7    2.37    0.94
  -1  12   7    5.08    1.42
   1 -12  -6    1.13    0.85
  -1  12   6    0.89    0.69
   1 -12  -6    1.11    0.71
  -1  12   5    0.83    0.72
   1 -12  -5   -0.15    0.53
  -1  12   5    0.55    0.37
  -1  12   4   10.02    1.78
   1 -12  -4    5.71    1.40
  -1  12   4    9.85    1.42
  -1  12   3    3.99    1.18
   1 -12  -3    2.43    1.04
  -1  12   3    2.48    0.75
  -1  12   2   11.56    1.60
   1 -12  -2   10.05    1.89
  -1  12   2   10.50    1.74
  -1  12   2   11.04    1.89
  -1  12   1   13.16    1.52
  -1  12   1   10.61    1.88
  -1  12   1   15.05    1.76
   1 -12  -1   12.01    2.14
  -1  12   1    9.05    1.64
   1 -12   0   45.38    4.00
  -1  12   0   43.06    2.72
  -1  12   0   44.84    3.60
  -1  12   0   43.37    3.61
  -1  12   0   43.70    3.00
  -1  12  -1   -0.15    0.61
   1 -12   1    1.14    0.79
  -1  12  -1    0.33    0.37
  -1  12  -1   -0.46    0.87
  -1  12  -1   -0.70    0.67
   1 -12   2    9.41    1.85
  -1  12  -2    9.04    1.42
  -1  12  -2   11.86    1.94
  -1  12  -2   12.26    1.43
  -1  12  -3   -0.10    0.67
   1 -12   3    0.46    0.79
   1 -12   3    0.68    0.67
  -1  12  -3    1.04    0.55
  -1  12  -3    0.27    0.27
  -1  12  -4    0.17    0.28
  -1  12  -4   -0.20    0.51
  -1  12  -4   -0.08    0.51
   1 -12   4   -0.85    0.78
   1 -12   4   -0.30    0.70
   1 -12   5   -0.37    0.68
  -1  12  -5   -0.37    0.54
  -1  12  -5   -0.39    0.62
   1 -12   5   -0.59    0.77
  -1  12  -5    0.60    0.40
  -1  12  -6    2.65    0.75
  -1  12  -6    1.27    0.56
   1 -12   6    1.21    0.82
  -1  12  -6    2.57    1.09
   1 -12   6    0.56    0.70
  -1  12  -6    2.08    0.83
  -1  12  -7    6.65    1.36
  -1  12  -7    8.93    1.33
  -1  12  -7   11.07    2.06
  -1  12  -7    7.19    1.24
   1 -12   7    7.58    1.72
   1 -12   7    5.71    1.49
  -1  12  -8    4.21    1.06
  -1  12  -8    6.38    1.67
  -1  12  -8    5.00    1.23
   1 -12   8    6.76    1.61
  -1  12  -8    6.95    1.20
   1 -12   8    5.88    1.58
  -1  12  -9   17.59    1.92
  -1  12  -9   16.21    2.12
  -1  12  -9   15.83    2.52
   1 -12   9   16.37    2.53
  -1  12  -9   14.83    1.95
   1 -12   9   14.23    2.33
  -1  12 -10    1.30    0.80
  -1  12 -10    2.31    0.90
   1 -12  10    1.31    0.88
  -1  12 -10    2.17    0.97
   1 -12  10    1.82    1.06
  -1  12 -10    1.22    0.67
  -1  12 -11    1.75    0.75
  -1  12 -11    1.68    0.79
  -1  12 -11    2.40    1.10
   1 -12  11    0.05    0.61
  -1  12 -11   -0.44    0.53
   1 -12  11    1.24    0.76
  -1  12 -12    5.81    1.25
   1 -12  12    7.43    1.82
   1 -12  12    7.58    1.86
  -1  12 -12    8.27    2.01
  -1  12 -12    8.54    1.71
  -1  12 -13    1.35    1.02
  -1  12 -13    0.54    0.59
  -1  12 -13    0.59    0.67
   1 -12  13    0.81    0.75
   1 -12  13   -0.07    0.66
  -1  12 -14   -0.31    0.49
  -1  12 -14   -1.08    0.76
   1 -12  14    0.78    0.77
  -1  12 -15   -0.79    0.72
   1 -12  15    0.22    0.57
   1 -12  15   -1.08    0.78
   1 -11 -13    0.44    0.64
   1 -11 -13    2.18    1.17
   1 -11 -12    1.09    0.92
  -1  11  12    0.65    0.89
   1 -11 -12   -0.11    0.58
  -1  11  11   -0.92    0.82
   1 -11 -11   -0.63    0.68
   1 -11 -10   -0.37    0.67
  -1  11  10    0.01    0.51
   1 -11  -9    0.99    0.83
   1 -11  -9    0.08    0.58
  -1  11   9    0.33    0.53
  -1  11   8    2.81    1.00
   1 -11  -8    2.24    0.93
   1 -11  -8    2.05    1.08
  -1  11   7    0.91    0.77
   1 -11  -7    1.51    0.75
   1 -11  -7    1.08    0.80
   1 -11  -6    9.46    1.71
  -1  11   6    7.87    1.18
   1 -11  -6    6.62    1.57
  -1  11   6    7.03    1.55
  -1  11   5    0.26    0.42
  -1  11   5    0.07    0.50
   1 -11  -5    0.53    0.74
   1 -11  -4   72.59    4.93
  -1  11   4   71.02    3.68
  -1  11   4   70.46    4.58
  -1  11   3  257.98    7.33
   1 -11  -3  249.60    9.32
  -1  11   3  245.35    8.78
  -1  11   2  338.13   10.28
  -1  11   2  337.13   10.05
   1 -11  -2  330.79   10.85
  -1  11   2  347.38    8.70
   1 -11  -1  174.39    7.56
  -1  11   1  159.77    5.26
  -1  11   1  162.41    5.72
  -1  11   1  162.50    6.69
  -1  11   1  155.79    6.70
  -1  11   0   22.35    2.48
  -1  11   0   21.61    1.82
   1 -11   0   24.04    2.74
  -1  11   0   22.41    2.02
  -1  11   0   23.23    2.51
  -1  11  -1    2.87    0.80
  -1  11  -1    3.64    0.85
   1 -11   1    4.22    1.12
  -1  11  -1    4.46    0.83
  -1  11  -1    4.76    1.13
   1 -11   2    4.17    1.15
  -1  11  -2    3.32    1.05
  -1  11  -2    3.31    0.72
  -1  11  -2    2.71    0.76
  -1  11  -3   11.36    1.83
  -1  11  -3   11.21    1.33
   1 -11   3   10.76    1.85
   1 -11   3   10.78    1.77
  -1  11  -3   12.29    1.56
   1 -11   4   -0.71    0.83
  -1  11  -4    0.83    0.37
  -1  11  -4    0.22    0.36
  -1  11  -4    0.29    0.32
   1 -11   4    0.33    0.42
  -1  11  -4    1.19    0.85
   1 -11   5    0.58    0.75
  -1  11  -5    0.04    0.49
  -1  11  -5    0.38    0.49
  -1  11  -5    0.35    0.32
  -1  11  -5    0.22    0.35
   1 -11   5    1.10    0.64
  -1  11  -6    1.61    0.57
  -1  11  -6    1.96    0.74
   1 -11   6    2.52    0.84
  -1  11  -6    1.95    0.62
  -1  11  -6    3.40    1.16
   1 -11   6    2.51    1.06
  -1  11  -7    3.74    1.25
  -1  11  -7    2.24    0.66
  -1  11  -7    2.14    0.67
  -1  11  -7    3.97    0.96
   1 -11   7    4.23    1.16
   1 -11   7    4.15    1.33
  -1  11  -8    2.34    0.95
   1 -11   8    0.85    0.62
  -1  11  -8    3.47    0.99
  -1  11  -8    2.94    0.90
   1 -11   8    2.54    1.04
  -1  11  -8    2.88    0.76
  -1  11  -9   -0.24    0.44
  -1  11  -9   -0.11    0.36
   1 -11   9   -0.23    0.60
   1 -11   9   -2.38    1.07
  -1  11  -9    0.50    0.69
  -1  11  -9   -2.32    0.75
  -1  11 -10    5.73    1.08
  -1  11 -10    4.24    1.09
   1 -11  10    3.89    1.31
  -1  11 -10    6.13    1.69
   1 -11  10    4.70    1.32
  -1  11 -11   20.87    2.94
  -1  11 -11   19.59    2.09
   1 -11  11   17.91    2.68
  -1  11 -11   21.37    2.41
   1 -11  11   17.59    2.52
   1 -11  12    5.41    1.48
   1 -11  12    3.57    1.35
  -1  11 -12    7.53    1.89
  -1  11 -12    6.30    1.25
  -1  11 -12    6.27    1.30
   1 -11  13    0.48    0.64
   1 -11  13    0.61    0.61
  -1  11 -13    0.55    0.64
  -1  11 -13    1.46    0.74
   1 -11  14    2.55    1.33
   1 -11  14    0.96    0.91
  -1  11 -14    0.68    0.63
  -1  11 -14    1.04    0.63
  -1  11 -15   -0.22    0.65
  -1  11 -15    0.48    0.47
   1 -11  15    0.86    0.76
   1 -11  16    0.61    0.76
  -1  11 -16    0.66    0.67
   1 -10 -14    0.88    0.85
   1 -10 -14   -0.02    0.51
  -1  10  13    0.76    0.86
   1 -10 -13    0.43    0.61
   1 -10 -13    0.89    0.74
   1 -10 -12   -0.52    0.64
  -1  10  12    1.62    1.00
   1 -10 -12    0.15    0.87
   1 -10 -11   -0.25    0.66
  -1  10  11    0.59    0.77
   1 -10 -11    0.17    0.46
  -1  10  10    6.66    1.55
   1 -10 -10    6.82    1.50
  -1  10   9    1.90    0.93
   1 -10  -9    2.08    0.86
  -1  10   8    6.77    1.46
   1 -10  -8    4.97    1.25
  -1  10   7    2.33    0.91
   1 -10  -7    2.27    0.57
   1 -10  -7    2.66    0.94
  -1  10   7    2.62    0.67
   1 -10  -7    1.43    0.82
   1 -10  -6   56.40    2.39
  -1  10   6   62.26    3.20
   1 -10  -6   62.63    2.76
   1 -10  -6   65.43    4.22
   1 -10  -6   64.46    4.62
  -1  10   6   62.22    4.26
   1 -10  -5  193.40    7.94
  -1  10   5  194.48    5.98
   1 -10  -5  187.03    4.68
  -1  10   5  196.04    7.55
   1 -10  -4   10.60    1.86
   1 -10  -4   11.06    0.87
  -1  10   4   10.65    1.36
  -1  10   4   12.02    1.80
  -1  10   3   23.17    1.96
  -1  10   3   20.14    2.30
   1 -10  -3   19.85    1.55
   1 -10  -3   23.57    2.66
  -1  10   2   77.95    4.33
   1 -10  -2   77.51    4.71
  -1  10   2   72.72    3.51
  -1  10   2   69.54    4.24
   1 -10  -2   68.11    2.71
  -1  10   1   78.88    3.65
   1 -10  -1   73.99    4.64
  -1  10   1   83.29    4.51
   1 -10  -1   73.59    2.67
   1 -10  -1   73.45    3.17
  -1  10   1   81.67    4.51
   1 -10   0   24.35    2.62
  -1  10   0   27.02    2.55
  -1  10   0   24.78    1.83
   1 -10   0   23.77    1.61
  -1  10   0   26.58    2.58
  -1  10   0   24.32    2.00
   1 -10   1    0.56    0.48
  -1  10  -1    0.07    0.28
   1 -10   1    0.36    0.24
  -1  10  -1    0.12    0.40
  -1  10  -1    0.20    0.54
  -1  10  -1   -0.28    0.31
  -1  10  -2    0.29    0.26
  -1  10  -2    0.06    0.45
  -1  10  -2   -0.12    0.43
   1 -10   2   -0.37    0.53
  -1  10  -3    2.51    0.92
  -1  10  -3    1.42    0.46
   1 -10   3    2.23    0.80
   1 -10   3    1.71    0.75
  -1  10  -3    1.67    0.51
  -1  10  -3    2.18    0.65
  -1  10  -3    2.01    0.27
  -1  10  -4   -0.07    0.39
  -1  10  -4   -0.21    0.52
  -1  10  -4    0.04    0.30
   1 -10   4   -0.07    0.43
  -1  10  -4   -0.10    0.15
  -1  10  -4   -0.03    0.37
   1 -10   4   -0.43    0.58
   1 -10   5   11.52    1.86
  -1  10  -5    8.43    1.60
  -1  10  -5    9.93    1.22
  -1  10  -5    8.51    0.75
   1 -10   5   10.43    1.69
  -1  10  -5    9.08    1.25
  -1  10  -5   10.33    1.45
   1 -10   6    9.21    1.64
  -1  10  -6   11.01    1.30
  -1  10  -6    7.03    1.51
  -1  10  -6   10.46    1.46
  -1  10  -6    9.02    0.90
   1 -10   6    8.13    1.60
  -1  10  -6    8.24    1.25
  -1  10  -7    1.12    0.40
  -1  10  -7    1.05    0.51
  -1  10  -7    0.41    0.32
   1 -10   7    1.44    0.86
   1 -10   7    0.50    0.61
  -1  10  -7    0.81    0.45
  -1  10  -7    0.23    0.46
   1 -10   8   -0.11    0.55
  -1  10  -8    0.36    0.59
  -1  10  -8    0.05    0.39
   1 -10   8    0.59    0.71
  -1  10  -8   -0.62    0.62
  -1  10  -8   -0.31    0.45
  -1  10  -9   -0.31    0.53
  -1  10  -9    1.06    0.71
   1 -10   9   -0.49    0.65
   1 -10   9    0.32    0.56
  -1  10 -10   16.11    2.49
   1 -10  10   17.96    2.45
   1 -10  10   19.81    2.70
  -1  10 -10   20.02    2.18
  -1  10 -10   18.89    1.91
   1 -10  11   53.38    4.29
   1 -10  11   50.13    4.36
  -1  10 -11   50.96    3.56
  -1  10 -11   50.50    3.25
  -1  10 -12   56.14    3.53
   1 -10  12   55.83    4.51
  -1  10 -12   54.54    3.75
   1 -10  12   58.68    4.81
   1 -10  13   10.32    2.10
   1 -10  13   11.54    2.21
  -1  10 -13   10.96    1.79
  -1  10 -13   12.95    1.79
  -1  10 -14   -0.51    0.62
   1 -10  14    0.05    0.56
  -1  10 -14    1.20    0.76
   1 -10  14    0.86    0.77
   1 -10  14    0.48    0.88
  -1  10 -15    0.37    0.58
   1 -10  15    2.14    0.94
   1 -10  15    1.96    0.96
   1 -10  15    2.45    1.22
  -1  10 -16   -0.15    0.62
   1 -10  16   -0.59    0.70
   1  -9 -15   -0.04    0.76
   1  -9 -15    1.17    0.85
   1  -9 -14    2.34    1.09
   1  -9 -14    2.26    1.01
  -1   9  14    1.94    1.03
   1  -9 -13    0.88    0.66
   1  -9 -13    2.46    1.18
  -1   9  13    1.16    0.86
  -1   9  12    3.54    1.16
   1  -9 -12    2.98    1.12
   1  -9 -12    2.77    1.11
  -1   9  11    4.84    1.36
   1  -9 -11    3.43    1.17
   1  -9 -11    4.84    1.36
  -1   9  10    7.61    1.65
   1  -9 -10    7.77    1.61
   1  -9 -10    7.44    1.58
   1  -9  -9    8.12    1.60
  -1   9   9   10.57    1.89
  -1   9   8   -0.29    0.59
   1  -9  -8    0.09    0.44
  -1   9   7   21.76    1.76
   1  -9  -7   21.02    2.38
   1  -9  -7   23.08    1.59
  -1   9   7   23.46    2.53
  -1   9   6   -0.37    0.71
   1  -9  -6   -0.06    0.57
   1  -9  -6   -0.12    0.29
  -1   9   6    0.22    0.35
   1  -9  -6   -0.93    1.14
   1  -9  -5    5.07    0.69
  -1   9   5    5.63    1.23
  -1   9   5    5.70    0.96
   1  -9  -5    4.45    0.71
   1  -9  -5    3.53    1.03
  -1   9   4   54.30    2.90
   1  -9  -4   46.60    3.59
   1  -9  -4   54.27    2.41
  -1   9   4   52.38    3.53
   1  -9  -4   52.52    2.00
   1  -9  -3  263.66    4.40
   1  -9  -3  275.99    8.85
   1  -9  -3  253.72    6.16
  -1   9   3  268.06    6.93
  -1   9   3  266.87    8.22
   1  -9  -2  311.16    9.32
  -1   9   2  302.41    8.72
  -1   9   2  311.09    8.74
  -1   9   2  312.65    7.43
   1  -9  -2  286.00    6.41
   1  -9  -2  286.52    6.78
  -1   9   2  278.92    6.26
  -1   9   1   52.83    3.44
  -1   9   1   53.77    2.84
   1  -9  -1   51.70    3.62
   1  -9  -1   52.21    2.43
  -1   9   1   53.60    3.46
   1  -9  -1   50.23    2.24
  -1   9   0   22.49    2.25
  -1   9   0   20.99    2.16
  -1   9   0   22.23    1.82
  -1   9   0   19.96    1.55
   1  -9   0   21.58    1.43
   1  -9   0   21.98    2.36
   1  -9   1    2.48    0.86
  -1   9  -1    2.74    0.70
  -1   9  -1    3.00    0.83
  -1   9  -1    3.19    0.63
  -1   9  -1    2.89    0.90
   1  -9   1    2.44    0.42
  -1   9  -2   28.72    2.12
   1  -9   2   27.65    2.62
  -1   9  -2   25.09    2.45
  -1   9  -2   27.86    1.84
  -1   9  -3    1.76    0.30
  -1   9  -3    2.43    0.61
  -1   9  -3    2.32    0.76
   1  -9   3    3.26    0.96
  -1   9  -3    2.05    0.71
  -1   9  -3    1.45    0.22
  -1   9  -3    1.10    0.35
   1  -9   3    2.45    0.88
  -1   9  -4   31.85    2.00
  -1   9  -4   31.18    1.28
  -1   9  -4   33.77    2.35
   1  -9   4   34.64    3.00
   1  -9   4   32.99    2.87
  -1   9  -4   32.60    1.54
  -1   9  -4   31.51    2.19
  -1   9  -4   33.44    2.97
  -1   9  -5   45.29    2.79
  -1   9  -5   44.33    2.42
   1  -9   5   38.94    3.25
  -1   9  -5   41.00    1.79
  -1   9  -5   41.79    2.68
  -1   9  -5   45.17    3.42
   1  -9   5   49.29    3.53
  -1   9  -6    7.04    1.13
  -1   9  -6    5.72    1.03
  -1   9  -6    7.61    0.86
  -1   9  -6    6.70    0.99
   1  -9   6    7.32    1.49
   1  -9   6    7.21    1.41
  -1   9  -6    6.02    1.30
   1  -9   7    8.38    1.63
  -1   9  -7   10.01    1.09
  -1   9  -7    8.81    1.30
  -1   9  -7    9.32    1.19
   1  -9   7    9.26    1.61
  -1   9  -7   10.51    1.42
  -1   9  -7    7.86    1.54
  -1   9  -8    3.14    1.10
  -1   9  -8    5.41    0.86
  -1   9  -8    4.77    1.00
   1  -9   8    5.03    1.19
   1  -9   8    6.31    1.41
  -1   9  -8    3.42    0.72
   1  -9   9    2.82    0.94
  -1   9  -9    3.97    0.83
  -1   9  -9    4.18    0.85
   1  -9   9    4.63    1.28
  -1   9  -9    3.30    0.82
   1  -9  10    5.91    1.43
   1  -9  10    4.79    1.31
  -1   9 -10    4.88    1.01
  -1   9 -10    5.76    1.14
   1  -9  11   20.47    2.72
  -1   9 -11   23.30    2.34
   1  -9  11   20.15    2.62
  -1   9 -11   24.85    2.24
   1  -9  12   50.58    4.12
   1  -9  12   45.38    4.14
  -1   9 -12   45.08    3.31
  -1   9 -12   45.45    3.14
   1  -9  13   44.75    3.98
  -1   9 -13   43.11    3.25
   1  -9  13   51.02    4.52
  -1   9 -13   52.65    3.45
   1  -9  13   47.01    3.76
   1  -9  14   13.14    2.10
  -1   9 -14   15.24    2.01
   1  -9  14   13.97    2.47
   1  -9  14   13.86    2.31
  -1   9 -14   14.34    1.88
   1  -9  15    1.17    0.80
  -1   9 -15   -0.58    0.58
   1  -9  15   -0.58    0.77
  -1   9 -15    0.12    0.50
  -1   9 -16   -0.10    0.68
   1  -9  16    0.67    0.85
  -1   9 -16   -1.03    0.66
   1  -9  17   -0.02    0.54
  -1   8  15    1.47    0.87
   1  -8 -15    1.01    0.77
   1  -8 -15    2.94    1.19
   1  -8 -14    3.08    1.18
  -1   8  14    3.13    1.21
   1  -8 -14    3.77    1.31
   1  -8 -13    0.31    0.52
   1  -8 -13    1.44    0.83
  -1   8  13   -0.49    0.68
   1  -8 -12    0.73    0.67
   1  -8 -12    1.23    0.73
  -1   8  12   -0.10    0.50
   1  -8 -11    1.69    0.80
  -1   8  11    0.28    0.58
   1  -8 -11    0.42    0.59
   1  -8 -10    3.25    1.13
   1  -8 -10    2.13    0.89
  -1   8  10    2.95    0.98
   1  -8  -9    0.18    0.24
   1  -8  -9    0.62    0.60
  -1   8   9    0.02    0.43
  -1   8   8    2.40    0.84
  -1   8   8    3.08    0.66
   1  -8  -8    2.59    0.88
   1  -8  -8    3.41    0.66
   1  -8  -7   28.68    2.61
   1  -8  -7   23.21    1.68
  -1   8   7   22.06    2.35
  -1   8   7   26.65    1.85
   1  -8  -6    4.21    1.05
  -1   8   6    3.32    0.93
   1  -8  -6    3.43    0.64
  -1   8   6    4.05    0.77
   1  -8  -5    0.34    0.22
  -1   8   5    0.34    0.30
  -1   8   5    0.19    0.52
   1  -8  -5   -0.53    0.81
   1  -8  -5   -0.22    0.45
  -1   8   4    0.57    0.24
  -1   8   4   -0.05    0.28
   1  -8  -4    0.20    0.25
  -1   8   4    0.09    0.38
   1  -8  -4   -0.02    0.44
  -1   8   3   25.41    1.83
   1  -8  -3   22.05    1.05
   1  -8  -3   24.02    1.65
   1  -8  -3   22.06    1.53
   1  -8  -3   23.28    2.30
  -1   8   3   22.58    1.40
  -1   8   3   23.16    2.18
  -1   8   2   24.26    2.20
  -1   8   2   23.82    2.17
   1  -8  -2   22.29    1.53
   1  -8  -2   22.25    1.51
   1  -8  -2   19.79    1.46
  -1   8   2   22.50    1.43
  -1   8   2   22.88    1.76
   1  -8  -2   21.25    2.15
  -1   8   1   15.26    1.73
   1  -8  -1   16.03    1.21
  -1   8   1   16.76    1.48
   1  -8  -1   14.64    1.81
   1  -8  -1   16.72    1.28
  -1   8   1   16.12    1.77
  -1   8   0   83.08    4.15
  -1   8   0   84.58    3.43
  -1   8   0   87.14    3.08
   1  -8   0   88.43    4.46
  -1   8   0   86.37    4.13
   1  -8   0   87.42    2.73
   1  -8   0   85.41    2.93
   1  -8   1   52.75    3.42
  -1   8  -1   48.52    3.19
  -1   8  -1   51.68    3.19
  -1   8  -1   51.93    2.33
  -1   8  -1   49.18    2.62
   1  -8   1   48.98    1.72
  -1   8  -2  189.97    6.64
  -1   8  -2  181.75    4.75
  -1   8  -2  182.80    5.03
   1  -8   2  187.65    6.56
   1  -8   2  186.19    6.63
  -1   8  -2  186.80    5.42
  -1   8  -3   46.42    2.49
  -1   8  -3   44.86    2.23
   1  -8   3   44.75    3.19
   1  -8   3   43.92    3.09
  -1   8  -3   43.03    1.54
  -1   8  -3   46.54    2.59
  -1   8  -3   44.95    3.20
  -1   8  -3   41.66    1.22
  -1   8  -4   53.46    2.48
   1  -8   4   53.23    3.45
  -1   8  -4   55.12    1.81
   1  -8   4   55.88    3.59
  -1   8  -4   53.00    2.82
  -1   8  -4   56.30    3.64
  -1   8  -4   53.96    2.88
  -1   8  -5   19.27    1.76
   1  -8   5   19.78    2.18
   1  -8   5   19.50    2.12
  -1   8  -5   17.10    1.17
  -1   8  -5   17.94    1.46
  -1   8  -5   17.16    2.04
  -1   8  -5   16.99    1.62
  -1   8  -6    2.49    0.68
   1  -8   6    3.66    0.96
  -1   8  -6    2.53    0.60
   1  -8   6    2.74    0.83
  -1   8  -6    1.91    0.45
  -1   8  -6    2.03    0.82
  -1   8  -7   -1.38    0.70
   1  -8   7    0.01    0.46
  -1   8  -7    0.44    0.38
   1  -8   7   -0.38    0.66
  -1   8  -7    0.26    0.23
  -1   8  -7   -0.06    0.33
  -1   8  -8    5.11    0.89
   1  -8   8    5.10    1.20
   1  -8   8    5.18    1.28
  -1   8  -8    4.98    1.00
  -1   8  -9   10.32    1.27
  -1   8  -9    7.24    1.20
   1  -8   9   11.27    1.77
   1  -8   9   10.38    1.79
   1  -8  10    9.59    1.72
   1  -8  10    7.48    1.58
  -1   8 -10    5.47    1.07
  -1   8 -10   10.29    1.37
  -1   8 -11  124.04    5.22
   1  -8  11  133.90    6.42
  -1   8 -11  135.10    5.16
   1  -8  11  128.11    6.63
  -1   8 -12   80.02    4.17
   1  -8  12   80.86    5.07
   1  -8  12   79.37    5.42
  -1   8 -12   78.34    4.07
   1  -8  13    0.07    0.96
  -1   8 -13    2.85    0.92
  -1   8 -13    3.76    0.98
   1  -8  13    3.93    1.30
   1  -8  13    3.51    1.08
   1  -8  14    3.38    1.04
  -1   8 -14    1.91    0.79
   1  -8  14    1.52    0.87
  -1   8 -14    3.68    1.00
  -1   8 -15    0.86    0.65
   1  -8  15    0.18    0.55
   1  -8  15    0.24    0.60
  -1   8 -15    0.87    0.61
  -1   8 -16    1.09    0.73
   1  -8  16   -1.19    0.83
   1  -8  17   -1.18    0.81
   1  -7 -17   -0.04    0.45
  -1   7  16    0.74    0.63
   1  -7 -16    1.35    0.80
   1  -7 -16    0.86    0.69
   1  -7 -15   -1.09    0.68
   1  -7 -15   -0.23    0.53
   1  -7 -14    6.41    1.57
   1  -7 -14    4.93    1.48
   1  -7 -14    3.45    1.05
  -1   7  14    2.84    1.14
   1  -7 -13    3.26    0.97
   1  -7 -13    3.42    1.18
  -1   7  13    3.13    1.10
   1  -7 -13    3.17    1.07
   1  -7 -12   11.51    1.92
  -1   7  12    9.14    1.76
   1  -7 -12    7.97    1.41
   1  -7 -12    7.70    1.68
   1  -7 -11   11.96    1.62
   1  -7 -11   12.62    1.97
  -1   7  11   10.99    1.86
   1  -7 -11   16.43    2.34
  -1   7  10    5.13    1.27
   1  -7 -10    3.39    1.06
   1  -7 -10    2.61    0.75
   1  -7 -10    3.13    0.98
   1  -7  -9   16.38    2.08
   1  -7  -9   14.69    1.60
   1  -7  -9   16.68    2.10
  -1   7   9   12.94    1.83
  -1   7   8    0.36    0.57
   1  -7  -8   -0.25    0.59
  -1   7   8   -0.06    0.22
   1  -7  -8   -0.04    0.18
  -1   7   7   45.67    2.33
   1  -7  -7   41.84    1.88
   1  -7  -7   46.19    2.42
   1  -7  -7   51.02    3.37
  -1   7   7   47.52    3.25
   1  -7  -6   11.83    1.17
   1  -7  -6   10.98    1.50
  -1   7   6   14.70    1.76
  -1   7   6   11.93    1.19
  -1   7   5    1.28    0.51
  -1   7   5    1.43    0.53
   1  -7  -5    1.73    0.45
   1  -7  -5    1.34    0.59
  -1   7   5    2.22    0.43
   1  -7  -4   42.17    2.14
  -1   7   4   41.61    1.77
  -1   7   4   40.50    2.23
   1  -7  -4   38.77    2.84
  -1   7   4   41.57    2.78
   1  -7  -3    3.08    0.59
   1  -7  -3    1.96    0.45
   1  -7  -3    2.39    0.74
  -1   7   3    2.88    0.62
  -1   7   3    2.68    0.46
  -1   7   3    3.27    0.79
  -1   7   2   19.98    1.84
   1  -7  -2   21.43    1.47
   1  -7  -2   18.25    1.24
  -1   7   2   18.20    1.17
   1  -7  -2   17.23    1.87
  -1   7   2   19.65    1.87
  -1   7   2   19.89    1.51
  -1   7   1   48.13    2.93
   1  -7  -1   44.46    1.87
   1  -7  -1   43.59    2.09
  -1   7   1   44.99    2.40
  -1   7   1   45.70    2.79
   1  -7  -1   46.06    2.96
  -1   7   1   48.21    2.38
   1  -7  -1   49.01    2.26
  -1   7   0    3.40    0.54
  -1   7   0    4.18    0.73
   1  -7   0    3.90    0.48
  -1   7   0    4.50    0.89
  -1   7   0    4.06    0.73
  -1   7   0    4.50    0.94
   1  -7   0    4.10    0.87
   1  -7   0    3.76    0.59
  -1   7  -1  113.70    3.83
  -1   7  -1  117.25    4.77
   1  -7   1  107.24    2.36
  -1   7  -1  108.85    3.22
   1  -7   1  102.57    4.52
  -1   7  -1  106.67    4.38
  -1   7  -2  390.89    9.53
  -1   7  -2  377.83    7.71
   1  -7   2  365.42    9.23
  -1   7  -2  363.12    5.34
  -1   7  -2  379.71    7.07
  -1   7  -2  380.17    7.93
   1  -7   2  380.89    9.45
  -1   7  -3  129.69    4.23
  -1   7  -3  122.94    2.40
  -1   7  -3  130.76    3.70
   1  -7   3  130.60    5.16
   1  -7   3  130.00    5.21
  -1   7  -3  130.48    5.24
  -1   7  -3  130.06    4.25
  -1   7  -4   31.60    1.78
   1  -7   4   26.85    2.33
  -1   7  -4   28.61    1.29
  -1   7  -4   29.00    1.98
  -1   7  -4   29.92    2.50
   1  -7   4   28.23    2.42
  -1   7  -4   28.07    2.00
  -1   7  -5   19.74    2.09
  -1   7  -5   20.01    1.77
   1  -7   5   19.66    2.02
  -1   7  -5   21.91    1.74
   1  -7   5   21.52    2.14
  -1   7  -5   20.30    1.49
  -1   7  -5   21.98    1.31
  -1   7  -6    0.66    0.52
   1  -7   6    0.99    0.17
   1  -7   6    1.34    0.66
  -1   7  -6    1.41    0.52
   1  -7   6    0.75    0.52
  -1   7  -6    1.33    0.44
   1  -7   7    0.18    0.46
  -1   7  -7    0.01    0.29
   1  -7   7    1.16    0.55
  -1   7  -7    0.79    0.48
  -1   7  -8    0.25    0.38
   1  -7   8    1.14    0.67
   1  -7   8    0.08    0.39
  -1   7  -8    0.44    0.38
  -1   7  -9   11.42    1.31
   1  -7   9    7.63    1.42
   1  -7   9   10.98    1.72
  -1   7  -9    9.33    1.26
  -1   7 -10    1.76    0.59
  -1   7 -10    2.07    0.66
   1  -7  10    0.30    0.55
   1  -7  10    0.98    0.54
   1  -7  11    6.35    1.52
   1  -7  11    6.07    1.41
  -1   7 -11    7.15    1.20
  -1   7 -11    3.59    0.83
  -1   7 -12   16.67    1.80
   1  -7  12   18.06    2.35
   1  -7  12   17.41    2.09
   1  -7  12   18.42    2.51
  -1   7 -12   20.59    2.02
  -1   7 -13    3.19    0.93
  -1   7 -13    4.22    1.00
   1  -7  13    2.62    0.99
   1  -7  13    2.99    0.94
   1  -7  14    4.48    1.27
  -1   7 -14    5.88    1.18
   1  -7  14    5.33    1.23
  -1   7 -14    6.19    1.19
  -1   7 -15    0.83    0.50
   1  -7  15   -0.44    0.69
  -1   7 -15    1.16    0.74
   1  -7  15    1.58    0.78
  -1   7 -16    0.49    0.62
   1  -7  16   -0.39    0.64
   1  -7  17    0.72    0.75
   1  -6 -17   -0.39    0.55
  -1   6  16    2.50    1.07
   1  -6 -16    1.51    0.81
   1  -6 -16    1.04    0.75
  -1   6  16    1.27    0.80
   1  -6 -15    2.91    1.23
  -1   6  15    3.89    1.27
  -1   6  15    6.08    1.43
   1  -6 -15    5.37    1.29
  -1   6  14    1.01    0.76
   1  -6 -14    0.00    0.37
   1  -6 -14    0.76    0.67
   1  -6 -14    0.90    0.66
  -1   6  14   -0.40    0.42
  -1   6  13    2.32    0.85
  -1   6  13   -0.16    0.48
   1  -6 -13    1.93    0.94
   1  -6 -13    1.83    0.75
   1  -6 -13    0.29    0.54
   1  -6 -12    4.99    1.27
  -1   6  12    7.84    1.55
   1  -6 -12    5.11    1.35
   1  -6 -12    6.39    1.19
  -1   6  12    7.18    1.35
   1  -6 -11    3.21    0.79
   1  -6 -11    3.03    1.09
  -1   6  11    3.82    0.96
  -1   6  11    2.09    0.85
   1  -6 -11    3.82    1.12
  -1   6  10    0.96    0.52
   1  -6 -10    2.34    0.72
   1  -6 -10    1.52    0.76
   1  -6 -10    0.46    0.47
  -1   6  10    0.38    0.52
   1  -6  -9   58.89    3.12
   1  -6  -9   65.09    4.05
  -1   6   9   64.70    3.65
  -1   6   9   62.33    3.87
   1  -6  -9   62.54    3.94
  -1   6   8    2.96    0.82
   1  -6  -8    3.00    0.49
   1  -6  -8    4.46    1.06
   1  -6  -8    3.62    0.77
  -1   6   8    3.98    0.90
   1  -6  -7   32.64    1.60
  -1   6   7   37.05    1.98
  -1   6   7   33.80    2.62
   1  -6  -7   35.57    2.70
   1  -6  -7   31.66    2.03
  -1   6   6    0.68    0.32
   1  -6  -6    0.60    0.44
   1  -6  -6    0.67    0.26
  -1   6   6    0.41    0.46
   1  -6  -5    1.24    0.56
  -1   6   5    1.12    0.52
  -1   6   5    2.12    0.52
  -1   6   5    1.34    0.31
   1  -6  -5    1.69    0.45
   1  -6  -5    1.65    0.35
  -1   6   4    0.41    0.42
  -1   6   4    0.30    0.14
  -1   6   4    0.32    0.24
   1  -6  -4    0.73    0.32
   1  -6  -4    0.46    0.24
   1  -6  -3   32.82    2.36
   1  -6  -3   29.97    1.77
   1  -6  -3   33.64    1.69
  -1   6   3   31.41    2.20
  -1   6   3   32.70    1.41
  -1   6   3   36.06    1.96
   1  -6  -2   47.87    1.84
  -1   6   2   51.24    2.89
   1  -6  -2   51.15    2.28
  -1   6   2   52.14    2.80
  -1   6   2   46.44    1.73
   1  -6  -2   47.70    2.80
  -1   6   2   47.62    2.26
   1  -6  -2   45.90    1.22
   1  -6  -1    1.15    0.50
  -1   6   1    1.39    0.41
  -1   6   1    1.81    0.58
  -1   6   1    1.19    0.44
   1  -6  -1    1.82    0.45
   1  -6  -1    1.37    0.36
   1  -6  -1    1.25    0.27
  -1   6   1    2.01    0.48
   1  -6   0   75.23    3.56
  -1   6   0   76.63    3.08
   1  -6   0   76.96    2.85
  -1   6   0   74.76    3.40
  -1   6   0   73.10    3.49
   1  -6   0   74.35    2.69
  -1   6   0   74.56    2.87
  -1   6   0   73.40    2.32
   1  -6   0   73.82    1.98
  -1   6  -1  242.10    6.10
   1  -6   1  253.92    5.40
  -1   6  -1  260.12    7.04
  -1   6  -1  247.12    5.63
   1  -6   1  243.84    6.79
  -1   6  -1  245.01    4.91
  -1   6  -1  258.75    6.70
  -1   6  -1  253.70    5.81
  -1   6  -2  429.64    7.30
   1  -6   2  442.27    9.73
  -1   6  -2  434.51    8.33
   1  -6   2  429.64    9.65
  -1   6  -2  431.32    8.38
  -1   6  -2  443.50    9.89
   1  -6   3  492.79   10.51
  -1   6  -3  486.17    9.25
  -1   6  -3  471.13    9.02
  -1   6  -3  490.45    8.16
  -1   6  -3  490.18   10.70
   1  -6   3  464.23    8.71
  -1   6  -3  473.84    6.67
   1  -6   3  497.07   10.55
  -1   6  -4   94.18    4.32
  -1   6  -4  103.19    3.61
  -1   6  -4  102.71    3.13
  -1   6  -4   96.20    2.50
   1  -6   4   94.29    4.20
   1  -6   4   91.60    3.39
   1  -6   4   98.22    4.27
  -1   6  -4  101.41    3.73
   1  -6   5  142.03    5.32
  -1   6  -5  130.56    5.24
   1  -6   5  132.26    2.54
   1  -6   5  139.61    5.26
  -1   6  -5  139.97    4.36
  -1   6  -5  140.98    3.89
   1  -6   6    0.07    0.47
  -1   6  -6    0.26    0.33
   1  -6   6    0.17    0.46
  -1   6  -6    0.11    0.32
   1  -6   7    1.37    0.61
   1  -6   7    1.30    0.53
  -1   6  -7    1.93    0.56
  -1   6  -7    1.89    0.48
   1  -6   8    0.37    0.51
   1  -6   8    0.07    0.44
  -1   6  -8    0.62    0.39
  -1   6  -8    0.30    0.35
   1  -6   9    0.26    0.48
  -1   6  -9    0.70    0.44
  -1   6  -9    0.21    0.30
   1  -6   9   -0.05    0.39
  -1   6 -10    0.04    0.36
  -1   6 -10   -0.18    0.43
   1  -6  10    0.51    0.52
   1  -6  10    0.86    0.63
  -1   6 -11    0.20    0.36
   1  -6  11    0.94    0.74
   1  -6  11   -0.46    0.78
   1  -6  11   -0.28    0.40
  -1   6 -11   -0.01    0.31
   1  -6  12    0.38    0.48
  -1   6 -12    0.48    0.38
  -1   6 -12    0.20    0.34
   1  -6  12    0.78    0.51
   1  -6  13    3.72    1.12
  -1   6 -13    2.23    0.73
   1  -6  13    2.33    0.71
  -1   6 -13    1.32    0.58
  -1   6 -14    2.09    0.67
  -1   6 -14    2.28    0.85
   1  -6  14   -0.20    0.76
   1  -6  14    3.01    0.91
   1  -6  15    8.49    1.48
   1  -6  15    5.37    1.37
  -1   6 -15    8.29    1.47
  -1   6 -15    7.61    1.26
  -1   6 -16    4.16    1.23
   1  -6  16    4.60    1.37
   1  -6  17    2.48    1.06
   1  -6  18    0.80    0.73
   1  -5 -17    1.47    0.81
  -1   5  17    1.43    0.88
  -1   5  16    1.05    0.70
   1  -5 -16    0.35    0.50
   1  -5 -16    0.89    0.60
  -1   5  16    0.63    0.49
  -1   5  15   -1.76    0.82
   1  -5 -15    0.59    0.53
  -1   5  15    1.36    0.77
   1  -5 -15   -0.91    0.61
  -1   5  14    6.02    1.31
  -1   5  14    4.74    1.26
   1  -5 -14    5.28    1.16
   1  -5 -14    4.91    1.33
   1  -5 -13    0.34    0.43
   1  -5 -13    0.56    0.60
   1  -5 -13    0.30    0.71
  -1   5  13   -0.33    0.51
  -1   5  13    1.01    0.66
   1  -5 -12    0.11    0.55
   1  -5 -12   -0.13    0.48
   1  -5 -12    0.14    0.43
  -1   5  12   -0.07    0.35
  -1   5  12    0.49    0.45
   1  -5 -11    0.50    0.41
  -1   5  11    0.78    0.48
  -1   5  11    0.93    0.70
   1  -5 -11    1.05    0.62
   1  -5 -11    1.34    0.56
   1  -5 -10    7.47    1.36
  -1   5  10    8.79    1.44
   1  -5 -10    9.48    1.62
  -1   5  10   12.11    1.59
   1  -5 -10    8.22    1.18
   1  -5  -9   61.63    3.74
  -1   5   9   61.69    3.69
   1  -5  -9   57.53    3.71
  -1   5   9   59.37    3.39
   1  -5  -9   54.84    2.06
   1  -5  -9   66.82    3.14
  -1   5   8   96.57    4.20
  -1   5   8   99.57    4.46
   1  -5  -8   91.99    3.54
   1  -5  -8   98.81    4.64
   1  -5  -8   89.63    2.73
   1  -5  -8  101.53    4.71
  -1   5   7   12.07    1.48
   1  -5  -7   11.26    1.45
  -1   5   7   10.79    1.03
  -1   5   7   11.16    1.35
   1  -5  -7   10.69    1.11
   1  -5  -7   11.70    0.93
  -1   5   6    9.75    1.27
   1  -5  -6   10.05    0.87
   1  -5  -6    9.67    1.32
   1  -5  -6   10.02    1.02
  -1   5   6    9.39    0.95
  -1   5   6    9.07    0.81
  -1   5   6    9.45    1.20
  -1   5   5   42.54    2.55
  -1   5   5   37.75    2.33
  -1   5   5   40.62    2.01
   1  -5  -5   41.81    1.94
   1  -5  -5   39.29    1.76
  -1   5   5   40.41    1.61
   1  -5  -5   44.35    2.65
  -1   5   4   39.38    2.37
   1  -5  -4   36.81    1.71
  -1   5   4   37.91    1.44
  -1   5   4   38.89    1.94
   1  -5  -4   36.76    1.96
  -1   5   3    0.25    0.14
  -1   5   3    0.62    0.37
  -1   5   3    0.03    0.18
   1  -5  -3   -0.02    0.14
   1  -5  -3    0.55    0.27
   1  -5  -2   16.97    1.28
  -1   5   2   16.95    1.46
   1  -5  -2   17.28    1.55
  -1   5   2   18.75    1.33
  -1   5   2   18.85    1.63
  -1   5   2   17.50    0.88
   1  -5  -2   18.81    1.20
   1  -5  -2   17.29    0.77
   1  -5  -1  101.95    3.26
   1  -5  -1  105.21    3.74
  -1   5   1  103.34    3.71
   1  -5  -1  106.97    2.35
   1  -5  -1  108.41    4.04
  -1   5   1  101.89    3.91
  -1   5   1  105.12    3.29
   1  -5  -1  102.50    3.02
  -1   5   1  100.77    3.37
   1  -5  -1   98.54    3.17
   1  -5  -1  107.30    3.88
  -1   5   0  119.09    3.79
  -1   5   0  120.82    4.30
  -1   5   0  127.84    4.26
   1  -5   0  120.04    2.30
   1  -5   0  125.62    3.36
  -1   5   0  123.02    3.58
   1  -5   0  122.88    3.51
   1  -5   0  127.62    4.15
   1  -5   0  120.53    4.30
  -1   5   0  123.98    4.11
   1  -5   0  123.44    3.61
  -1   5   0  122.97    2.77
   1  -5   0  118.25    4.14
   1  -5   1   32.03    2.03
  -1   5  -1   31.08    2.15
  -1   5  -1   32.94    2.12
   1  -5   1   31.89    2.08
   1  -5   1   33.85    2.18
  -1   5  -1   31.42    1.89
  -1   5  -1   31.18    1.72
   1  -5   1   32.94    1.70
  -1   5  -1   30.58    1.73
  -1   5  -1   33.84    1.34
  -1   5  -1   31.47    0.94
   1  -5   1   33.72    1.67
  -1   5  -2  327.78    7.73
  -1   5  -2  329.91    7.12
  -1   5  -2  321.53    7.91
   1  -5   2  334.45    7.65
  -1   5  -2  331.11    6.62
   1  -5   2  337.58    7.81
  -1   5  -2  329.54    5.67
   1  -5   2  323.98    6.16
  -1   5  -2  330.40    6.86
  -1   5  -3  221.28    5.25
   1  -5   3  216.87    4.95
  -1   5  -3  225.90    3.72
  -1   5  -3  223.32    5.59
  -1   5  -3  234.24    6.50
   1  -5   3  232.26    6.26
   1  -5   3  225.42    6.28
  -1   5  -3  227.50    4.55
   1  -5   4   51.30    1.42
  -1   5  -4   51.82    2.34
   1  -5   4   45.81    2.17
   1  -5   4   45.77    2.73
  -1   5  -4   53.29    2.05
   1  -5   4   50.00    2.82
  -1   5  -4   46.36    2.80
  -1   5  -5  130.10    3.94
   1  -5   5  132.81    4.88
   1  -5   5  124.59    4.75
  -1   5  -5  133.19    3.62
   1  -5   6   22.17    2.00
  -1   5  -6   18.20    1.43
   1  -5   6   21.44    2.00
  -1   5  -6   22.31    1.47
   1  -5   7    0.62    0.46
  -1   5  -7    0.03    0.28
  -1   5  -7    0.97    0.40
   1  -5   7    0.56    0.44
   1  -5   8    0.86    0.61
  -1   5  -8    0.67    0.28
  -1   5  -8    0.77    0.37
   1  -5   8    0.86    0.59
   1  -5   9    1.88    0.67
  -1   5  -9    3.19    0.69
  -1   5  -9    4.49    0.81
   1  -5   9    2.32    0.75
   1  -5  10    3.74    1.01
   1  -5  10    3.67    0.78
  -1   5 -10    4.94    0.86
   1  -5  10    3.36    1.07
  -1   5 -10    3.86    0.78
   1  -5  11    4.25    0.92
  -1   5 -11    6.28    0.98
  -1   5 -11    5.66    1.01
   1  -5  11    5.93    1.26
  -1   5 -12    0.03    0.27
   1  -5  12   -1.51    0.74
   1  -5  12   -0.91    0.49
  -1   5 -12   -0.46    0.53
  -1   5 -13    0.42    0.37
   1  -5  13   -0.29    0.53
  -1   5 -13    0.06    0.29
   1  -5  13    0.59    0.48
  -1   5 -14   -0.16    0.29
  -1   5 -14    0.50    0.53
   1  -5  14   -0.20    0.75
   1  -5  14   -0.05    0.46
  -1   5 -15    1.57    0.74
   1  -5  15    0.53    0.49
   1  -5  15    0.46    0.62
  -1   5 -16    9.63    1.67
   1  -5  16    6.86    1.61
   1  -5  17    0.63    0.70
   1  -5  18    0.73    0.78
  -1   4  18    0.03    0.57
   1  -4 -17    0.32    0.52
   1  -4 -17    1.03    0.92
  -1   4  17   -1.64    0.83
  -1   4  17    0.48    0.70
   1  -4 -16    0.94    0.70
  -1   4  16   -0.22    0.69
   1  -4 -16    0.30    0.58
  -1   4  16    0.96    0.71
  -1   4  15    0.37    0.49
  -1   4  15    1.56    0.90
   1  -4 -15    0.07    0.58
   1  -4 -15    0.26    0.61
  -1   4  14    0.69    0.57
   1  -4 -14    0.08    0.51
   1  -4 -14    0.53    0.46
  -1   4  14    0.54    0.55
  -1   4  13   -0.32    0.50
   1  -4 -13   -0.02    0.36
  -1   4  13    1.11    0.63
   1  -4 -13    0.07    0.55
  -1   4  12    1.48    0.72
   1  -4 -12    2.55    0.93
   1  -4 -12    2.06    0.87
   1  -4 -12    0.39    0.39
  -1   4  12    1.28    0.59
   1  -4 -11    6.40    1.30
   1  -4 -11    5.09    1.27
   1  -4 -11    5.24    0.93
  -1   4  11    5.11    1.13
  -1   4  11    4.17    1.01
   1  -4 -10    2.72    0.45
   1  -4 -10    4.70    0.87
   1  -4 -10    4.51    1.05
  -1   4  10    4.29    1.04
   1  -4 -10    4.37    1.13
  -1   4  10    3.99    0.89
  -1   4   9  123.10    4.98
  -1   4   9  128.13    4.86
   1  -4  -9  111.42    3.17
   1  -4  -9  116.47    4.05
   1  -4  -9  125.89    5.50
   1  -4  -9  128.18    5.30
  -1   4   8   31.85    2.27
   1  -4  -8   31.07    1.57
   1  -4  -8   32.94    2.60
   1  -4  -8   32.69    1.94
   1  -4  -8   36.83    2.65
  -1   4   8   32.44    2.41
   1  -4  -7   66.95    3.47
   1  -4  -7   57.73    2.16
  -1   4   7   61.74    3.15
  -1   4   7   59.13    2.99
   1  -4  -7   59.61    2.48
   1  -4  -7   58.27    3.33
  -1   4   6   40.84    2.43
   1  -4  -6   38.46    1.74
  -1   4   6   40.80    2.37
   1  -4  -6   42.09    2.61
   1  -4  -6   38.63    1.84
  -1   4   6   40.97    1.94
  -1   4   6   41.51    1.73
  -1   4   5    2.24    0.47
   1  -4  -5    2.06    0.40
  -1   4   5    2.14    0.58
   1  -4  -5    2.27    0.60
  -1   4   5    2.60    0.37
  -1   4   5    1.55    0.48
   1  -4  -5    1.86    0.39
   1  -4  -4    5.29    0.77
  -1   4   4    5.46    0.68
   1  -4  -4    5.68    0.65
  -1   4   4    6.37    0.88
   1  -4  -4    6.75    0.94
   1  -4  -4    5.74    0.59
  -1   4   4    6.17    0.85
  -1   4   4    6.50    0.53
   1  -4  -3    0.04    0.17
  -1   4   3    0.04    0.24
  -1   4   3    0.32    0.13
   1  -4  -3   -0.21    0.32
   1  -4  -3    0.20    0.20
  -1   4   3    0.28    0.18
   1  -4  -3    0.39    0.26
   1  -4  -3    0.00    0.20
   1  -4  -2   92.07    3.02
  -1   4   2   91.11    3.46
   1  -4  -2   90.23    2.08
   1  -4  -2   97.16    3.20
   1  -4  -2   91.69    2.72
  -1   4   2   87.41    3.11
   1  -4  -2   97.05    3.62
  -1   4   2   90.79    1.86
   1  -4  -2   94.64    3.24
  -1   4   2   91.33    2.91
   1  -4  -2   93.90    3.31
   1  -4  -1  229.46    5.44
   1  -4  -1  225.16    5.34
   1  -4  -1  220.57    3.43
   1  -4  -1  217.67    4.62
   1  -4  -1  220.91    5.02
  -1   4   1  228.22    5.36
   1  -4  -1  225.05    5.04
  -1   4   1  220.94    5.66
  -1   4   1  222.49    5.10
  -1   4   1  231.48    4.95
   1  -4  -1  224.52    5.76
  -1   4   0  317.25    6.11
   1  -4   0  320.97    5.90
   1  -4   0  319.43    7.07
   1  -4   0  321.53    6.22
   1  -4   0  313.57    6.26
   1  -4   0  327.21    6.78
  -1   4   0  316.69    6.64
   1  -4   0  314.22    6.72
  -1   4   0  312.88    6.46
  -1   4   0  310.33    6.66
  -1   4   0  317.86    7.07
  -1   4   0  316.26    4.71
   1  -4   1   84.07    2.83
   1  -4   1   83.18    2.74
   1  -4   1   81.37    3.25
   1  -4   1   83.96    2.57
  -1   4  -1   86.65    3.03
  -1   4  -1   80.70    2.82
   1  -4   1   84.66    3.24
  -1   4  -1   84.30    1.95
  -1   4  -1   84.44    3.34
   1  -4   1   79.95    3.04
  -1   4  -1   82.03    1.88
  -1   4  -1   87.18    2.77
   1  -4   1   82.64    2.20
   1  -4   1   86.73    3.15
  -1   4  -1   83.22    3.13
   1  -4   2  177.58    5.03
  -1   4  -2  176.96    4.65
  -1   4  -2  185.54    5.25
  -1   4  -2  174.74    4.89
   1  -4   2  188.63    4.16
   1  -4   2  184.02    4.96
  -1   4  -2  183.94    3.46
  -1   4  -2  175.32    4.61
   1  -4   2  173.74    3.74
  -1   4  -2  180.87    4.30
  -1   4  -3   91.72    3.27
   1  -4   3   87.34    3.50
  -1   4  -3   85.35    3.13
  -1   4  -3   92.17    3.56
   1  -4   3   90.74    2.66
  -1   4  -3   91.91    3.66
   1  -4   3   91.80    3.47
  -1   4  -3   92.22    2.94
  -1   4  -3   91.75    3.54
  -1   4  -3   92.44    2.43
   1  -4   3   89.09    2.05
   1  -4   4  148.74    3.84
  -1   4  -4  150.34    3.97
  -1   4  -4  155.35    3.58
   1  -4   4  156.74    4.93
   1  -4   4  145.25    4.70
   1  -4   4  148.66    2.58
   1  -4   5   11.04    1.30
  -1   4  -5   11.72    0.96
   1  -4   5   11.61    1.33
  -1   4  -5   12.87    1.09
   1  -4   6   13.70    1.51
   1  -4   6   14.06    1.51
  -1   4  -6   15.64    1.20
  -1   4  -6   13.98    1.17
  -1   4  -7    3.11    0.58
   1  -4   7    3.76    0.82
   1  -4   7    3.89    0.88
  -1   4  -7    3.09    0.61
  -1   4  -8   28.14    1.82
   1  -4   8   25.89    2.27
   1  -4   8   27.40    2.36
  -1   4  -8   24.34    1.65
   1  -4   9   17.77    1.61
   1  -4   9   16.36    1.96
   1  -4   9   19.10    2.01
  -1   4  -9   16.91    1.40
  -1   4  -9   18.59    1.57
  -1   4 -10   -0.07    0.27
  -1   4 -10   -0.01    0.29
   1  -4  10    0.00    0.38
   1  -4  10    0.32    0.39
   1  -4  11    0.16    0.38
   1  -4  11    0.43    0.30
  -1   4 -11    0.41    0.34
  -1   4 -11    1.09    0.52
  -1   4 -12    6.02    0.96
   1  -4  12    6.10    1.32
   1  -4  12    6.27    1.09
  -1   4 -12    6.64    1.14
  -1   4 -13    0.07    0.29
   1  -4  13    0.55    0.49
  -1   4 -13    0.77    0.58
   1  -4  13    0.15    0.27
   1  -4  14    1.90    0.68
   1  -4  14    1.00    0.68
  -1   4 -14    0.68    0.39
  -1   4 -14    1.19    0.63
  -1   4 -15    2.13    0.88
   1  -4  15    1.81    0.88
   1  -4  15    1.83    0.72
  -1   4 -16    6.19    1.35
   1  -4  16    5.62    1.45
   1  -4  17    3.69    1.27
  -1   4 -17    2.15    0.96
   1  -4  18   -0.63    0.66
  -1   3  18    1.07    1.03
  -1   3  18   -0.68    0.80
   1  -3 -18   -0.42    0.80
  -1   3  17    0.20    0.54
  -1   3  17    0.43    0.57
   1  -3 -17    0.73    0.60
   1  -3 -17    0.72    0.45
   1  -3 -16    3.18    0.91
   1  -3 -16    3.33    1.19
  -1   3  16    2.92    1.07
  -1   3  16    5.58    1.31
  -1   3  15    0.07    0.49
   1  -3 -15    0.30    0.49
  -1   3  15   -0.01    0.43
   1  -3 -15   -0.93    0.70
  -1   3  14    0.04    0.51
   1  -3 -14    1.32    0.80
   1  -3 -14    0.83    0.54
  -1   3  14    1.61    0.80
  -1   3  13    3.64    1.03
   1  -3 -13    2.60    0.75
   1  -3 -13    4.23    1.21
  -1   3  13    1.48    0.64
  -1   3  12    7.08    1.26
   1  -3 -12    5.65    1.25
  -1   3  12    7.70    1.43
   1  -3 -12    7.42    1.17
   1  -3 -11  135.81    6.24
  -1   3  11  142.36    5.67
  -1   3  11  147.00    5.55
   1  -3 -11  142.46    6.02
   1  -3 -11  139.66    4.81
   1  -3 -10   19.60    2.09
  -1   3  10   20.24    1.98
   1  -3 -10   22.31    2.36
   1  -3 -10   18.25    1.57
  -1   3  10   17.16    1.79
   1  -3 -10   15.22    1.17
  -1   3   9   -0.18    0.44
  -1   3   9   -0.15    0.39
   1  -3  -9    0.17    0.29
   1  -3  -9   -0.08    0.54
   1  -3  -9    0.11    0.36
   1  -3  -9   -0.08    0.18
   1  -3  -8  140.51    5.47
  -1   3   8  146.68    4.91
   1  -3  -8  150.66    5.39
   1  -3  -8  145.35    3.77
   1  -3  -8  145.40    4.11
  -1   3   8  146.16    5.03
   1  -3  -7  240.47    6.81
  -1   3   7  228.67    6.12
   1  -3  -7  230.94    4.93
   1  -3  -7  241.51    6.71
   1  -3  -7  222.54    5.01
  -1   3   7  225.29    6.09
  -1   3   6   11.72    1.20
   1  -3  -6   12.68    0.95
  -1   3   6   11.27    1.19
   1  -3  -6   10.64    0.90
   1  -3  -6   10.99    1.27
  -1   3   6   12.38    0.94
   1  -3  -6   12.62    1.40
  -1   3   5   23.80    1.63
  -1   3   5   24.06    1.39
   1  -3  -5   22.68    1.30
   1  -3  -5   26.06    1.86
  -1   3   5   25.01    1.67
   1  -3  -5   23.15    1.18
  -1   3   5   24.83    1.19
   1  -3  -5   23.32    1.56
   1  -3  -4   93.21    3.42
  -1   3   4   92.71    2.18
   1  -3  -4   95.47    3.10
   1  -3  -4   95.64    2.32
   1  -3  -4   96.35    3.27
  -1   3   4   87.07    2.81
  -1   3   4   91.04    3.10
   1  -3  -4   90.35    2.72
  -1   3   4   93.73    3.20
   1  -3  -3   29.15    1.58
  -1   3   3   31.04    1.53
   1  -3  -3   31.00    1.47
  -1   3   3   30.32    1.63
   1  -3  -3   33.10    1.76
   1  -3  -3   29.67    1.06
  -1   3   3   29.05    0.96
   1  -3  -3   28.42    1.84
  -1   3   3   28.97    1.63
  -1   3   2  106.80    3.17
  -1   3   2  115.71    1.86
  -1   3   2  115.77    3.32
  -1   3   2  113.60    3.13
  -1   3   2  119.23    3.72
   1  -3  -2  108.62    2.93
   1  -3  -2  110.18    2.47
   1  -3  -2  115.96    3.29
   1  -3  -2  112.40    3.21
   1  -3  -2  108.68    3.22
   1  -3  -2  108.94    3.61
   1  -3  -1  253.20    5.83
  -1   3   1  256.12    5.80
   1  -3  -1  252.89    4.11
  -1   3   1  247.38    5.28
   1  -3  -1  269.30    5.39
  -1   3   1  252.83    5.09
   1  -3  -1  253.06    4.90
   1  -3  -1  258.77    5.14
   1  -3  -1  256.77    5.35
   1  -3  -1  255.75    5.29
  -1   3   1  259.24    3.91
   1  -3   0   14.02    1.06
  -1   3   0   12.57    0.65
   1  -3   0   14.47    0.95
   1  -3   0   13.38    1.03
   1  -3   0   15.41    1.13
  -1   3   0   12.45    0.99
  -1   3   0   13.80    1.19
   1  -3   0   12.97    1.03
   1  -3   0   12.69    1.14
   1  -3   0   14.23    0.66
  -1   3   0   13.70    1.00
  -1   3   0   13.80    1.08
   1  -3   1  171.21    4.21
   1  -3   1  168.41    3.74
  -1   3  -1  173.21    2.78
  -1   3  -1  167.36    3.22
   1  -3   1  162.68    4.44
   1  -3   1  177.07    3.38
   1  -3   1  173.45    4.15
  -1   3  -1  165.25    3.88
   1  -3   1  169.06    3.02
  -1   3  -1  173.30    4.31
  -1   3  -1  167.89    4.21
   1  -3   1  170.04    4.15
  -1   3  -1  175.45    4.28
   1  -3   1  174.34    4.45
  -1   3  -1  176.49    4.69
   1  -3   2  108.24    3.52
  -1   3  -2  104.90    3.26
  -1   3  -2  103.40    3.53
   1  -3   2  102.68    2.29
  -1   3  -2   98.44    3.17
   1  -3   2  106.18    3.30
   1  -3   2  102.05    2.76
  -1   3  -2   99.68    1.90
   1  -3   2  104.08    2.40
  -1   3  -2  103.57    3.31
  -1   3  -2  102.99    3.42
  -1   3  -2  103.20    2.25
  -1   3  -2  107.85    2.95
   1  -3   3  179.53    4.71
  -1   3  -3  176.79    4.88
  -1   3  -3  178.61    4.76
   1  -3   3  183.06    4.94
  -1   3  -3  175.35    4.55
  -1   3  -3  180.19    4.08
   1  -3   3  184.35    3.92
   1  -3   3  170.02    3.08
   1  -3   3  177.47    3.70
  -1   3  -3  182.58    3.55
   1  -3   4   31.92    2.03
  -1   3  -4   28.69    1.50
  -1   3  -4   29.69    1.98
  -1   3  -4   30.48    1.96
  -1   3  -4   32.28    1.42
  -1   3  -4   31.83    1.84
   1  -3   4   28.70    1.44
   1  -3   4   30.38    1.92
  -1   3  -5   40.62    1.76
   1  -3   5   38.87    1.82
  -1   3  -5   35.93    1.75
   1  -3   5   38.08    2.30
   1  -3   5   38.91    2.35
   1  -3   6  109.30    4.23
   1  -3   6  106.17    4.18
  -1   3  -6  102.59    3.16
  -1   3  -6  111.00    3.28
  -1   3  -7  128.82    3.84
   1  -3   7  126.93    4.79
  -1   3  -7  126.11    3.59
   1  -3   7  127.41    4.87
  -1   3  -8   34.13    1.81
   1  -3   8   27.99    2.30
   1  -3   8   30.87    1.91
   1  -3   8   28.71    1.93
  -1   3  -8   34.67    2.01
  -1   3  -9   18.54    1.56
   1  -3   9   17.89    1.52
  -1   3  -9   19.13    1.40
   1  -3   9   19.02    1.96
  -1   3 -10   30.76    1.12
   1  -3  10   31.99    2.61
  -1   3 -10   28.87    1.78
   1  -3  10   28.83    2.02
  -1   3 -10   32.99    2.19
   1  -3  11   -0.14    0.23
  -1   3 -11   -0.07    0.22
  -1   3 -12    0.07    0.28
   1  -3  12    0.06    0.44
   1  -3  12    0.25    0.33
  -1   3 -12    0.25    0.38
   1  -3  13    3.23    0.74
   1  -3  13    5.14    1.23
  -1   3 -13    5.55    0.86
  -1   3 -13    5.47    1.08
   1  -3  14    3.96    0.91
  -1   3 -14    4.04    1.02
   1  -3  14    2.99    1.00
  -1   3 -15    3.72    1.03
   1  -3  15    5.27    1.30
   1  -3  16    2.71    1.06
  -1   3 -16    2.42    0.96
   1  -3  17    0.11    0.57
  -1   3 -17    0.13    0.67
  -1   2  18    8.24    1.73
  -1   2  18    3.83    1.15
   1  -2 -18    6.70    1.49
   1  -2 -17   10.20    1.74
  -1   2  17    9.70    1.86
  -1   2  17    9.82    1.69
  -1   2  16    0.46    0.50
   1  -2 -16    1.40    0.79
   1  -2 -16    0.91    0.60
  -1   2  16    0.82    0.61
  -1   2  15    7.08    1.51
   1  -2 -15    6.38    1.53
   1  -2 -15    7.51    1.33
  -1   2  15    6.96    1.45
  -1   2  14    0.18    0.46
  -1   2  14   -0.16    0.39
   1  -2 -14   -0.22    0.44
   1  -2 -14    0.74    0.62
  -1   2  13    0.65    0.57
   1  -2 -13    0.77    0.49
   1  -2 -13    0.37    0.52
  -1   2  13    1.90    0.77
   1  -2 -12   14.19    1.94
  -1   2  12   15.28    1.83
  -1   2  12   15.71    1.81
   1  -2 -12   13.29    1.48
   1  -2 -11   42.17    2.49
  -1   2  11   39.93    2.81
   1  -2 -11   40.05    3.11
   1  -2 -11   37.09    2.01
  -1   2  11   36.82    2.68
  -1   2  10   26.97    2.19
   1  -2 -10   25.27    2.37
  -1   2  10   23.01    2.01
   1  -2 -10   24.99    2.45
   1  -2 -10   26.65    1.83
   1  -2 -10   23.64    1.55
   1  -2  -9   57.99    3.56
   1  -2  -9   55.91    2.38
  -1   2   9   58.12    3.11
  -1   2   9   55.35    3.02
   1  -2  -9   57.48    2.56
   1  -2  -9   58.42    3.42
   1  -2  -8  200.70    6.20
  -1   2   8  188.32    5.58
   1  -2  -8  186.10    4.61
   1  -2  -8  194.08    4.74
   1  -2  -8  197.09    6.41
  -1   2   8  201.23    5.67
  -1   2   7  319.16    7.09
  -1   2   7  306.79    7.17
   1  -2  -7  304.57    5.96
   1  -2  -7  312.42    7.74
   1  -2  -7  322.76    8.00
   1  -2  -7  300.74    6.65
   1  -2  -7  308.83    6.15
  -1   2   6  512.69    9.49
   1  -2  -6  524.69   10.33
  -1   2   6  495.00    8.24
   1  -2  -6  507.43    8.49
   1  -2  -6  518.54   10.10
  -1   2   6  517.15    9.29
   1  -2  -6  520.00    8.12
   1  -2  -6  505.11    9.17
   1  -2  -5   37.93    1.44
  -1   2   5   35.60    1.82
  -1   2   5   37.74    1.51
   1  -2  -5   38.20    2.19
   1  -2  -5   36.22    2.13
   1  -2  -5   38.81    2.05
   1  -2  -5   36.63    1.68
  -1   2   5   37.98    2.01
   1  -2  -5   37.88    1.87
   1  -2  -4  110.48    2.39
   1  -2  -4  112.58    3.59
   1  -2  -4  107.77    3.04
   1  -2  -4  112.53    3.63
  -1   2   4  114.57    3.09
  -1   2   4  111.19    3.13
   1  -2  -4  109.44    2.99
   1  -2  -4  107.96    3.36
  -1   2   4  108.83    2.47
  -1   2   4  110.83    3.35
   1  -2  -3    6.83    0.73
  -1   2   3    6.75    0.46
  -1   2   3    6.83    0.69
  -1   2   3    7.07    0.74
   1  -2  -3    7.41    0.69
   1  -2  -3    8.23    0.86
   1  -2  -3    7.41    0.45
  -1   2   3    5.94    0.64
   1  -2  -3    6.92    0.67
   1  -2  -2  404.06    6.85
  -1   2   2  401.32    5.21
   1  -2  -2  400.45    6.56
   1  -2  -2  387.01    6.22
  -1   2   2  394.05    6.79
   1  -2  -2  401.40    6.66
  -1   2   2  385.35    6.53
   1  -2  -2  403.35    5.08
   1  -2  -2  398.39    7.39
  -1   2   2  403.93    6.78
  -1   2   1    3.34    0.37
  -1   2   1    3.15    0.46
   1  -2  -1    3.10    0.54
   1  -2  -1    2.93    0.41
  -1   2   1    3.03    0.52
  -1   2   1    3.50    0.48
   1  -2  -1    2.77    0.48
   1  -2  -1    3.44    0.40
  -1   2   1    3.27    0.46
   1  -2  -1    3.68    0.48
   1  -2  -1    3.50    0.46
   1  -2  -1    3.65    0.47
  -1   2   0 1697.65   22.31
  -1   2   0 1669.89   20.79
  -1   2   0 1665.32   21.26
  -1   2   0 1704.25   22.09
   1  -2   0 1693.01   21.00
   1  -2   0 1679.97   21.05
   1  -2   0 1689.59   20.29
   1  -2   0 1696.17   21.38
   1  -2   0 1696.29   22.01
   1  -2   0 1685.63   22.01
   1  -2   0 1702.57   22.32
   1  -2   0 1686.33   21.24
   1  -2   0 1676.61   21.81
   1  -2   0 1712.26   21.62
  -1   2   0 1693.85   21.55
   1  -2   0 1673.44   20.71
   1  -2   1 3905.80   47.58
  -1   2  -1 3892.44   47.70
  -1   2  -1 3855.37   47.15
   1  -2   1 3839.58   46.39
  -1   2  -1 4112.84   46.29
  -1   2  -1 3917.22   45.84
  -1   2  -1 3898.07   46.59
  -1   2  -1 3959.06   48.11
  -1   2  -1 3906.34   47.07
  -1   2  -1 4023.33   47.95
   1  -2   1 3896.83   45.55
   1  -2   1 3941.39   46.88
   1  -2   1 3947.87   47.12
   1  -2   1 3913.91   47.76
   1  -2   1 3805.71   47.92
  -1   2  -1 3979.36   47.84
  -1   2  -1 3839.20   45.46
   1  -2   1 3814.08   45.50
   1  -2   1 4039.78   47.76
   1  -2   2  439.19    6.22
  -1   2  -2  420.20    6.20
   1  -2   2  428.16    7.79
   1  -2   2  431.52    6.81
  -1   2  -2  424.20    7.55
  -1   2  -2  435.47    7.49
  -1   2  -2  424.97    6.98
  -1   2  -2  431.41    6.19
  -1   2  -2  426.37    7.81
  -1   2  -2  432.97    7.87
  -1   2  -2  438.28    6.18
   1  -2   2  426.40    6.34
   1  -2   2  435.33    7.43
   1  -2   2  446.72    7.47
  -1   2  -2  442.68    7.80
  -1   2  -3  145.83    3.03
  -1   2  -3  140.91    2.66
  -1   2  -3  154.79    3.09
  -1   2  -3  142.69    3.35
  -1   2  -3  142.59    4.13
   1  -2   3  144.01    3.90
   1  -2   3  142.25    4.10
   1  -2   3  145.98    3.21
  -1   2  -3  145.81    3.97
  -1   2  -3  145.98    3.87
   1  -2   3  144.13    3.07
  -1   2  -4   48.93    2.19
   1  -2   4   47.30    1.70
  -1   2  -4   49.41    1.83
   1  -2   4   46.10    2.36
  -1   2  -4   47.64    2.41
  -1   2  -4   45.13    1.32
  -1   2  -4   47.00    1.73
   1  -2   4   51.43    2.37
  -1   2  -4   47.88    2.35
   1  -2   4   47.64    1.78
   1  -2   5   74.91    3.15
  -1   2  -5   71.84    2.33
   1  -2   5   72.02    3.16
  -1   2  -5   76.48    2.48
   1  -2   5   73.68    2.48
  -1   2  -6  620.09    9.55
   1  -2   6  609.02   11.60
  -1   2  -6  624.67   10.07
   1  -2   6  612.97   10.01
   1  -2   6  611.26    9.70
   1  -2   7  501.99    8.80
  -1   2  -7  520.93    9.23
   1  -2   7  516.56   10.72
  -1   2  -7  513.11    8.44
   1  -2   7  509.73    9.09
  -1   2  -8  119.78    3.36
   1  -2   8  121.06    4.76
   1  -2   8  114.91    3.62
   1  -2   8  117.65    3.82
  -1   2  -8  119.83    3.93
   1  -2   9    4.76    0.77
  -1   2  -9    4.78    0.66
  -1   2  -9    2.88    0.63
   1  -2   9    3.87    0.90
   1  -2  10    2.07    0.78
  -1   2 -10    0.80    0.34
  -1   2 -10    0.66    0.46
   1  -2  10    0.60    0.29
  -1   2 -11   -0.21    0.28
  -1   2 -11   -0.62    0.30
   1  -2  11    0.10    0.27
   1  -2  11   -0.31    0.60
   1  -2  12    3.37    1.00
   1  -2  12    1.44    0.47
  -1   2 -12    2.36    0.52
  -1   2 -12    2.20    0.67
   1  -2  13    3.65    1.07
  -1   2 -13    2.85    0.58
   1  -2  13    2.48    0.70
  -1   2 -13    3.64    0.90
   1  -2  14    3.92    0.90
   1  -2  14    4.26    1.17
  -1   2 -14    3.54    1.01
  -1   2 -15    1.08    0.69
   1  -2  15    1.67    0.80
   1  -2  16    1.23    0.82
  -1   2 -16    0.96    0.63
   1  -2  17   -0.91    0.80
  -1   2 -17   -0.73    0.64
  -1   1  18    5.29    1.48
   1  -1 -18    3.24    1.07
  -1   1  18    5.27    1.36
   1  -1 -17   14.81    2.02
  -1   1  17   12.04    1.95
  -1   1  17   12.52    2.06
  -1   1  16    4.87    1.28
  -1   1  16    6.54    1.40
   1  -1 -16    5.88    1.24
   1  -1 -15    3.53    1.27
   1  -1 -15    2.01    0.89
  -1   1  15    2.01    0.89
  -1   1  15    1.08    0.80
  -1   1  14    2.31    0.87
   1  -1 -14    2.07    0.69
  -1   1  14    0.64    0.54
   1  -1 -14    2.00    0.95
  -1   1  13   12.75    1.70
   1  -1 -13   11.59    1.44
  -1   1  13   10.79    1.59
   1  -1 -13    9.90    1.73
  -1   1  12    0.38    0.44
  -1   1  12    0.22    0.43
   1  -1 -12    0.06    0.52
   1  -1 -12    0.59    0.39
  -1   1  11    4.51    0.99
   1  -1 -11    2.56    0.79
   1  -1 -11    2.67    0.61
   1  -1 -11    2.04    0.57
  -1   1  11    2.68    0.74
   1  -1 -10    0.25    0.19
  -1   1  10    1.06    0.52
   1  -1 -10    0.72    0.51
  -1   1  10    0.98    0.42
   1  -1 -10    0.81    0.35
  -1   1   9    6.92    1.05
   1  -1  -9    7.58    1.19
  -1   1   9    7.45    1.05
   1  -1  -9    7.96    0.92
   1  -1  -9    8.14    0.93
   1  -1  -9    7.42    1.29
   1  -1  -8  114.41    3.57
   1  -1  -8  117.40    3.54
   1  -1  -8  120.49    4.64
  -1   1   8  120.99    4.07
  -1   1   8  117.26    4.25
   1  -1  -8  126.57    4.99
   1  -1  -8  117.44    3.87
  -1   1   7   48.58    2.33
   1  -1  -7   47.26    2.81
   1  -1  -7   47.43    1.99
   1  -1  -7   46.93    2.69
   1  -1  -7   46.79    2.17
  -1   1   7   47.04    2.45
   1  -1  -7   48.97    2.15
   1  -1  -6  142.93    3.77
   1  -1  -6  141.51    4.68
   1  -1  -6  143.82    4.59
  -1   1   6  140.51    4.21
   1  -1  -6  143.57    3.74
  -1   1   6  140.65    3.89
  -1   1   6  136.46    3.60
   1  -1  -6  144.20    3.44
  -1   1   5   36.06    1.66
   1  -1  -5   36.27    1.71
   1  -1  -5   36.81    2.09
  -1   1   5   40.09    2.14
  -1   1   5   35.59    1.55
   1  -1  -5   37.21    1.96
   1  -1  -5   35.76    2.04
  -1   1   5   34.59    1.86
   1  -1  -5   34.20    1.61
   1  -1  -5   36.48    1.45
   1  -1  -4  480.51    8.66
   1  -1  -4  474.82    7.49
   1  -1  -4  477.15    7.91
   1  -1  -4  487.14    8.35
   1  -1  -4  483.91    7.04
  -1   1   4  496.33    8.65
   1  -1  -4  486.38    8.66
  -1   1   4  472.28    7.28
  -1   1   4  483.99    7.54
  -1   1   4  475.99    8.24
  -1   1   3  162.43    3.29
   1  -1  -3  167.53    3.68
   1  -1  -3  165.47    3.25
   1  -1  -3  168.65    3.75
  -1   1   3  165.90    4.01
   1  -1  -3  168.87    3.76
   1  -1  -3  161.62    3.97
  -1   1   3  164.80    3.83
   1  -1  -3  160.42    4.04
   1  -1  -3  172.43    2.97
  -1   1   3  164.02    3.18
   1  -1  -3  165.91    3.88
   1  -1  -2  183.19    3.86
  -1   1   2  188.01    3.81
   1  -1  -2  185.44    3.88
   1  -1  -2  179.91    3.97
  -1   1   2  190.02    3.69
   1  -1  -2  185.46    3.33
  -1   1   2  179.99    3.32
   1  -1  -2  184.53    3.82
  -1   1   2  176.01    3.83
   1  -1  -2  183.16    3.78
   1  -1  -2  183.37    3.91
  -1   1   2  179.45    3.08
   1  -1  -2  180.00    2.88
   1  -1  -1  713.79    9.74
  -1   1   1  705.20    9.96
   1  -1  -1  718.55    9.82
   1  -1  -1  702.58    9.10
  -1   1   1  733.34   10.08
  -1   1   1  714.18   10.25
   1  -1  -1  705.81   10.51
   1  -1  -1  725.27    9.96
   1  -1  -1  715.21   10.17
   1  -1  -1  718.66    9.60
   1  -1  -1  711.07   10.13
   1  -1  -1  702.30   10.03
  -1   1   1  705.56   10.48
  -1   1   1  714.87    9.80
  -1   1   0    0.86    0.22
   1  -1   0    0.57    0.20
   1  -1   0    0.66    0.26
  -1   1   0    0.43    0.23
   1  -1   0    0.48    0.19
  -1   1   0    0.62    0.22
   1  -1   0    0.41    0.21
   1  -1   0    0.79    0.23
   1  -1   0    0.56    0.19
  -1   1   0    0.57    0.15
   1  -1   0    0.62    0.16
   1  -1   0    0.72    0.22
   1  -1   0    0.70    0.16
  -1   1   0    0.98    0.28
   1  -1   0    0.26    0.14
  -1   1   0    0.24    0.16
  -1   1   0    0.49    0.20
  -1   1   0    0.51    0.16
  -1   1   0    0.54    0.17
   1  -1   0    0.56    0.11
  -1   1   0    0.29    0.18
   1  -1   1   51.68    1.90
  -1   1  -1   54.05    2.08
   1  -1   1   54.02    1.75
  -1   1  -1   50.69    1.88
   1  -1   1   52.48    1.92
  -1   1  -1   51.59    1.92
  -1   1  -1   51.46    1.63
   1  -1   1   53.77    1.92
  -1   1  -1   50.38    1.93
   1  -1   1   54.60    2.04
  -1   1  -1   51.66    1.37
   1  -1   1   51.28    1.28
   1  -1   1   51.55    1.29
  -1   1  -1   49.90    1.59
  -1   1  -1   51.81    1.64
   1  -1   1   53.56    1.69
   1  -1   1   52.02    1.70
  -1   1  -1   54.40    1.84
   1  -1   1   49.98    1.51
  -1   1  -1   52.75    1.76
   1  -1   1   52.91    1.62
  -1   1  -2   39.45    1.80
  -1   1  -2   38.59    1.30
  -1   1  -2   39.59    1.83
  -1   1  -2   40.66    1.51
   1  -1   2   41.24    1.84
  -1   1  -2   37.76    1.43
   1  -1   2   42.64    1.39
  -1   1  -2   40.77    1.65
   1  -1   2   41.19    1.28
   1  -1   2   39.76    1.43
  -1   1  -2   36.62    1.34
   1  -1   2   41.65    1.66
  -1   1  -2   40.51    1.74
   1  -1   2   41.51    1.68
  -1   1  -3   70.25    2.13
  -1   1  -3   67.88    2.40
   1  -1   3   68.04    2.61
   1  -1   3   68.41    1.91
  -1   1  -3   74.52    2.07
  -1   1  -3   71.11    2.71
  -1   1  -3   72.87    2.57
  -1   1  -3   71.52    2.07
   1  -1   3   71.25    1.98
   1  -1   4    1.67    0.28
  -1   1  -4    1.22    0.34
  -1   1  -4    1.58    0.30
  -1   1  -4    1.30    0.39
  -1   1  -4    0.88    0.34
   1  -1   4    1.21    0.41
   1  -1   4    1.78    0.34
  -1   1  -4    1.73    0.34
  -1   1  -5   71.21    2.45
   1  -1   5   73.13    2.09
   1  -1   5   74.88    2.46
   1  -1   5   70.67    2.16
  -1   1  -5   71.52    2.14
   1  -1   5   79.38    3.19
  -1   1  -5   78.06    3.18
  -1   1  -6  339.42    5.86
   1  -1   6  337.16    7.78
   1  -1   6  346.43    6.01
   1  -1   6  336.15    6.16
  -1   1  -6  349.05    6.73
   1  -1   7  202.66    5.97
  -1   1  -7  204.40    5.08
   1  -1   7  201.48    4.67
   1  -1   7  198.39    4.45
  -1   1  -7  198.11    4.15
  -1   1  -8    7.57    0.72
   1  -1   8    8.44    0.92
   1  -1   8    7.87    0.84
  -1   1  -8    8.73    1.04
   1  -1   8    9.14    1.27
   1  -1   9   44.89    2.29
  -1   1  -9   45.25    1.86
  -1   1  -9   45.02    2.51
   1  -1   9   48.99    2.26
   1  -1   9   46.01    2.98
  -1   1 -10   13.70    1.04
   1  -1  10   13.23    1.70
   1  -1  10   14.51    1.29
  -1   1 -10   15.09    1.53
  -1   1 -11    0.55    0.28
   1  -1  11    0.19    0.39
   1  -1  11   -0.43    0.57
  -1   1 -11   -0.17    0.40
  -1   1 -12    0.88    0.35
   1  -1  12    2.04    0.57
   1  -1  12    0.38    0.52
  -1   1 -12    1.22    0.58
   1  -1  13   19.18    2.28
  -1   1 -13   18.69    2.02
   1  -1  13   20.70    1.81
  -1   1 -14    0.50    0.43
   1  -1  14    1.03    0.64
   1  -1  14    0.92    0.48
   1  -1  15    0.30    0.68
  -1   1 -15    0.18    0.42
   1  -1  16   -0.33    0.61
  -1   1 -16    0.08    0.51
  -1   1 -17    0.12    0.51
   1  -1  17    0.46    0.59
  -1   0  19   17.16    2.49
  -1   0  18    4.98    1.35
  -1   0  18    6.76    1.54
   1   0 -18    6.62    1.44
  -1   0  17   10.87    1.85
  -1   0  17    9.52    1.75
   1   0 -17   10.90    1.76
  -1   0  16    9.86    1.70
   1   0 -16    7.89    1.43
  -1   0  16    7.74    1.55
  -1   0  15   18.55    2.19
   1   0 -15   16.43    1.89
  -1   0  15   15.07    2.05
  -1   0  14   -0.08    0.63
  -1   0  14   -0.24    0.51
   1   0 -14    0.25    0.42
  -1   0  13    4.25    1.05
  -1   0  13    2.55    0.81
   1   0 -13    3.31    1.07
   1   0 -13    4.72    0.94
   1   0 -12    2.33    0.64
   1   0 -12    1.61    0.68
  -1   0  12    1.18    0.48
  -1   0  12    2.53    0.79
   1   0 -11    0.31    0.26
  -1   0  11    0.39    0.37
  -1   0  11    0.26    0.33
   1   0 -11   -0.24    0.51
  -1   0  10    1.78    0.62
  -1   0  10    1.75    0.54
   1   0 -10    1.61    0.71
   1   0 -10    1.48    0.47
  -1   0   9    4.35    0.79
  -1   0   9    4.33    0.83
   1   0  -9    4.93    0.99
   1   0  -9    4.45    0.72
   1   0  -8   32.31    1.88
  -1   0   8   31.38    1.91
  -1   0   8   32.45    2.15
   1   0  -8   33.41    1.81
   1   0  -8   31.27    2.30
  -1   0   7   21.28    1.46
   1   0  -7   21.96    1.37
   1   0  -7   19.15    1.37
   1   0  -7   19.45    1.79
   1   0  -7   19.95    1.33
  -1   0   7   20.33    1.61
   1   0  -7   21.28    1.80
  -1   0   6  639.21   10.01
   1   0  -6  659.18   11.66
   1   0  -6  657.67   11.84
   1   0  -6  630.38   10.71
   1   0  -6  627.77    9.81
  -1   0   6  634.74   10.94
   1   0  -6  622.95   10.22
   1   0  -6  623.88    9.70
  -1   0   6  639.11   10.33
  -1   0   5   57.15    2.57
   1   0  -5   59.09    2.26
  -1   0   5   60.10    2.01
   1   0  -5   58.89    2.00
  -1   0   5   61.19    2.66
   1   0  -5   60.42    2.70
   1   0  -5   57.26    1.85
   1   0  -5   68.29    2.69
  -1   0   5   60.26    2.50
   1   0  -5   71.08    2.88
   1   0  -5   54.53    2.17
  -1   0   5   57.38    2.16
   1   0  -4  466.56    7.31
  -1   0   4  477.34    8.51
  -1   0   4  491.65    8.51
   1   0  -4  466.61    6.75
  -1   0   4  470.94    7.69
   1   0  -4  534.57    8.87
  -1   0   4  469.15    8.18
  -1   0   4  484.72    7.04
   1   0  -4  462.52    8.52
   1   0  -4  458.02    7.85
   1   0  -3 9231.20  108.56
   1   0  -3 9300.46  106.71
  -1   0   3 9449.17  108.43
   1   0  -3 9191.54  108.36
   1   0  -3 9357.05  107.50
  -1   0   3 9433.83  108.60
  -1   0   3 9362.65  106.71
  -1   0   3 9571.08  108.26
  -1   0   3 9363.30  108.77
   1   0  -3 9370.39  108.50
   1   0  -3 9304.25  108.84
  -1   0   3 9267.46  107.86
   1   0  -3 9431.58  108.43
   1   0  -2   35.88    1.53
  -1   0   2   36.86    1.46
  -1   0   2   35.67    1.52
  -1   0   2   35.82    1.42
   1   0  -2   34.50    1.53
  -1   0   2   35.12    1.47
   1   0  -2   36.32    1.28
  -1   0   2   36.08    1.51
   1   0  -2   39.77    1.53
   1   0  -2   39.54    1.61
  -1   0   2   33.47    1.29
   1   0  -2   31.58    1.35
   1   0  -1 1642.26   20.49
  -1   0   1 1622.46   20.71
   1   0  -1 1645.87   20.94
  -1   0   1 1630.57   20.33
   1   0  -1 1614.32   20.32
   1   0  -1 1644.10   20.02
   1   0  -1 1620.74   20.65
   1   0  -1 1639.02   20.98
  -1   0   1 1551.78   19.54
  -1   0   1 1637.73   20.10
   1   0  -1 1643.82   20.85
   1   0  -1 1692.83   19.59
  -1   0   1 1651.96   20.87
   1   0  -1 1617.05   20.13
  -1   0   1 1666.41   20.92
  -1   0   0  881.16   11.10
  -1   0   0  875.77   11.65
   1   0   0  874.91   11.67
  -1   0   0  872.31   12.20
  -1   0   0  865.85   12.37
   1   0   0  875.60   12.24
  -1   0   0  885.38   10.96
   1   0   0  883.39   11.51
   1   0   0  890.11   12.41
   1   0   0  881.08   11.12
  -1   0   0  891.21   11.89
  -1   0   0  874.53   12.02
   1   0   0  869.87   12.08
   1   0   0  868.35   11.85
  -1   0   0  878.81   12.31
   1   0   0  868.59   12.13
   1   0   0  881.84   11.00
  -1   0   0  866.78   11.57
   1   0   0  873.48   12.15
   1   0   1  112.47    2.80
   1   0   1  111.67    2.45
   1   0   1  117.82    3.03
  -1   0  -1  105.61    2.78
  -1   0  -1  112.48    3.05
  -1   0  -1  112.18    2.59
  -1   0  -1  109.85    2.53
   1   0   1  115.05    2.81
  -1   0  -1  112.46    2.98
  -1   0  -1  108.35    2.79
  -1   0  -1  109.11    2.83
   1   0   1  109.35    2.74
  -1   0  -1  111.23    2.60
  -1   0  -1  109.00    2.70
   1   0   1  112.14    2.56
   1   0   1  111.66    2.85
  -1   0  -2  766.23   10.98
  -1   0  -2  769.92   10.68
   1   0   2  764.22   10.76
  -1   0  -2  764.99   11.01
  -1   0  -2  738.48   10.34
   1   0   2  755.77   11.27
  -1   0  -2  765.31   11.41
  -1   0  -2  778.46   11.52
   1   0   2  758.07   10.74
  -1   0  -2  790.87   11.38
   1   0   2  773.39   10.43
   1   0   2  753.27   10.27
   1   0   3   75.73    2.15
  -1   0  -3   72.76    2.34
  -1   0  -3   73.81    2.28
  -1   0  -3   69.93    1.91
   1   0   3   75.75    2.66
  -1   0  -3   76.85    2.75
  -1   0  -3   72.83    2.39
   1   0   3   74.10    1.86
   1   0   4   26.29    0.94
  -1   0  -4   27.40    1.45
   1   0   4   26.43    1.00
  -1   0  -4   25.51    1.69
  -1   0  -4   28.63    1.55
   1   0   4   25.61    0.88
   1   0   4   29.97    1.77
  -1   0  -4   27.73    1.13
  -1   0  -4   25.50    1.39
   1   0   4   28.32    1.36
   1   0   5  309.11    5.10
   1   0   5  309.74    4.96
   1   0   5  318.79    7.04
  -1   0  -5  299.26    5.08
  -1   0  -5  312.41    6.19
  -1   0  -6  319.38    5.24
   1   0   6  319.48    7.49
   1   0   6  321.74    5.66
   1   0   6  317.02    5.44
  -1   0  -6  312.33    6.56
  -1   0  -7  140.62    3.07
   1   0   7  147.59    4.98
  -1   0  -7  146.09    4.31
   1   0   7  139.61    3.41
   1   0   7  144.18    3.64
   1   0   8   36.09    1.83
  -1   0  -8   33.70    1.40
  -1   0  -8   37.72    2.21
   1   0   8   35.99    2.49
   1   0   8   34.87    1.69
  -1   0  -9    5.12    0.55
   1   0   9    3.87    0.91
  -1   0  -9    5.62    0.90
   1   0   9    4.94    0.69
  -1   0 -10    1.26    0.33
   1   0  10    1.22    0.42
   1   0  10    1.60    0.68
  -1   0 -10    0.95    0.52
   1   0  11    1.17    0.40
  -1   0 -11    0.90    0.29
   1   0  11    0.68    0.56
  -1   0 -11    0.58    0.39
   1   0  12   25.17    2.59
  -1   0 -12   26.60    2.36
   1   0  12   21.63    1.73
  -1   0 -13    0.67    0.43
   1   0  13    1.36    0.72
   1   0  13   -0.11    0.47
   1   0  14    1.07    0.83
   1   0  14    1.19    0.50
  -1   0 -14    1.30    0.62
   1   0  15   -0.66    0.80
  -1   0 -15    0.02    0.45
  -1   0 -16    0.24    0.54
   1   0  16    0.36    0.68
   1   0  17    3.28    1.25
  -1  -1  19    0.68    0.52
  -1  -1  18    2.03    0.92
   1   1 -18    2.09    0.90
  -1  -1  17   11.02    1.85
   1   1 -17   12.86    1.88
  -1  -1  17   15.34    2.16
  -1  -1  16    8.42    1.58
  -1  -1  16    8.08    1.52
   1   1 -16    7.53    1.37
  -1  -1  15    1.28    0.78
   1   1 -15    2.21    0.78
  -1  -1  15    2.24    0.87
   1   1 -14   13.70    1.65
  -1  -1  14   18.51    2.10
  -1  -1  14   17.08    2.04
  -1  -1  13    0.14    0.36
  -1  -1  13    0.21    0.40
   1   1 -13    0.35    0.37
  -1  -1  12   10.31    1.48
  -1  -1  12    8.39    1.27
   1   1 -12   10.06    1.27
  -1  -1  11   -0.10    0.33
  -1  -1  11   -0.32    0.41
   1   1 -11    0.02    0.28
   1   1 -10    3.02    0.90
  -1  -1  10    2.65    0.65
  -1  -1  10    2.88    0.75
   1   1 -10    4.20    0.77
  -1  -1   9    2.61    0.58
  -1  -1   9    2.11    0.60
   1   1  -9    2.36    0.55
   1   1  -9    3.13    0.66
   1   1  -9    1.86    0.66
  -1  -1   8   74.82    3.35
   1   1  -8   75.09    2.90
   1   1  -8   77.25    2.96
   1   1  -8   79.10    3.78
   1   1  -8   81.46    3.02
   1   1  -7   45.88    2.18
  -1  -1   7   49.53    1.97
   1   1  -7   48.83    2.50
   1   1  -7   45.13    2.10
   1   1  -7   44.77    2.67
  -1  -1   7   48.14    2.53
   1   1  -7   45.54    2.01
  -1  -1   6 1456.12   19.05
   1   1  -6 1497.24   19.33
   1   1  -6 1465.77   20.16
   1   1  -6 1485.28   20.00
  -1  -1   6 1503.04   21.18
   1   1  -6 1550.54   21.97
  -1  -1   6 1449.18   20.59
   1   1  -6 1485.89   20.75
   1   1  -5 1115.25   16.95
  -1  -1   5 1103.35   16.75
   1   1  -5 1115.99   15.55
  -1  -1   5 1103.95   16.37
   1   1  -5 1106.35   15.72
  -1  -1   5 1081.96   15.96
  -1  -1   5 1109.84   16.74
  -1  -1   5 1138.96   14.29
   1   1  -5 1130.97   14.48
   1   1  -5 1134.48   15.80
   1   1  -5 1105.56   16.52
   1   1  -4 2441.82   28.89
  -1  -1   4 2455.49   30.45
   1   1  -4 2461.02   30.47
  -1  -1   4 2432.11   31.38
   1   1  -4 2479.77   31.06
   1   1  -4 2463.58   30.32
   1   1  -4 2451.83   30.77
  -1  -1   4 2474.26   31.60
   1   1  -4 2422.80   31.26
   1   1  -4 2424.98   31.66
  -1  -1   4 2433.10   30.89
  -1  -1   4 2444.18   30.19
  -1  -1   4 2487.76   31.22
   1   1  -3 3487.75   42.08
  -1  -1   3 3496.69   42.17
   1   1  -3 3478.10   42.26
   1   1  -3 3486.33   42.24
  -1  -1   3 3381.20   42.00
  -1  -1   3 3429.04   41.85
  -1  -1   3 3536.27   40.93
  -1  -1   3 3395.67   42.04
   1   1  -3 3518.48   42.15
  -1  -1   3 3477.74   42.46
   1   1  -3 3393.36   41.01
   1   1  -3 3423.64   42.53
   1   1  -3 3466.30   41.83
   1   1  -2 1023.68   14.21
  -1  -1   2 1024.92   12.51
   1   1  -2 1010.77   12.60
  -1  -1   2 1012.39   13.35
  -1  -1   2  988.03   13.64
  -1  -1   2 1014.20   14.02
   1   1  -2 1005.83   13.41
   1   1  -2 1024.79   13.99
   1   1  -2  996.56   14.39
   1   1  -2 1020.45   13.73
  -1  -1   2  977.75   13.86
   1   1  -2 1001.14   13.93
  -1  -1   2  988.35   13.82
   1   1  -2  994.35   13.74
  -1  -1   1  797.67    9.85
   1   1  -1  774.58   11.64
  -1  -1   1  768.10   10.04
  -1  -1   1  792.57   10.60
  -1  -1   1  793.55    9.79
  -1  -1   1  784.26   11.60
   1   1  -1  798.74    9.74
   1   1  -1  770.97   10.09
  -1  -1   1  779.61   11.47
   1   1  -1  806.69   11.33
  -1  -1   1  784.22   11.29
  -1  -1   1  764.26   10.73
   1   1  -1  788.10   11.54
   1   1   0  653.18    9.60
   1   1   0  643.98    8.41
  -1  -1   0  647.99    9.96
   1   1   0  660.40    8.84
  -1  -1   0  637.85    8.89
  -1  -1   0  659.70   10.10
   1   1   0  643.97    9.90
   1   1   0  637.95    9.96
  -1  -1   0  649.41    9.67
  -1  -1   0  651.11    9.59
  -1  -1   0  650.64    8.69
  -1  -1   0  665.56    8.39
  -1  -1   0  648.22    8.55
   1   1   1   36.04    1.45
  -1  -1  -1   36.51    1.10
   1   1   1   36.41    1.32
  -1  -1  -1   35.14    1.57
   1   1   1   36.44    1.64
   1   1   1   37.05    1.55
  -1  -1  -1   37.43    1.73
  -1  -1  -1   41.10    1.57
   1   1   1   32.91    1.41
   1   1   1   36.33    1.63
   1   1   1   35.93    1.38
  -1  -1  -1   39.18    1.76
   1   1   2   13.52    0.80
  -1  -1  -2   12.55    1.00
   1   1   2   13.95    0.75
   1   1   2   13.85    1.00
  -1  -1  -2   14.11    0.88
  -1  -1  -2   13.65    1.01
   1   1   2   13.32    0.97
  -1  -1  -2   11.60    0.90
   1   1   2   12.48    0.88
  -1  -1  -2   13.66    1.07
   1   1   3  119.06    2.36
   1   1   3  113.92    3.41
  -1  -1  -3  116.68    2.42
  -1  -1  -3  118.86    3.52
   1   1   3  120.49    3.08
  -1  -1  -3  114.13    3.35
  -1  -1  -3  109.67    2.84
   1   1   3  111.02    2.70
  -1  -1  -3  115.15    3.23
  -1  -1  -4  431.02    6.20
  -1  -1  -4  453.65    8.64
   1   1   4  444.53    6.07
   1   1   4  444.81    8.42
  -1  -1  -4  450.05    6.33
  -1  -1  -4  450.27    7.93
  -1  -1  -4  460.49    8.18
   1   1   4  451.82    6.10
  -1  -1  -4  442.55    6.32
   1   1   4  465.28    7.62
   1   1   4  440.89    7.50
  -1  -1  -4  427.39    7.30
   1   1   5   54.33    2.63
   1   1   5   52.18    2.27
  -1  -1  -5   53.45    1.44
  -1  -1  -5   53.92    1.74
  -1  -1  -5   52.94    1.65
   1   1   5   54.96    1.57
  -1  -1  -5   55.26    2.36
   1   1   6   90.06    3.35
  -1  -1  -6   90.36    1.97
  -1  -1  -6   93.00    2.68
  -1  -1  -6   91.69    3.32
  -1  -1  -6   89.15    2.53
   1   1   6   92.27    3.70
   1   1   6   93.08    2.44
   1   1   7   11.32    0.86
   1   1   7   10.05    1.29
  -1  -1  -7    9.54    0.86
  -1  -1  -7   10.95    0.60
  -1  -1  -7   11.31    0.99
  -1  -1  -7    9.17    1.07
  -1  -1  -8    9.50    0.95
  -1  -1  -8    9.94    0.58
  -1  -1  -8   10.65    1.25
   1   1   8    9.29    0.86
  -1  -1  -8    9.97    1.03
   1   1   8    8.39    1.24
   1   1   9    0.05    0.31
  -1  -1  -9    0.55    0.16
  -1  -1  -9    0.12    0.29
   1   1   9   -0.05    0.29
   1   1  10  189.42    6.83
  -1  -1 -10  178.13    3.04
   1   1  10  187.69    4.87
   1   1  10  195.95    6.73
  -1  -1 -10  189.30    6.07
   1   1  11   63.82    4.08
  -1  -1 -11   68.74    3.70
   1   1  11   63.29    2.83
   1   1  12   82.14    4.82
   1   1  12   75.91    3.30
  -1  -1 -12   85.45    4.35
   1   1  13    2.99    1.06
  -1  -1 -13    3.39    0.99
   1   1  13    2.34    0.64
   1   1  14    1.16    0.65
  -1  -1 -14    1.22    0.75
   1   1  15   -0.14    0.58
  -1  -1 -15   -0.43    0.67
  -1  -1 -16    0.16    0.51
   1   1  16    0.85    0.70
   1   1  17    0.31    0.63
  -1  -2  19   -0.03    0.54
   1   2 -18    0.98    0.72
  -1  -2  18    2.25    0.98
  -1  -2  17    2.94    0.97
  -1  -2  17    2.62    0.99
   1   2 -17    1.68    0.77
  -1  -2  16    8.82    1.58
   1   2 -16    8.76    1.49
  -1  -2  16    7.27    1.51
  -1  -2  15    7.90    1.41
   1   2 -15    6.37    1.22
  -1  -2  15    5.63    1.26
  -1  -2  14    5.12    1.11
   1   2 -14    6.69    1.13
  -1  -2  14    5.80    1.24
  -1  -2  13    0.25    0.38
  -1  -2  13    0.73    0.59
   1   2 -13    0.42    0.41
   1   2 -12    1.37    0.52
  -1  -2  12    3.12    0.90
  -1  -2  11    3.32    0.69
   1   2 -11    2.64    0.64
  -1  -2  11    2.32    0.71
  -1  -2  10    2.92    0.77
  -1  -2  10    2.75    0.60
   1   2 -10    2.13    0.56
   1   2  -9    9.66    1.07
   1   2  -9    8.42    1.02
  -1  -2   9    8.14    0.92
  -1  -2   9    7.78    1.13
   1   2  -9   10.25    1.13
  -1  -2   8   65.87    2.49
   1   2  -8   69.37    2.91
  -1  -2   8   63.05    3.17
   1   2  -8   68.07    2.72
   1   2  -8   64.77    2.71
  -1  -2   7   17.39    1.56
  -1  -2   7   16.12    1.09
   1   2  -7   18.63    1.26
   1   2  -7   17.92    1.35
   1   2  -7   18.97    1.42
   1   2  -6  296.64    6.56
  -1  -2   6  285.46    6.72
   1   2  -6  278.78    5.98
   1   2  -6  292.24    5.41
  -1  -2   6  282.88    5.16
  -1  -2   6  303.57    5.81
   1   2  -6  307.92    6.29
  -1  -2   6  291.63    6.38
  -1  -2   5  129.37    4.14
   1   2  -5  120.45    3.59
   1   2  -5  124.87    3.73
   1   2  -5  124.21    3.60
  -1  -2   5  126.14    4.02
  -1  -2   5  123.32    2.66
   1   2  -5  122.75    2.80
  -1  -2   5  121.30    3.82
  -1  -2   5  120.80    3.84
   1   2  -5  123.32    3.51
  -1  -2   5  123.17    3.54
  -1  -2   5  127.43    3.34
   1   2  -4 2474.51   31.51
   1   2  -4 2503.96   32.05
   1   2  -4 2476.52   31.68
  -1  -2   4 2524.13   32.22
  -1  -2   4 2543.71   31.33
  -1  -2   4 2517.37   29.68
   1   2  -4 2511.40   31.90
  -1  -2   4 2545.64   32.31
  -1  -2   4 2513.81   31.38
  -1  -2   4 2555.74   32.63
  -1  -2   4 2540.59   32.23
   1   2  -4 2509.29   29.78
  -1  -2   3 9632.88  114.62
   1   2  -3 9906.44  114.67
  -1  -2   3 9714.77  113.43
  -1  -2   3 9879.21  114.39
   1   2  -3 9980.29  115.23
  -1  -2   3 9984.33  114.82
  -1  -2   3 9659.75  112.05
   1   2  -3 9728.93  114.19
   1   2  -3 9824.60  113.64
   1   2  -3 9999.00  114.55
  -1  -2   3 9832.09  114.12
   1   2  -2 4471.54   54.32
  -1  -2   2 4487.31   53.05
  -1  -2   2 4579.29   54.21
   1   2  -2 4637.17   51.93
  -1  -2   2 4617.28   54.65
   1   2  -2 4450.40   54.71
  -1  -2   2 4507.45   54.01
  -1  -2   2 4573.48   51.83
   1   2  -2 4437.53   53.14
   1   2  -1  534.80    8.91
  -1  -2   1  549.43    7.34
   1   2  -1  539.69    9.16
   1   2  -1  540.42    7.33
  -1  -2   1  536.00    8.88
  -1  -2   1  539.09    9.17
  -1  -2   1  543.75    8.00
   1   2   0   58.84    1.73
   1   2   0   56.72    1.87
   1   2   0   56.48    2.18
  -1  -2   0   58.59    2.36
   1   2   0   58.26    2.32
  -1  -2   0   58.52    1.74
  -1  -2   0   58.37    2.26
  -1  -2  -1  124.40    3.63
   1   2   1  123.21    3.03
  -1  -2  -1  124.50    3.12
  -1  -2  -1  119.82    3.46
   1   2   1  125.84    3.50
  -1  -2  -1  123.64    3.07
   1   2   1  125.54    2.65
   1   2   1  124.77    3.39
   1   2   2   45.04    1.18
   1   2   2   43.42    1.35
   1   2   2   42.39    1.88
   1   2   2   44.44    1.96
  -1  -2  -2   45.19    1.94
   1   2   2   42.47    1.86
  -1  -2  -2   40.72    2.02
  -1  -2  -2   42.56    1.43
  -1  -2  -2   44.37    2.04
  -1  -2  -3   10.46    0.72
   1   2   3   11.65    1.07
   1   2   3   10.61    0.60
  -1  -2  -3   11.92    1.10
   1   2   3    9.94    0.89
   1   2   3   11.16    0.73
   1   2   3   11.83    1.02
  -1  -2  -3   10.97    1.06
  -1  -2  -3   10.76    0.61
  -1  -2  -3   11.76    1.10
  -1  -2  -3    9.99    0.97
  -1  -2  -4   85.92    2.43
  -1  -2  -4   88.78    3.25
   1   2   4   90.13    3.37
  -1  -2  -4   89.87    2.10
  -1  -2  -4   87.93    3.32
   1   2   4   91.08    1.75
   1   2   4   87.55    2.58
   1   2   4   93.21    2.95
  -1  -2  -4   87.64    3.17
   1   2   5   26.21    1.53
  -1  -2  -5   26.55    1.74
  -1  -2  -5   24.90    1.14
  -1  -2  -5   25.98    1.34
  -1  -2  -5   26.16    1.23
   1   2   5   25.85    1.86
   1   2   6    0.21    0.18
   1   2   6   -0.17    0.33
  -1  -2  -6    0.30    0.34
  -1  -2  -6    0.03    0.15
  -1  -2  -6    0.03    0.13
   1   2   6    0.38    0.29
   1   2   7    1.06    0.31
  -1  -2  -7    0.97    0.35
  -1  -2  -7    1.47    0.37
  -1  -2  -7    0.72    0.48
   1   2   7    0.63    0.49
   1   2   8    4.34    0.98
  -1  -2  -8    4.35    0.82
  -1  -2  -8    3.72    0.65
  -1  -2  -8    5.26    0.71
   1   2   8    5.32    0.67
   1   2   9   20.01    2.10
   1   2   9   20.17    1.40
  -1  -2  -9   17.65    1.42
  -1  -2  -9   19.77    1.83
  -1  -2  -9   19.36    1.56
   1   2  10   34.13    2.87
   1   2  10   33.19    1.92
  -1  -2 -10   31.59    2.14
  -1  -2 -10   38.12    2.70
  -1  -2 -11   76.86    3.60
  -1  -2 -11   84.37    4.25
   1   2  11   81.90    3.27
   1   2  11   77.70    4.59
   1   2  12    6.97    1.50
  -1  -2 -12    7.37    1.36
   1   2  12    4.99    0.86
   1   2  13   55.76    4.16
   1   2  13   52.02    2.84
  -1  -2 -13   53.49    3.70
   1   2  14   30.87    3.27
  -1  -2 -14   36.46    3.24
  -1  -2 -15    4.34    1.27
   1   2  15    5.99    1.52
   1   2  16   -1.22    0.86
  -1  -2 -16   -0.02    0.49
  -1  -3  19    0.87    0.86
  -1  -3  18    4.08    1.19
   1   3 -18    4.39    1.23
  -1  -3  17    5.45    1.32
  -1  -3  17    7.18    1.50
   1   3 -17    8.69    1.59
  -1  -3  16   -0.76    0.59
  -1  -3  16    0.79    0.64
   1   3 -16    0.17    0.44
  -1  -3  15   24.89    2.63
  -1  -3  15   21.89    2.34
   1   3 -15   22.71    2.26
  -1  -3  14   28.17    2.68
   1   3 -14   29.05    2.44
  -1  -3  13   21.50    2.31
  -1  -3  13   23.47    2.02
   1   3 -13   26.82    2.24
  -1  -3  12    1.21    0.67
  -1  -3  12    1.43    0.49
   1   3 -12    2.87    0.73
  -1  -3  11   12.30    1.33
   1   3 -11   15.00    1.54
  -1  -3  11   16.89    1.89
  -1  -3  10    8.61    1.32
   1   3 -10    6.38    0.90
   1   3 -10   10.33    1.23
  -1  -3  10    7.16    0.97
  -1  -3   9    3.78    0.91
  -1  -3   9    3.26    0.62
   1   3  -9    3.87    0.69
   1   3  -9    3.71    0.69
   1   3  -9    5.32    0.89
   1   3  -8  131.11    3.97
  -1  -3   8  124.15    4.71
  -1  -3   8  139.04    4.78
  -1  -3   8  127.59    3.70
   1   3  -8  135.26    4.36
   1   3  -8  141.11    4.12
  -1  -3   7   26.53    1.46
   1   3  -7   27.95    1.84
  -1  -3   7   28.17    2.03
  -1  -3   7   27.88    1.52
   1   3  -7   28.08    1.58
  -1  -3   7   25.85    1.87
   1   3  -7   26.13    1.64
   1   3  -6   47.77    2.17
   1   3  -6   46.30    2.32
  -1  -3   6   44.86    1.80
   1   3  -6   50.02    1.94
  -1  -3   6   51.16    2.48
  -1  -3   6   43.51    2.44
  -1  -3   6   49.08    2.02
   1   3  -6   48.46    2.51
   1   3  -5   72.17    2.93
   1   3  -5   78.13    2.96
  -1  -3   5   74.92    2.18
  -1  -3   5   72.39    3.03
  -1  -3   5   72.08    2.52
   1   3  -5   77.95    3.01
  -1  -3   5   74.74    2.86
   1   3  -5   76.37    2.70
  -1  -3   5   71.60    3.06
   1   3  -4   38.51    1.84
   1   3  -4   38.41    1.93
  -1  -3   4   36.28    1.40
   1   3  -4   36.61    2.15
  -1  -3   4   41.18    1.95
  -1  -3   4   37.09    1.39
  -1  -3   4   37.89    2.11
   1   3  -4   39.10    2.00
   1   3  -4   38.85    2.04
  -1  -3   4   36.84    1.78
  -1  -3   3  392.04    5.99
  -1  -3   3  400.31    7.27
  -1  -3   3  390.99    7.05
   1   3  -3  388.96    7.18
  -1  -3   3  387.64    7.14
   1   3  -3  390.11    7.48
   1   3  -3  385.17    7.87
   1   3  -3  383.78    7.58
  -1  -3   2  875.39   11.55
  -1  -3   2  861.09   13.62
   1   3  -2  871.80   13.72
   1   3  -2  871.95   12.77
  -1  -3   2  865.94   13.02
  -1  -3   2  879.61   12.74
   1   3  -2  882.27   11.68
   1   3  -2  857.63   13.23
  -1  -3   1  111.89    3.36
  -1  -3   1  118.08    3.24
   1   3  -1  116.02    2.71
  -1  -3   1  112.55    3.66
   1   3  -1  115.23    3.45
   1   3  -1  111.48    3.62
  -1  -3   1  113.41    2.65
  -1  -3   0   23.13    1.19
   1   3   0   23.05    1.53
  -1  -3   0   24.33    1.50
  -1  -3   0   20.95    1.51
   1   3   0   21.90    1.40
   1   3   0   23.18    1.19
   1   3   0   23.55    1.10
  -1  -3  -1  105.09    2.74
  -1  -3  -1  112.03    3.09
  -1  -3  -1  110.14    3.42
  -1  -3  -1  109.72    3.65
   1   3   1  106.16    3.41
   1   3   1  106.56    3.03
   1   3   1  106.08    3.24
   1   3   2   95.67    1.95
  -1  -3  -2   97.67    3.15
  -1  -3  -2   93.23    3.23
   1   3   2   92.48    3.07
  -1  -3  -2   96.89    3.44
   1   3   2   95.13    3.18
   1   3   2   92.55    3.06
  -1  -3  -2   96.64    2.75
  -1  -3  -2  101.34    3.19
  -1  -3  -2   96.50    2.13
   1   3   3  166.11    4.57
  -1  -3  -3  158.54    4.69
   1   3   3  161.19    4.30
  -1  -3  -3  161.39    4.52
  -1  -3  -3  163.01    3.45
  -1  -3  -3  160.23    4.49
   1   3   3  166.96    4.43
  -1  -3  -3  169.73    3.45
  -1  -3  -3  154.43    2.96
   1   3   4  576.05    7.60
  -1  -3  -4  576.80    8.22
   1   3   4  566.68   10.57
  -1  -3  -4  542.69   10.29
  -1  -3  -4  600.05   10.63
  -1  -3  -4  580.18    9.22
  -1  -3  -4  584.36    8.61
   1   3   4  573.56    8.92
   1   3   5   25.75    1.93
   1   3   5   25.68    1.51
  -1  -3  -5   25.70    1.29
  -1  -3  -5   25.92    1.85
  -1  -3  -5   25.44    1.21
   1   3   6  191.03    5.90
  -1  -3  -6  188.79    4.41
   1   3   6  185.43    4.84
  -1  -3  -6  184.50    4.16
  -1  -3  -6  181.48    5.47
  -1  -3  -6  183.30    4.05
   1   3   7    5.21    1.03
  -1  -3  -7    4.73    0.70
  -1  -3  -7    4.67    0.65
  -1  -3  -7    4.43    0.83
   1   3   8    0.41    0.57
  -1  -3  -8    0.38    0.26
   1   3   8    0.99    0.38
  -1  -3  -8    0.04    0.21
   1   3   9    6.59    1.29
   1   3   9    5.82    0.79
  -1  -3  -9    6.20    0.91
  -1  -3  -9    6.25    1.13
  -1  -3 -10  285.55    8.27
   1   3  10  278.57    6.51
   1   3  10  301.55    9.17
  -1  -3 -10  314.08    7.49
   1   3  11  371.58   10.71
  -1  -3 -11  369.43    8.68
  -1  -3 -11  357.06    9.77
   1   3  11  347.25    7.75
   1   3  12   42.91    3.56
  -1  -3 -12   42.43    2.80
   1   3  12   42.84    2.48
  -1  -3 -12   42.01    3.27
   1   3  13    0.30    0.29
   1   3  13   -0.16    0.63
   1   3  14    2.78    1.15
  -1  -3 -14    1.72    0.71
   1   3  15    3.17    1.12
  -1  -3 -15    2.01    0.89
   1   3  16    1.26    0.88
  -1  -3 -16    4.36    1.34
  -1  -4  19    0.45    0.71
   1   4 -18    1.89    0.92
  -1  -4  18    1.21    0.74
  -1  -4  17    0.07    0.59
   1   4 -17    1.18    0.72
   1   4 -16   -0.43    0.56
  -1  -4  16    0.11    0.62
  -1  -4  15    0.09    0.39
   1   4 -15    0.46    0.45
  -1  -4  15   -0.37    0.57
  -1  -4  14    6.45    1.36
   1   4 -14    7.14    1.31
  -1  -4  14    6.31    1.15
  -1  -4  13   31.62    2.84
   1   4 -13   28.35    2.36
  -1  -4  13   29.73    2.27
  -1  -4  12   49.83    3.46
   1   4 -12   47.83    2.95
  -1  -4  12   40.36    2.54
  -1  -4  11   17.61    1.60
   1   4 -11   18.45    1.76
  -1  -4  11   19.74    2.13
   1   4 -11   19.14    1.58
   1   4 -10   27.55    2.09
  -1  -4  10   24.90    2.26
  -1  -4  10   27.89    1.90
  -1  -4  10   25.24    2.28
   1   4 -10   26.11    1.78
   1   4  -9   10.16    1.15
  -1  -4   9    8.43    1.00
   1   4  -9   10.84    1.29
   1   4  -9   10.18    1.07
  -1  -4   9    9.65    1.37
  -1  -4   9   11.83    1.50
   1   4  -8   85.94    3.21
   1   4  -8   81.75    3.07
  -1  -4   8   93.56    2.93
  -1  -4   8   87.88    3.95
  -1  -4   8   85.73    3.09
  -1  -4   8   88.03    3.97
   1   4  -8   84.79    3.53
  -1  -4   7   26.15    1.55
  -1  -4   7   25.73    1.49
   1   4  -7   24.56    1.56
   1   4  -7   25.78    1.62
  -1  -4   7   25.84    1.98
   1   4  -7   24.57    1.82
  -1  -4   7   25.39    2.01
   1   4  -6   15.10    1.41
  -1  -4   6   14.34    1.38
  -1  -4   6   15.53    1.12
  -1  -4   6   14.15    1.12
   1   4  -5    0.47    0.34
  -1  -4   5    0.13    0.19
  -1  -4   5    0.25    0.24
  -1  -4   5    0.35    0.28
   1   4  -5    0.04    0.21
   1   4  -5    0.18    0.29
  -1  -4   5    0.52    0.23
  -1  -4   4  521.86    8.38
  -1  -4   4  548.59    9.29
   1   4  -4  523.86    9.61
  -1  -4   4  535.44    9.65
   1   4  -4  516.89   10.17
  -1  -4   4  524.12    8.43
   1   4  -4  530.87    9.92
   1   4  -4  525.77    9.82
   1   4  -3  224.67    4.57
   1   4  -3  220.19    5.47
  -1  -4   3  225.09    5.68
   1   4  -3  222.39    5.84
  -1  -4   3  215.19    5.35
   1   4  -3  220.43    5.40
   1   4  -3  222.05    5.68
  -1  -4   3  216.39    4.43
  -1  -4   3  225.81    5.18
   1   4  -2  225.53    5.40
   1   4  -2  219.95    4.55
   1   4  -2  218.56    5.32
  -1  -4   2  215.99    5.60
   1   4  -2  229.26    5.77
  -1  -4   2  217.42    5.31
  -1  -4   2  223.18    5.19
  -1  -4   2  223.99    4.48
  -1  -4   1  305.06    6.92
  -1  -4   1  297.94    6.46
  -1  -4   1  289.40    6.24
   1   4  -1  295.41    6.34
   1   4  -1  301.47    5.68
   1   4  -1  298.13    6.75
  -1  -4   1  304.98    5.62
   1   4   0  289.11    5.77
  -1  -4   0  279.73    6.21
   1   4   0  290.07    6.18
  -1  -4   0  289.17    6.76
   1   4   0  293.73    6.64
  -1  -4   0  300.10    5.79
   1   4   0  294.82    4.31
   1   4   0  301.99    4.82
  -1  -4   0  288.65    6.45
  -1  -4  -1   63.44    2.46
   1   4   1   61.03    2.41
   1   4   1   58.90    2.46
  -1  -4  -1   60.65    1.93
  -1  -4  -1   59.80    2.82
   1   4   1   62.14    2.71
  -1  -4  -1   62.65    1.43
  -1  -4  -1   57.46    2.54
  -1  -4  -2   76.68    1.93
   1   4   2   80.86    3.01
  -1  -4  -2   75.83    2.93
  -1  -4  -2   80.34    2.42
  -1  -4  -2   77.56    2.08
  -1  -4  -2   74.90    3.25
   1   4   2   80.59    3.09
   1   4   2   74.96    2.92
  -1  -4  -2   80.83    3.15
  -1  -4  -3    2.65    0.42
   1   4   3    3.22    0.67
   1   4   3    2.29    0.59
  -1  -4  -3    2.61    0.62
  -1  -4  -4  161.21    4.91
  -1  -4  -4  161.80    3.98
   1   4   4  161.38    5.05
  -1  -4  -4  162.75    3.93
  -1  -4  -5   14.35    0.79
  -1  -4  -5   15.11    1.46
  -1  -4  -5   15.70    1.25
  -1  -4  -5   14.61    1.07
   1   4   5   11.82    1.39
  -1  -4  -6   19.94    1.59
  -1  -4  -6   19.73    1.05
   1   4   6   19.13    1.46
  -1  -4  -6   18.10    1.70
  -1  -4  -6   18.96    1.30
   1   4   6   21.91    1.95
  -1  -4  -7   11.03    0.87
  -1  -4  -7   11.00    1.39
   1   4   7   12.39    1.56
  -1  -4  -7   12.68    1.19
  -1  -4  -7   12.18    1.09
   1   4   8   91.65    4.51
  -1  -4  -8   85.25    4.09
  -1  -4  -8   86.77    2.79
  -1  -4  -8   92.27    3.49
  -1  -4  -9    0.53    0.37
   1   4   9    1.12    0.57
  -1  -4  -9   -0.23    0.34
  -1  -4  -9    0.84    0.62
  -1  -4 -10   -0.15    0.68
  -1  -4 -10   -0.60    0.68
   1   4  10    0.87    0.84
  -1  -4 -11    3.34    0.75
   1   4  11    4.74    1.28
  -1  -4 -11    3.92    1.08
  -1  -4 -12    0.84    0.54
   1   4  12    0.48    0.60
   1   4  13    9.22    1.85
  -1  -4 -13    8.17    1.59
   1   4  14    5.55    1.42
  -1  -4 -14    3.51    1.12
   1   4  15    0.81    0.71
  -1  -4 -15    1.51    0.77
  -1  -4 -16    0.12    0.64
   1   4  16    0.17    0.48
  -1  -5  19   -0.72    0.69
  -1  -5  18    0.58    0.68
  -1  -5  17   -0.01    0.62
   1   5 -17   -0.35    0.42
  -1  -5  16    0.16    0.59
   1   5 -16    0.32    0.50
  -1  -5  15   11.58    1.87
   1   5 -15   11.27    1.69
  -1  -5  14    4.45    0.96
   1   5 -14    5.34    1.11
  -1  -5  14    3.71    1.04
   1   5 -13    6.94    1.29
  -1  -5  13    5.14    0.99
  -1  -5  13    7.57    1.42
  -1  -5  12    2.48    0.89
   1   5 -12    0.82    0.47
  -1  -5  12    1.21    0.57
  -1  -5  11    1.39    0.58
   1   5 -11    1.17    0.38
  -1  -5  11    0.33    0.49
  -1  -5  11    0.60    0.51
   1   5 -11    0.79    0.53
  -1  -5  10    6.57    1.23
   1   5 -10    7.82    1.22
  -1  -5  10    8.34    1.09
  -1  -5  10    8.81    1.42
  -1  -5   9   11.14    1.50
  -1  -5   9   10.66    1.17
  -1  -5   9   10.45    1.50
   1   5  -9   11.58    1.37
  -1  -5   9   12.36    1.05
  -1  -5   8    0.22    0.23
  -1  -5   8   -0.16    0.44
   1   5  -8    0.13    0.32
  -1  -5   8    0.12    0.40
  -1  -5   8    0.47    0.31
   1   5  -8    0.18    0.24
  -1  -5   7   -0.06    0.26
  -1  -5   7   -0.04    0.39
   1   5  -7    0.19    0.35
   1   5  -7    0.06    0.36
  -1  -5   7    0.11    0.28
   1   5  -6   57.59    2.94
  -1  -5   6   56.86    2.43
  -1  -5   6   55.47    2.93
   1   5  -6   55.06    3.12
  -1  -5   6   53.07    2.35
  -1  -5   6   55.07    2.40
  -1  -5   5  311.19    6.37
  -1  -5   5  319.99    7.61
   1   5  -5  312.46    7.76
  -1  -5   5  309.77    6.42
  -1  -5   5  324.39    6.78
   1   5  -5  327.20    7.67
  -1  -5   4  134.62    3.68
   1   5  -4  128.55    4.21
  -1  -5   4  135.25    4.04
  -1  -5   4  136.03    4.48
   1   5  -4  132.99    4.71
   1   5  -4  133.40    4.55
   1   5  -4  131.64    4.52
  -1  -5   3  190.60    5.38
   1   5  -3  186.98    5.41
  -1  -5   3  195.52    4.89
  -1  -5   3  182.49    5.35
   1   5  -3  184.61    5.52
   1   5  -3  193.74    5.17
  -1  -5   3  193.85    4.53
   1   5  -3  194.96    4.64
   1   5  -3  185.52    5.52
  -1  -5   2   18.95    1.60
  -1  -5   2   17.80    1.34
  -1  -5   2   20.85    1.68
   1   5  -2   19.86    1.63
  -1  -5   2   19.94    1.30
   1   5  -2   18.56    1.46
   1   5  -2   18.48    1.54
   1   5  -2   20.46    1.36
  -1  -5   1  111.51    3.64
   1   5  -1  116.52    2.83
  -1  -5   1  112.21    4.01
   1   5  -1  112.37    3.69
   1   5  -1  113.43    3.43
  -1  -5   1  109.85    4.07
   1   5  -1  109.44    2.44
   1   5  -1  109.22    3.98
  -1  -5   1  114.38    3.38
   1   5   0  537.08    7.77
  -1  -5   0  552.91   10.46
  -1  -5   0  544.61    9.41
   1   5   0  538.72    9.64
   1   5   0  537.63    9.44
  -1  -5   0  536.36   10.55
   1   5   0  539.25   10.16
  -1  -5   0  524.05    9.69
  -1  -5  -1  642.92    8.83
   1   5   1  649.02   10.99
  -1  -5  -1  653.07   10.94
  -1  -5  -1  606.55   11.77
   1   5   1  612.70   11.22
  -1  -5  -1  636.90    9.00
   1   5   1  642.68   10.74
  -1  -5  -1  618.32   11.11
  -1  -5  -2 2652.14   31.99
   1   5   2 2677.45   34.62
  -1  -5  -2 2662.33   34.79
  -1  -5  -2 2573.30   32.40
   1   5   2 2653.47   34.65
  -1  -5  -3   44.45    1.78
  -1  -5  -3   43.63    2.48
   1   5   3   43.04    2.48
  -1  -5  -3   41.82    1.79
   1   5   3   43.25    2.35
   1   5   4   38.77    2.47
  -1  -5  -4   40.49    1.93
  -1  -5  -4   41.29    2.48
  -1  -5  -4   43.46    2.06
   1   5   5   -0.04    0.29
  -1  -5  -5    0.13    0.25
  -1  -5  -5    0.13    0.20
   1   5   5    0.43    0.12
  -1  -5  -5    0.68    0.31
   1   5   6    6.07    1.10
  -1  -5  -6    4.38    0.87
  -1  -5  -6    3.73    0.70
  -1  -5  -6    4.41    0.38
  -1  -5  -6    3.85    0.65
   1   5   7   31.17    2.56
  -1  -5  -7   31.19    2.17
  -1  -5  -7   32.18    1.30
  -1  -5  -8    5.65    1.10
   1   5   8    6.15    1.19
  -1  -5  -8    7.88    1.03
  -1  -5  -8    7.24    0.69
  -1  -5  -9   55.09    3.56
  -1  -5  -9   64.32    3.16
   1   5   9   62.23    3.99
   1   5  10   22.09    2.48
  -1  -5 -10   20.42    2.21
  -1  -5 -10   24.71    2.03
   1   5  11    2.33    0.92
  -1  -5 -11    4.34    0.92
  -1  -5 -11    4.33    1.09
  -1  -5 -12    0.52    0.60
   1   5  12   -0.28    0.73
   1   5  13    1.40    0.79
  -1  -5 -13   -1.85    0.88
   1   5  14    0.38    0.64
  -1  -5 -14   -0.79    0.76
  -1  -5 -15   -0.43    0.58
   1   5  15    0.97    0.80
  -1  -6  19   -1.25    0.83
  -1  -6  18    0.06    0.69
  -1  -6  17   -0.01    0.58
   1   6 -17   -0.22    0.52
  -1  -6  16    0.38    0.48
   1   6 -16   -0.53    0.54
  -1  -6  15   -0.29    0.60
   1   6 -15    0.19    0.40
   1   6 -14    0.90    0.55
  -1  -6  14    1.19    0.59
  -1  -6  14    1.89    0.71
  -1  -6  13   16.71    1.77
  -1  -6  13   20.34    2.38
   1   6 -13   17.39    1.97
  -1  -6  12    6.83    1.39
  -1  -6  12    7.24    1.44
  -1  -6  12    6.98    1.10
   1   6 -12    7.30    1.29
  -1  -6  11    4.29    1.11
  -1  -6  11    4.56    0.90
   1   6 -11    4.40    0.99
  -1  -6  11    5.51    1.19
  -1  -6  10    0.03    0.41
  -1  -6  10    0.26    0.54
  -1  -6  10   -0.23    0.34
   1   6 -10   -0.16    0.33
  -1  -6   9   -0.65    0.63
  -1  -6   9    0.34    0.39
  -1  -6   9   -0.30    0.32
  -1  -6   9   -0.11    0.27
  -1  -6   8   22.52    2.14
  -1  -6   8   23.98    1.81
   1   6  -8   22.92    2.20
  -1  -6   8   24.31    1.56
   1   6  -8   25.76    2.11
   1   6  -7   40.14    2.80
  -1  -6   7   36.80    2.66
  -1  -6   7   36.89    2.18
   1   6  -7   41.48    2.65
  -1  -6   7   37.38    2.05
  -1  -6   6  112.19    3.77
  -1  -6   6  109.44    3.79
   1   6  -6  115.17    4.67
   1   6  -6  115.40    4.48
  -1  -6   6  103.96    3.67
  -1  -6   6  106.48    4.45
   1   6  -5    4.17    0.89
  -1  -6   5    4.12    0.71
   1   6  -5    3.65    0.81
  -1  -6   5    4.12    0.75
  -1  -6   5    4.59    0.90
  -1  -6   5    4.81    0.74
  -1  -6   4    2.54    0.54
   1   6  -4    3.27    0.71
   1   6  -4    2.50    0.60
  -1  -6   4    2.32    0.69
   1   6  -4    3.37    0.79
  -1  -6   3   54.94    2.44
  -1  -6   3   57.76    3.04
   1   6  -3   53.48    2.68
   1   6  -3   52.01    2.88
   1   6  -3   56.20    2.55
   1   6  -3   50.30    2.88
  -1  -6   3   58.75    2.57
   1   6  -2   33.50    1.96
  -1  -6   2   34.77    1.95
  -1  -6   2   32.90    2.29
  -1  -6   2   32.81    1.92
  -1  -6   2   34.48    2.30
   1   6  -2   33.62    2.24
   1   6  -2   34.54    1.75
   1   6  -2   31.83    2.01
  -1  -6   1    9.52    1.05
   1   6  -1    7.96    0.96
   1   6  -1    7.94    0.77
   1   6  -1    7.68    1.09
   1   6  -1    7.48    0.94
  -1  -6   1    9.31    1.03
  -1  -6   1    8.97    1.20
   1   6  -1    8.51    0.50
   1   6   0   43.75    1.73
   1   6   0   45.38    2.53
   1   6   0   46.07    2.32
  -1  -6   0   47.24    2.41
  -1  -6   0   43.95    2.70
   1   6   0   45.54    2.38
   1   6   1   25.06    1.81
  -1  -6  -1   26.22    1.26
  -1  -6  -1   24.13    1.78
   1   6   1   26.50    1.91
  -1  -6  -1   23.11    2.04
   1   6   1   26.90    1.75
  -1  -6  -2   82.52    2.51
   1   6   2   79.97    3.46
   1   6   2   84.23    3.43
  -1  -6  -2   82.65    3.48
  -1  -6  -2   81.07    2.33
  -1  -6  -3   92.66    2.91
  -1  -6  -3   94.47    3.85
  -1  -6  -3   95.81    3.07
   1   6   3   97.01    4.01
   1   6   3   99.91    3.82
  -1  -6  -4   27.15    1.61
  -1  -6  -4   27.76    2.09
   1   6   4   27.82    2.19
  -1  -6  -4   28.76    1.71
   1   6   5   -0.07    0.31
  -1  -6  -5   -0.06    0.24
  -1  -6  -5    0.12    0.20
   1   6   5    0.22    0.11
  -1  -6  -5    0.00    0.27
   1   6   6    3.20    0.86
  -1  -6  -6    2.62    0.75
  -1  -6  -6    2.42    0.59
   1   6   6    2.49    0.26
  -1  -6  -7   22.21    1.87
   1   6   7   23.25    2.32
  -1  -6  -7   23.39    2.17
  -1  -6  -8   10.08    1.52
   1   6   8    7.90    1.48
  -1  -6  -8    8.65    1.30
   1   6   9   78.92    4.63
  -1  -6  -9   74.74    3.61
   1   6  10    8.58    1.62
  -1  -6 -10    9.26    1.29
  -1  -6 -11    5.43    1.27
   1   6  11    6.85    1.49
  -1  -6 -11    4.77    0.98
  -1  -6 -12    2.06    0.76
   1   6  12    1.15    0.75
   1   6  13    3.17    1.22
  -1  -6 -13    1.98    0.77
   1   6  14    3.35    1.29
  -1  -6 -14    1.21    0.75
   1   6  15   15.63    2.70
  -1  -6 -15   12.56    2.24
  -1  -7  18    0.55    0.55
  -1  -7  17   -0.18    0.85
   1   7 -17    0.69    0.76
   1   7 -16    1.51    0.76
  -1  -7  16    1.51    0.73
   1   7 -15    2.11    0.89
  -1  -7  15    1.82    0.95
  -1  -7  14    3.98    1.22
   1   7 -14    5.15    1.21
  -1  -7  13    1.95    0.99
  -1  -7  13    1.55    0.60
   1   7 -13    1.55    0.64
  -1  -7  13    2.26    0.87
  -1  -7  12   10.72    1.45
   1   7 -12    9.53    1.47
  -1  -7  12   10.73    1.81
  -1  -7  12   12.70    1.89
  -1  -7  11   31.62    2.94
   1   7 -11   36.94    2.77
  -1  -7  11   33.51    2.51
   1   7 -11   34.83    3.11
  -1  -7  11   33.45    3.04
  -1  -7  10    7.72    1.42
  -1  -7  10    7.07    1.11
  -1  -7  10    5.34    1.20
   1   7 -10    5.80    1.24
   1   7 -10    7.24    1.26
  -1  -7  10    6.41    0.80
  -1  -7   9   55.60    3.65
   1   7  -9   58.45    3.40
   1   7  -9   56.33    3.66
  -1  -7   9   62.72    3.21
  -1  -7   9   54.38    2.45
   1   7  -8   22.86    2.24
  -1  -7   8   21.37    1.81
   1   7  -8   21.41    2.02
  -1  -7   8   20.63    2.16
  -1  -7   8   22.04    1.60
  -1  -7   7   -0.16    0.37
   1   7  -7    0.40    0.53
   1   7  -7   -0.23    0.42
  -1  -7   7    0.14    0.32
  -1  -7   7    0.10    0.35
   1   7  -6    0.29    0.43
  -1  -7   6    0.01    0.40
  -1  -7   6    0.22    0.29
   1   7  -6    0.41    0.48
  -1  -7   6    0.32    0.35
   1   7  -5   44.22    2.86
  -1  -7   5   43.51    2.50
   1   7  -5   47.28    2.94
  -1  -7   5   44.13    2.97
   1   7  -4    2.14    0.66
  -1  -7   4    1.87    0.71
   1   7  -4    1.50    0.55
   1   7  -3    2.67    0.68
  -1  -7   3    2.80    0.58
   1   7  -3    2.31    0.60
   1   7  -3    3.62    0.65
  -1  -7   3    4.07    0.89
   1   7  -3    2.19    0.62
   1   7  -3    3.47    0.68
   1   7  -2    9.23    1.23
   1   7  -2    8.87    1.11
  -1  -7   2    8.26    0.98
   1   7  -2   10.85    1.08
   1   7  -2    9.97    1.16
  -1  -7   2   10.12    1.39
   1   7  -1   44.33    2.49
  -1  -7   1   39.70    2.75
   1   7  -1   45.30    2.07
   1   7  -1   43.15    2.36
   1   7  -1   45.92    2.71
  -1  -7   1   43.44    2.33
   1   7   0  193.91    5.27
   1   7   0  192.34    5.73
   1   7   0  197.44    5.69
   1   7   0  190.68    4.42
  -1  -7   0  187.14    5.35
  -1  -7   0  192.55    6.36
   1   7   1  288.10    7.18
  -1  -7  -1  288.99    5.61
  -1  -7  -1  284.55    6.98
   1   7   1  277.92    6.50
  -1  -7  -1  295.18    8.21
   1   7   1  278.76    7.22
   1   7   2   10.54    1.32
  -1  -7  -2   11.14    0.75
  -1  -7  -2   10.89    0.95
   1   7   2   11.90    1.32
  -1  -7  -2   11.04    1.28
   1   7   3    4.94    0.87
  -1  -7  -3    4.11    0.83
  -1  -7  -3    5.83    0.79
  -1  -7  -3    4.80    0.67
  -1  -7  -3    4.95    0.59
   1   7   3    4.96    0.95
   1   7   4   10.10    1.42
  -1  -7  -4    8.27    1.20
  -1  -7  -4    8.99    1.01
  -1  -7  -4   10.16    1.05
  -1  -7  -5   21.23    1.63
   1   7   5   20.94    2.09
  -1  -7  -5   22.64    2.04
  -1  -7  -5   19.59    1.58
   1   7   5   19.91    1.04
   1   7   6    1.80    0.76
  -1  -7  -6    1.86    0.62
  -1  -7  -6    1.71    0.52
   1   7   6    1.68    0.29
   1   7   7    0.10    0.55
  -1  -7  -7    0.29    0.38
  -1  -7  -7    0.19    0.47
  -1  -7  -8   -0.31    0.38
   1   7   8    0.00    0.56
  -1  -7  -8    0.33    0.53
   1   7   9    0.68    0.70
  -1  -7  -9    0.27    0.35
  -1  -7  -9    0.02    0.39
  -1  -7  -9    0.04    0.28
   1   7  10    1.51    0.84
  -1  -7 -10    0.85    0.41
  -1  -7 -10    2.01    0.81
   1   7  11    0.94    0.75
  -1  -7 -11    0.92    0.56
   1   7  12    0.65    0.64
  -1  -7 -12    3.06    1.10
   1   7  13    1.03    0.59
  -1  -7 -13    1.60    0.91
  -1  -7 -14   -0.61    0.56
   1   7  14    0.01    0.70
  -1  -7 -15   -0.32    0.69
  -1  -8  18    0.46    0.72
  -1  -8  17   -0.42    0.99
   1   8 -16    0.05    0.54
  -1  -8  16    0.33    0.67
   1   8 -15   -0.05    0.54
  -1  -8  15    1.08    0.76
   1   8 -14   -0.19    0.56
  -1  -8  14    0.29    0.56
   1   8 -14   -0.02    0.45
  -1  -8  14   -0.57    0.62
  -1  -8  13   -0.11    0.42
   1   8 -13   -0.29    0.49
   1   8 -13    0.39    0.67
  -1  -8  13   -0.66    0.66
  -1  -8  13   -0.04    0.64
  -1  -8  12    3.92    1.20
  -1  -8  12    4.76    1.03
  -1  -8  12    5.19    1.33
   1   8 -12    4.13    1.19
   1   8 -12    4.34    1.03
   1   8 -11   32.42    3.07
  -1  -8  11   24.82    2.68
  -1  -8  11   25.93    2.74
  -1  -8  11   30.99    2.48
   1   8 -11   29.12    2.55
  -1  -8  10    0.23    0.33
  -1  -8  10    0.10    0.26
  -1  -8  10    0.64    0.64
   1   8 -10   -0.07    0.47
   1   8 -10    0.49    0.59
   1   8  -9    8.55    1.49
  -1  -8   9    6.51    0.90
  -1  -8   9    5.32    1.04
   1   8  -9    7.96    1.32
  -1  -8   9    6.59    1.36
   1   8  -8    8.91    1.38
  -1  -8   8    7.42    0.98
  -1  -8   8    8.12    1.21
   1   8  -8    7.89    1.39
  -1  -8   8    8.62    1.48
   1   8  -7   -0.21    0.51
  -1  -8   7    0.18    0.46
  -1  -8   7    0.73    0.43
   1   8  -7    0.75    0.70
  -1  -8   7    0.00    0.36
  -1  -8   6   31.16    2.65
   1   8  -6   30.58    2.53
  -1  -8   6   31.56    2.29
  -1  -8   6   32.31    2.18
   1   8  -6   31.86    2.55
   1   8  -5    0.22    0.35
  -1  -8   5    0.82    0.50
   1   8  -5    0.62    0.38
  -1  -8   5    0.49    0.39
   1   8  -4   10.33    1.40
   1   8  -4   11.04    1.50
  -1  -8   4    9.64    1.44
   1   8  -3    4.55    0.99
   1   8  -3    6.02    0.92
   1   8  -3    5.92    0.99
  -1  -8   3    6.83    0.91
   1   8  -3    5.78    1.03
  -1  -8   3    5.51    1.12
  -1  -8   2   -0.05    0.45
  -1  -8   2   -0.17    0.25
   1   8  -2    0.05    0.20
   1   8  -2    0.26    0.35
   1   8  -2    0.23    0.23
   1   8  -2   -0.23    0.37
   1   8  -1   37.86    2.54
  -1  -8   1   35.48    2.79
  -1  -8   1   36.06    2.16
   1   8  -1   33.30    2.12
   1   8  -1   40.57    2.57
   1   8  -1   36.26    2.02
   1   8   0  164.72    4.39
   1   8   0  166.21    5.53
   1   8   0  159.03    4.83
  -1  -8   0  166.39    6.28
  -1  -8   0  161.68    5.04
   1   8   0  171.19    5.54
  -1  -8  -1    0.95    0.65
   1   8   1    0.64    0.47
  -1  -8  -1    1.24    0.51
   1   8   1    1.67    0.28
   1   8   1    1.17    0.51
  -1  -8  -2  134.77    3.94
  -1  -8  -2  134.37    4.84
  -1  -8  -2  140.15    5.88
   1   8   2  134.96    5.21
   1   8   2  143.16    4.90
  -1  -8  -3   58.90    2.62
   1   8   3   63.65    3.59
  -1  -8  -3   55.67    3.15
   1   8   3   69.01    3.39
  -1  -8  -3   62.06    2.09
  -1  -8  -4   11.78    1.47
  -1  -8  -4   10.99    1.20
   1   8   4   10.04    0.86
   1   8   4    9.65    1.45
  -1  -8  -4    9.31    1.07
   1   8   5    2.69    0.90
  -1  -8  -5    2.47    0.77
  -1  -8  -5    1.75    0.50
  -1  -8  -5    2.97    0.67
   1   8   5    2.64    0.44
  -1  -8  -6   14.36    1.74
   1   8   6   14.94    1.98
  -1  -8  -6   17.37    1.67
   1   8   6   16.15    0.97
  -1  -8  -7   45.94    3.24
  -1  -8  -7   46.67    2.91
   1   8   7   45.09    3.50
  -1  -8  -8    6.00    1.23
   1   8   8    5.22    1.30
  -1  -8  -8    4.39    0.96
   1   8   9    5.40    1.31
  -1  -8  -9    5.97    1.31
   1   8  10    0.88    0.62
  -1  -8 -10    3.08    0.99
  -1  -8 -10    2.52    0.86
  -1  -8 -10    2.10    0.78
   1   8  11    0.24    0.56
  -1  -8 -11    0.61    0.61
   1   8  12    8.53    1.90
  -1  -8 -12    8.10    1.67
   1   8  13   -0.08    0.59
  -1  -8 -13   -0.57    0.63
  -1  -8 -14    5.04    1.47
  -1  -8 -15    0.94    0.81
   1   9 -18    2.12    1.14
   1   9 -17   -0.12    0.55
  -1  -9  17    0.47    0.75
   1   9 -16    0.71    0.56
   1   9 -16   -0.36    0.70
  -1  -9  16    0.33    0.53
   1   9 -15   -0.07    0.51
   1   9 -15    0.68    0.65
  -1  -9  15    0.41    0.70
  -1  -9  15    0.95    0.68
  -1  -9  14   -0.19    0.73
   1   9 -14   -0.49    0.66
  -1  -9  14    1.12    0.75
   1   9 -14    0.21    0.59
  -1  -9  13    0.99    0.77
   1   9 -13    3.30    1.16
  -1  -9  13    0.47    0.52
  -1  -9  13    1.05    0.79
   1   9 -13    2.81    0.93
  -1  -9  12    0.85    0.72
   1   9 -12    2.70    1.03
  -1  -9  12    1.72    0.68
  -1  -9  12    1.51    0.79
   1   9 -12    1.30    0.73
  -1  -9  11   -0.34    0.67
   1   9 -11   -0.50    0.56
  -1  -9  11    0.65    0.57
   1   9 -11   -0.44    0.53
  -1  -9  10    2.93    0.81
   1   9 -10    1.40    0.65
   1   9 -10    3.20    1.07
  -1  -9  10    2.61    0.94
  -1  -9   9   42.68    2.96
   1   9  -9   48.96    3.32
   1   9  -9   44.45    3.48
  -1  -9   9   42.94    3.52
  -1  -9   9   42.14    2.40
   1   9  -8   94.57    4.92
  -1  -9   8   91.81    4.36
  -1  -9   8   99.08    3.95
   1   9  -8  106.28    4.96
  -1  -9   8   94.48    5.12
  -1  -9   7   43.45    3.43
  -1  -9   7   46.70    3.05
   1   9  -7   47.27    3.38
  -1  -9   7   45.76    2.71
   1   9  -7   47.23    3.23
   1   9  -6    4.63    1.04
   1   9  -6    4.46    1.05
  -1  -9   6    3.94    1.04
  -1  -9   6    3.87    0.90
   1   9  -5    1.13    0.50
  -1  -9   5    1.87    0.83
   1   9  -5    1.01    0.52
   1   9  -4    0.69    0.56
   1   9  -4    0.54    0.43
  -1  -9   4    0.38    0.42
   1   9  -4    0.69    0.39
   1   9  -4    0.39    0.34
   1   9  -3   29.10    2.38
   1   9  -3   27.10    2.05
  -1  -9   3   27.42    2.61
  -1  -9   3   29.61    1.92
   1   9  -3   26.60    2.38
   1   9  -3   31.21    2.39
  -1  -9   2    2.64    0.60
   1   9  -2    3.34    0.81
   1   9  -2    4.46    0.93
   1   9  -2    3.72    0.72
  -1  -9   2    1.79    0.70
   1   9  -1    8.78    1.06
  -1  -9   1    7.87    1.04
  -1  -9   1    8.17    1.43
   1   9  -1    7.11    1.13
   1   9  -1    7.09    1.18
   1   9   0    7.05    0.95
   1   9   0    8.07    1.29
  -1  -9   0    5.40    0.89
  -1  -9   0    9.88    1.60
   1   9   0    8.20    1.22
   1   9   1    1.77    0.69
  -1  -9  -1    1.44    0.54
   1   9   1    2.52    0.37
  -1  -9  -1    2.35    0.85
   1   9   1    2.32    0.80
  -1  -9  -2   33.16    1.97
  -1  -9  -2   33.50    2.40
   1   9   2   34.25    2.42
  -1  -9  -2   35.31    3.07
   1   9   2   32.75    2.69
  -1  -9  -3    8.81    1.05
  -1  -9  -3    9.45    0.66
  -1  -9  -3    7.75    1.22
   1   9   3   10.37    0.99
  -1  -9  -3    9.95    1.69
   1   9   3    9.90    1.53
  -1  -9  -4   10.68    1.28
  -1  -9  -4   13.30    1.65
   1   9   4   10.75    0.97
  -1  -9  -4   11.50    0.95
   1   9   4   12.64    1.76
  -1  -9  -4   10.79    1.23
   1   9   5    1.47    0.78
  -1  -9  -5    1.63    0.57
  -1  -9  -5    1.04    0.53
   1   9   5    1.39    0.35
   1   9   6    0.64    0.59
  -1  -9  -6    0.56    0.47
  -1  -9  -6   -0.34    0.50
   1   9   7    9.59    1.71
  -1  -9  -7    9.49    1.52
  -1  -9  -7    6.99    1.16
   1   9   8    3.75    1.20
  -1  -9  -8    3.67    0.87
  -1  -9  -8    2.97    0.92
   1   9   9    2.27    0.94
  -1  -9  -9    1.91    0.78
  -1  -9  -9    1.51    0.66
   1   9  10   -0.80    0.98
  -1  -9 -10   -1.92    0.83
  -1  -9 -11   -0.53    0.56
   1   9  11   -0.39    0.67
  -1  -9 -12    1.27    0.68
   1   9  12    0.23    0.57
  -1  -9 -13    0.37    0.50
  -1  -9 -14    2.86    1.22
  -1 -10  16    0.29    0.66
   1  10 -16    1.73    0.84
  -1 -10  16    1.10    0.86
   1  10 -15   -0.46    0.64
  -1 -10  15    0.30    0.60
  -1 -10  15    0.77    0.72
   1  10 -15    0.12    0.56
  -1 -10  14    1.42    0.87
   1  10 -14   -0.23    0.66
  -1 -10  14    0.50    0.70
   1  10 -14   -0.15    0.63
  -1 -10  13    8.65    1.86
   1  10 -13    9.25    1.85
  -1 -10  13    7.49    1.70
   1  10 -13   10.08    1.68
  -1 -10  12    0.33    0.64
  -1 -10  12    0.62    0.75
   1  10 -12    0.34    0.66
  -1 -10  12   -0.22    0.38
   1  10 -12    1.05    0.68
   1  10 -11    1.86    0.85
  -1 -10  11    0.47    0.51
  -1 -10  11    0.83    0.51
   1  10 -11    0.94    0.70
  -1 -10  10   -0.18    0.43
   1  10 -10    0.48    0.58
  -1 -10  10   -0.36    0.53
   1  10 -10    0.13    0.48
   1  10  -9    4.32    1.09
  -1 -10   9    5.28    1.34
  -1 -10   9    3.68    0.97
   1  10  -9    4.40    1.16
  -1 -10   9    3.21    0.72
   1  10  -8    4.66    1.11
  -1 -10   8    6.48    1.42
  -1 -10   8    6.58    1.08
   1  10  -8    5.14    1.24
  -1 -10   8    6.30    1.22
   1  10  -7    1.31    0.67
  -1 -10   7    0.63    0.59
  -1 -10   7    0.79    0.43
   1  10  -7    0.32    0.61
  -1 -10   7    0.11    0.38
   1  10  -6    1.07    0.59
  -1 -10   6    1.56    0.65
   1  10  -6    2.08    0.75
   1  10  -6    1.17    0.56
  -1 -10   6    1.08    0.71
   1  10  -5   -0.07    0.40
   1  10  -5    0.46    0.34
  -1 -10   5    0.05    0.47
   1  10  -5   -1.12    0.58
   1  10  -4    0.65    0.50
   1  10  -4    0.59    0.46
   1  10  -4    0.61    0.57
   1  10  -4    0.64    0.44
  -1 -10   4    1.12    0.73
   1  10  -3   10.88    1.52
  -1 -10   3   12.65    1.90
   1  10  -3   12.51    1.48
   1  10  -3   12.80    1.64
   1  10  -3   11.67    1.71
  -1 -10   3   11.13    1.21
   1  10  -2    1.33    0.57
   1  10  -2    3.05    0.86
   1  10  -2    2.02    0.62
  -1 -10   2    2.65    0.86
  -1 -10   2    3.02    0.64
   1  10  -1   12.37    1.68
   1  10  -1   13.05    1.40
  -1 -10   1   13.59    1.37
  -1 -10   1   12.51    1.95
   1  10  -1   12.66    1.57
   1  10   0    1.96    0.50
   1  10   0    2.23    0.84
   1  10   0    1.80    0.40
  -1 -10   0    1.36    0.49
  -1 -10   0    0.77    0.65
   1  10   0    2.19    0.69
  -1 -10  -1    0.43    0.57
   1  10   1    0.02    0.41
  -1 -10  -1   -0.10    0.30
   1  10   1   -0.04    0.31
  -1 -10  -2    7.52    1.18
   1  10   2    8.85    1.29
  -1 -10  -2    5.53    1.27
  -1 -10  -2    5.63    0.87
   1  10   2    6.26    1.24
   1  10   3   14.09    1.91
  -1 -10  -3   15.52    1.72
   1  10   3   14.32    1.26
  -1 -10  -3   11.91    2.01
  -1 -10  -4    0.28    0.31
   1  10   4   -0.21    0.44
  -1 -10  -4    0.42    0.36
   1  10   4    0.39    0.27
  -1 -10  -4   -0.36    0.63
  -1 -10  -5   81.26    3.83
  -1 -10  -5   80.48    4.29
   1  10   5   81.26    4.82
   1  10   5   77.70    2.85
   1  10   6   27.14    2.89
  -1 -10  -6   29.81    2.69
  -1 -10  -6   30.62    2.40
   1  10   7   10.10    1.83
  -1 -10  -7   10.38    1.65
  -1 -10  -7    7.56    1.26
   1  10   8    0.95    0.74
  -1 -10  -8   -0.39    0.50
  -1 -10  -8    0.10    0.39
   1  10   9    5.99    1.53
  -1 -10  -9    4.93    1.23
   1  10  10    0.26    0.76
  -1 -10 -10   -0.01    0.42
   1  10  11    1.90    1.07
  -1 -10 -11    1.40    0.83
  -1 -10 -12    1.19    0.66
  -1 -10 -13   -0.36    0.65
  -1 -11  15    1.19    0.94
  -1 -11  15    0.89    0.86
   1  11 -15   -0.44    0.78
  -1 -11  14   -0.60    0.80
  -1 -11  14    0.15    0.62
   1  11 -14   -2.00    0.98
   1  11 -14    0.33    0.61
  -1 -11  13    4.18    1.35
   1  11 -13    2.22    1.05
   1  11 -13    6.35    1.38
  -1 -11  13    4.17    1.31
  -1 -11  12   -0.41    0.62
   1  11 -12    0.14    0.58
  -1 -11  12   -0.32    0.60
   1  11 -11    0.83    0.76
  -1 -11  11    0.80    0.74
  -1 -11  11   -0.05    0.39
   1  11 -11    0.66    0.60
   1  11 -10    0.44    0.60
  -1 -11  10    0.71    0.74
   1  11 -10   -0.23    0.39
  -1 -11  10    0.33    0.53
  -1 -11   9   22.15    2.72
  -1 -11   9   18.84    2.24
   1  11  -9   19.54    2.38
   1  11  -9   25.12    2.56
   1  11  -8   27.84    2.79
  -1 -11   8   23.57    2.44
  -1 -11   8   23.92    2.83
  -1 -11   8   24.69    2.14
   1  11  -8   26.81    2.63
   1  11  -7   -1.10    0.62
  -1 -11   7    0.62    0.71
  -1 -11   7   -1.27    0.66
   1  11  -7    0.49    0.50
   1  11  -7    0.45    0.52
  -1 -11   7    0.08    0.40
   1  11  -6   23.20    2.35
  -1 -11   6   20.25    2.55
   1  11  -6   21.34    2.36
  -1 -11   6   21.83    2.35
   1  11  -6   22.01    2.32
   1  11  -5    5.88    1.27
   1  11  -5    4.79    1.06
  -1 -11   5    7.31    1.55
   1  11  -5    3.38    0.91
   1  11  -4    5.67    1.31
   1  11  -4    3.23    0.87
   1  11  -4    3.84    1.06
  -1 -11   4    3.74    1.18
   1  11  -4    5.34    1.14
   1  11  -3   17.95    1.85
  -1 -11   3   19.53    2.48
   1  11  -3   16.77    2.09
   1  11  -3   19.97    2.07
   1  11  -3   15.79    1.96
   1  11  -2   55.27    3.68
  -1 -11   2   55.19    4.18
  -1 -11   2   55.93    2.76
   1  11  -2   59.47    3.25
   1  11  -2   57.20    3.45
   1  11  -1   36.65    3.06
   1  11  -1   43.10    2.65
  -1 -11   1   36.83    2.27
   1  11  -1   41.00    2.85
  -1 -11   1   40.99    3.62
   1  11   0   43.97    3.31
   1  11   0   42.26    2.54
  -1 -11   0   49.61    3.99
  -1 -11   0   38.66    2.46
   1  11   0   42.94    2.88
   1  11   1    3.36    0.85
  -1 -11  -1    4.28    0.82
   1  11   1    4.13    1.11
  -1 -11  -1    2.43    0.95
  -1 -11  -2    1.51    0.59
   1  11   2    2.08    0.79
   1  11   2    2.44    0.78
   1  11   2    1.60    0.53
  -1 -11  -2    2.36    1.09
  -1 -11  -3    4.45    0.94
   1  11   3    4.03    1.12
  -1 -11  -3    4.64    1.32
   1  11   3    3.41    0.66
   1  11   4    7.67    1.51
  -1 -11  -4    5.41    1.04
   1  11   4    7.32    0.95
  -1 -11  -4    7.22    1.29
  -1 -11  -4    6.83    1.60
   1  11   5    2.90    1.07
  -1 -11  -5    3.04    0.87
  -1 -11  -5    3.79    0.86
  -1 -11  -5    4.66    1.44
   1  11   6    0.16    0.54
  -1 -11  -6    0.70    0.51
  -1 -11  -6   -0.26    0.48
  -1 -11  -6    0.38    0.58
  -1 -11  -7    1.05    0.62
   1  11   7    0.74    0.56
  -1 -11  -8    3.97    1.09
   1  11   8    2.82    1.11
   1  11   9    1.16    0.86
  -1 -11  -9    3.15    1.11
   1  11  10    4.87    1.51
  -1 -11 -10    4.08    1.19
  -1 -12  15    1.89    1.13
  -1 -12  14   -0.04    0.55
  -1 -12  14   -1.32    0.90
   1  12 -14   -0.56    0.63
  -1 -12  13    1.14    0.96
  -1 -12  13    0.33    0.63
   1  12 -13    0.19    0.52
   1  12 -12    0.45    0.57
  -1 -12  12    0.19    0.67
   1  12 -12   -0.14    0.58
   1  12 -11    1.09    0.73
  -1 -12  11    2.38    1.12
  -1 -12  11    0.85    0.64
   1  12 -11    1.13    0.81
   1  12 -10   -0.04    0.44
   1  12 -10    1.53    0.80
  -1 -12  10   -0.06    0.57
  -1 -12  10    0.19    0.51
   1  12  -9    3.88    1.16
  -1 -12   9    3.03    1.18
   1  12  -9    4.65    1.32
   1  12  -9    4.26    1.19
  -1 -12   9    2.87    0.93
  -1 -12   8    0.61    0.83
   1  12  -8    2.00    0.91
  -1 -12   8    0.83    0.47
   1  12  -8    1.15    0.71
   1  12  -8    1.61    0.81
   1  12  -7    2.13    0.82
  -1 -12   7    3.24    1.08
   1  12  -7    2.06    0.82
   1  12  -7    2.92    0.94
  -1 -12   7    4.18    1.11
  -1 -12   6   31.54    3.33
   1  12  -6   31.96    2.90
   1  12  -6   30.70    2.80
  -1 -12   6   35.29    3.13
   1  12  -6   30.39    2.91
   1  12  -5   87.21    4.70
   1  12  -5   90.30    4.72
  -1 -12   5   96.52    5.82
   1  12  -5   87.73    4.95
   1  12  -4  206.06    7.18
   1  12  -4  206.94    7.80
   1  12  -4  211.79    7.71
   1  12  -4  219.34    7.45
  -1 -12   4  217.76    8.87
  -1 -12   3  136.83    7.01
   1  12  -3  126.92    6.16
   1  12  -3  131.49    6.02
   1  12  -3  136.18    5.50
   1  12  -3  135.79    5.65
   1  12  -2   -0.26    0.59
   1  12  -2    0.68    0.48
   1  12  -2    0.32    0.61
  -1 -12   2    0.30    0.43
  -1 -12   2   -0.76    0.99
   1  12  -2    0.43    0.57
   1  12  -1   10.14    1.37
   1  12  -1   10.90    1.80
   1  12  -1   10.34    1.48
  -1 -12   1    8.15    1.67
  -1 -12   1    9.70    1.18
   1  12   0    2.61    0.91
  -1 -12   0    1.58    0.58
   1  12   0    2.05    0.67
  -1 -12   0    3.25    1.20
   1  12   0    0.09    0.38
  -1 -12  -1    5.90    1.03
   1  12   1    6.10    1.12
   1  12   1    5.24    0.92
  -1 -12  -1    4.86    1.36
   1  12   1    5.01    1.25
   1  12   2    1.09    0.68
  -1 -12  -2   -0.04    0.32
  -1 -12  -2    0.57    0.79
   1  12   2   -0.13    0.30
  -1 -12  -3    0.07    0.33
   1  12   3    0.11    0.51
   1  12   3    0.40    0.34
  -1 -12  -3    0.90    0.77
   1  12   4    0.53    0.64
  -1 -12  -4    1.59    0.68
  -1 -12  -4    0.79    0.86
  -1 -12  -4    1.09    0.55
  -1 -12  -5    7.69    1.88
   1  12   5    7.24    1.60
  -1 -12  -5    5.44    1.12
  -1 -12  -5    5.45    1.18
   1  12   6    7.86    1.75
  -1 -12  -6    8.50    1.92
   1  12   7    0.14    0.72
  -1 -12  -7    0.34    0.70
   1  12   8    0.04    0.50
   1  12   9   -0.30    0.77
  -1 -13  14   -1.95    1.11
  -1 -13  13   -1.47    0.98
   1  13 -13   -0.17    0.47
   1  13 -12    0.93    0.69
  -1 -13  12   -0.65    0.86
   1  13 -11    0.14    0.54
   1  13 -11    0.86    0.78
  -1 -13  11   -0.06    0.63
  -1 -13  10    1.46    0.93
   1  13 -10    1.14    0.71
  -1 -13  10    1.46    0.74
  -1 -13   9   -0.24    0.73
   1  13  -9   -0.27    0.64
  -1 -13   9   -0.32    0.52
   1  13  -9    0.48    0.73
   1  13  -8    0.90    0.72
   1  13  -8    0.22    0.52
  -1 -13   8    1.83    1.01
   1  13  -8    0.42    0.51
  -1 -13   8    0.95    0.64
   1  13  -7    6.13    1.40
   1  13  -7    8.55    1.69
  -1 -13   7   10.36    2.07
   1  13  -7    6.57    1.35
  -1 -13   7    6.87    1.48
   1  13  -6    7.81    1.58
   1  13  -6   10.36    1.74
   1  13  -6   12.54    1.82
  -1 -13   6    7.00    1.83
  -1 -13   6   10.99    1.89
   1  13  -5    5.38    1.30
   1  13  -5    5.91    1.28
  -1 -13   5    2.79    1.19
   1  13  -5    5.27    1.19
   1  13  -4   10.16    1.75
   1  13  -4   11.66    1.71
   1  13  -4   14.81    1.91
  -1 -13   4   13.68    2.33
   1  13  -3   63.18    3.81
  -1 -13   3   74.51    5.35
   1  13  -3   71.92    4.62
   1  13  -3   69.03    4.01
   1  13  -3   64.36    4.41
   1  13  -2   19.30    2.00
   1  13  -2   17.21    2.30
  -1 -13   2   15.89    2.49
   1  13  -2   17.57    1.97
   1  13  -2   20.01    2.48
   1  13  -1    7.11    1.45
  -1 -13   1    9.09    1.91
   1  13  -1   10.91    1.41
   1  13  -1    7.97    1.30
  -1 -13   0    5.95    1.62
   1  13   0    7.62    1.56
   1  13   0    8.82    1.26
   1  13   0    9.21    1.40
   1  13   1    1.94    0.94
   1  13   1    1.66    0.68
   1  13   1    1.66    0.59
  -1 -13  -1    2.03    0.96
   1  13   2    4.32    0.87
  -1 -13  -2    3.26    1.27
   1  13   2    3.99    1.24
   1  13   3    6.20    1.50
   1  13   3    5.22    0.92
  -1 -13  -3    3.80    1.37
   1  13   4    1.73    0.87
  -1 -13  -4    1.30    0.90
   1  13   5   -0.13    0.51
  -1 -13  -5    0.05    0.56
   1  13   6    2.80    1.12
  -1 -13  -6    0.76    0.77
   1  13   7    2.84    1.24
  -1 -13  -7    2.80    1.30
  -1 -13  -8    1.14    0.96
   1  13   8    0.11    0.56
   1  14 -13    3.02    1.24
   1  14 -12    0.88    0.64
  -1 -14  12    0.80    0.88
   1  14 -12    0.49    0.60
  -1 -14  11    1.48    1.17
   1  14 -11   -0.08    0.60
   1  14 -11    1.48    0.90
   1  14 -10    4.48    1.28
  -1 -14  10    3.54    1.47
  -1 -14  10    1.53    0.84
   1  14 -10    1.60    0.93
   1  14  -9    0.32    0.52
   1  14  -9    0.64    0.52
  -1 -14   9   -0.78    0.97
  -1 -14   9   -0.37    0.50
   1  14  -8    3.98    1.21
   1  14  -8    2.27    1.01
  -1 -14   8    1.58    0.81
  -1 -14   8    2.34    1.14
   1  14  -7    2.24    0.98
   1  14  -7    0.70    0.46
  -1 -14   7    1.62    0.97
  -1 -14   7    3.35    1.17
   1  14  -6    7.93    1.57
  -1 -14   6   10.31    1.90
   1  14  -6    7.37    1.50
  -1 -14   6    9.42    2.06
   1  14  -5   50.44    3.76
   1  14  -5   45.12    3.76
  -1 -14   5   49.28    4.57
   1  14  -4   61.95    3.86
  -1 -14   4   64.50    5.20
   1  14  -4   63.00    4.46
   1  14  -3   26.97    2.96
   1  14  -3   20.33    2.56
   1  14  -3   24.06    2.38
  -1 -14   3   22.22    3.08
   1  14  -2    6.14    1.48
  -1 -14   2    6.10    1.64
   1  14  -2    4.28    1.00
   1  14  -2    4.10    1.23
   1  14  -2    3.99    0.99
   1  14  -1    0.39    0.46
   1  14  -1   -0.04    0.52
  -1 -14   1    0.10    0.61
   1  14  -1    0.87    0.65
   1  14   0   -0.61    0.83
   1  14   0    0.42    0.47
   1  14   0   -0.49    0.45
  -1 -14   0   -0.60    1.03
   1  14   1    0.33    0.44
  -1 -14  -1    0.42    0.61
   1  14   2    0.72    0.63
   1  14   2    0.70    0.56
  -1 -14  -2   -0.22    0.69
   1  14   3    0.78    0.63
  -1 -14  -3    0.26    0.56
  -1 -14  -4   -0.48    0.69
   1  14   4   -0.50    0.81
  -1 -14  -5    0.79    0.65
   1  14   5    1.86    1.05
   1  14   6    0.33    0.57
  -1 -14  -6   -1.09    0.96
   1  14   7    1.34    1.06
   1  15 -13    1.47    1.04
   1  15 -12   -0.47    0.81
  -1 -15  11    1.21    1.17
   1  15 -11    1.03    0.79
   1  15 -11    1.19    0.75
   1  15 -10    0.85    0.70
   1  15 -10    1.55    0.93
  -1 -15  10    0.60    0.76
   1  15  -9    0.62    0.54
  -1 -15   9   -0.63    0.66
  -1 -15   9    0.40    0.75
   1  15  -9    1.81    0.94
   1  15  -8    0.22    0.55
  -1 -15   8    1.86    1.03
  -1 -15   8    3.16    1.16
   1  15  -7    1.37    0.80
  -1 -15   7    1.44    0.98
  -1 -15   7    2.41    1.27
  -1 -15   6   11.98    2.46
  -1 -15   6   10.98    2.07
   1  15  -6    9.86    1.87
   1  15  -5   14.48    2.24
  -1 -15   5   15.55    2.48
   1  15  -5   17.00    2.10
  -1 -15   5   16.39    2.80
   1  15  -4    1.46    0.71
  -1 -15   4    1.21    1.04
   1  15  -4    3.12    1.01
   1  15  -3    6.18    1.50
   1  15  -3    5.84    1.21
  -1 -15   3    4.08    1.53
   1  15  -3    5.80    1.50
   1  15  -2    2.67    1.12
   1  15  -2    2.97    1.10
   1  15  -2    2.00    0.72
  -1 -15   2    0.47    0.66
   1  15  -1    2.33    1.17
   1  15  -1    2.99    1.16
  -1 -15   1    2.11    1.19
   1  15  -1    2.11    0.71
  -1 -15   0    3.43    1.47
   1  15   0    5.37    1.10
   1  15   0    5.03    1.50
   1  15   1    8.16    1.33
  -1 -15  -1    6.19    1.79
   1  15   1    6.45    1.58
   1  15   2    7.14    1.75
  -1 -15  -2    4.44    1.58
   1  15   3    0.28    0.72
  -1 -15  -3    0.54    0.83
   1  15   4    0.05    0.67
  -1 -15  -4    0.23    0.69
   1  15   5   -0.24    0.63
   1  16  -9   -0.17    0.82
   1  16  -8   -1.57    0.96
  -1 -16   8   -2.38    1.19
   1  16  -8    0.20    0.60
  -1 -16   8   -0.34    0.85
   1  16  -7   -0.23    0.59
   1  16  -7    1.28    0.64
  -1 -16   7    1.18    0.92
  -1 -16   7    1.00    0.82
   1  16  -6    0.61    0.70
  -1 -16   6    1.13    0.96
  -1 -16   6    1.64    1.03
   1  16  -6    2.28    1.00
   1  16  -5    0.53    0.69
  -1 -16   5   -0.15    0.63
   1  16  -5    0.48    0.56
  -1 -16   5   -0.90    0.79
   1  16  -4    4.82    1.36
  -1 -16   4    4.05    1.53
   1  16  -4    5.66    1.27
   1  16  -3    1.29    0.80
   1  16  -3    2.19    0.96
  -1 -16   3    1.60    1.05
   1  16  -3    1.81    0.79
   1  16  -2   -0.10    0.66
   1  16  -2    0.63    0.52
  -1 -16   2   -0.38    0.81
   1  16  -2    0.04    0.45
   1  16  -1    1.15    0.68
   1  16  -1   -0.60    0.70
   1  16  -1   -1.24    0.83
  -1 -16   1   -0.12    0.85
   1  16   0    1.19    0.81
   1  16   0    0.29    0.53
   1  16   0    0.84    0.60
  -1 -16   0    0.35    0.73
   1  16   1   15.89    2.63
  -1 -16  -1   15.88    2.99
  -1 -16  -2   15.49    2.92
   1  16   2   12.94    2.39
   1  16   3    4.69    1.53
   1  17  -7   -1.07    0.77
  -1 -17   7    0.21    0.59
   1  17  -6    0.98    0.76
  -1 -17   6    3.75    1.43
   1  17  -5    0.95    0.70
   1  17  -5    1.72    1.01
  -1 -17   5    2.68    1.16
   1  17  -4    0.31    0.54
   1  17  -4   -0.06    0.47
   1  17  -3    0.36    0.57
   1  17  -3    0.71    0.73
   1  17  -2    5.88    1.62
   1  17  -2    5.35    1.24
   1  17  -2    5.16    1.49
   1  17  -1   12.64    2.36
   1  17  -1   10.89    1.72
   1  17  -1    9.18    2.01
   1  17   0   20.98    3.07
   1  17   0   14.09    2.41
   1  18  -4    0.30    0.65
   1  18  -3    1.38    0.97
   1  18  -2   -0.86    0.79
  -2  17   2   -0.08    0.58
  -2  17   1    3.19    1.23
  -2  17   0    1.14    0.92
  -2  17   0   -0.37    0.78
  -2  17  -1   -0.45    0.69
  -2  17  -2   -0.71    0.79
  -2  17  -3    1.76    1.32
  -2  16   3    2.89    0.98
   2 -16  -3    5.20    1.75
   2 -16  -2   -1.73    1.11
  -2  16   2   -1.09    0.75
  -2  16   1    6.24    1.72
  -2  16   1    6.70    1.58
   2 -16  -1    4.61    1.55
   2 -16   0    4.49    1.60
  -2  16   0    4.65    1.55
  -2  16   0    5.99    1.52
   2 -16   0    4.48    1.48
  -2  16  -1    1.18    0.90
   2 -16   1    2.15    1.15
  -2  16  -1    0.74    0.65
   2 -16   1    1.51    1.15
  -2  16  -2    1.11    0.75
   2 -16   2    0.14    0.58
   2 -16   2   -0.80    0.80
  -2  16  -2    0.41    0.66
   2 -16   3    0.46    0.74
  -2  16  -3    0.80    0.65
  -2  16  -3    0.05    0.59
   2 -16   3    2.23    1.24
  -2  16  -4    1.80    1.00
   2 -16   4    1.81    1.00
  -2  16  -4    3.49    1.26
   2 -16   4    0.65    0.75
  -2  16  -5    0.67    0.76
   2 -16   5   -0.81    0.80
  -2  16  -6    1.04    0.90
   2 -15  -6    2.67    1.43
   2 -15  -6   -1.91    1.05
  -2  15   5   -0.04    0.69
   2 -15  -5    1.93    1.06
  -2  15   4    1.39    0.76
   2 -15  -4    2.30    1.13
  -2  15   4    2.40    1.26
  -2  15   3   -0.25    0.60
   2 -15  -3    1.20    0.94
  -2  15   3    0.63    0.57
  -2  15   2   -0.11    0.57
  -2  15   2    0.03    0.45
   2 -15  -2    1.34    0.96
   2 -15  -1    0.02    0.62
  -2  15   1    0.06    0.53
  -2  15   1    1.21    0.88
  -2  15   0   -1.65    1.00
   2 -15   0   -0.86    0.96
  -2  15   0   -0.46    0.65
   2 -15   0    0.19    0.76
  -2  15  -1   -0.60    0.86
   2 -15   1   -0.30    0.63
   2 -15   1    0.45    0.65
  -2  15  -1   -0.71    0.62
  -2  15  -2   -0.49    0.87
   2 -15   2   -0.04    0.76
   2 -15   2    1.39    0.97
  -2  15  -2    0.45    0.75
  -2  15  -3    1.05    0.83
  -2  15  -3    0.44    0.59
   2 -15   3   -1.53    0.95
   2 -15   3    0.15    0.77
   2 -15   4   -0.21    0.81
  -2  15  -4    2.05    1.03
  -2  15  -4    1.54    1.02
   2 -15   4    0.40    0.63
  -2  15  -5    1.35    1.00
   2 -15   5    0.40    0.67
  -2  15  -5    2.63    1.07
   2 -15   5    0.39    0.72
  -2  15  -6   -1.23    0.99
   2 -15   6    0.87    0.83
  -2  15  -6    0.46    0.66
   2 -15   6    0.12    0.61
   2 -15   7    0.17    0.71
  -2  15  -7    0.72    0.67
   2 -15   7   -0.31    0.64
  -2  15  -7    0.25    0.63
   2 -15   8    0.15    0.64
  -2  15  -8    0.09    0.74
   2 -15   8    0.60    0.74
   2 -14  -8    0.16    0.63
   2 -14  -8   -0.02    0.58
   2 -14  -7   -0.89    0.80
   2 -14  -7   -1.77    1.07
  -2  14   6   -0.04    0.78
   2 -14  -6    0.13    0.61
   2 -14  -6    0.57    0.74
  -2  14   5   -0.84    0.79
  -2  14   5    0.99    0.72
   2 -14  -5    1.33    0.99
  -2  14   4   10.46    2.07
  -2  14   4   13.14    1.97
   2 -14  -4   12.90    2.44
  -2  14   3    0.61    0.58
  -2  14   3   -0.78    0.77
   2 -14  -3    0.10    0.68
  -2  14   2    1.12    0.73
  -2  14   2   -0.41    0.77
  -2  14   2    1.04    0.80
   2 -14  -2   -0.40    0.64
  -2  14   1    2.18    1.03
   2 -14  -1    2.24    1.04
  -2  14   1    0.18    0.44
  -2  14   0   -0.15    0.58
   2 -14   0    0.86    0.70
  -2  14   0   -0.45    0.67
   2 -14   0   -0.87    0.73
  -2  14  -1    0.26    0.54
   2 -14   1    0.09    0.92
   2 -14   1    0.06    0.56
  -2  14  -1    0.79    0.71
   2 -14   2    3.11    1.20
  -2  14  -2    1.06    0.92
  -2  14  -2    1.56    0.71
   2 -14   2    3.24    1.38
  -2  14  -3    0.71    0.73
   2 -14   3    0.55    0.58
  -2  14  -3    1.60    0.78
  -2  14  -4    0.47    0.69
   2 -14   4    0.94    0.89
  -2  14  -4    2.73    1.02
   2 -14   4    1.73    0.92
  -2  14  -5    5.56    1.64
  -2  14  -5    7.18    1.61
   2 -14   5    5.20    1.66
   2 -14   5    7.51    1.88
  -2  14  -6    3.87    1.49
  -2  14  -6    3.85    1.16
   2 -14   6    4.27    1.36
   2 -14   6    2.48    1.21
  -2  14  -7    1.70    0.77
   2 -14   7    1.03    0.92
   2 -14   7    2.01    1.06
  -2  14  -7    0.31    0.67
  -2  14  -8    0.25    0.67
  -2  14  -8    0.46    0.62
   2 -14   8    0.49    0.67
   2 -14   8   -0.38    0.68
  -2  14  -9   -1.02    0.86
  -2  14  -9   -0.93    0.87
   2 -14   9    0.22    0.54
   2 -14   9   -1.64    1.03
  -2  14 -10   -0.76    0.85
   2 -14  10    0.07    0.73
   2 -14  10    1.68    1.12
  -2  14 -10    1.65    0.84
   2 -13 -10    6.69    1.95
  -2  13   9    4.89    1.61
   2 -13  -9    3.21    1.29
   2 -13  -9    3.68    1.35
   2 -13  -8    3.28    1.29
  -2  13   8    4.30    1.55
   2 -13  -8    4.15    1.46
  -2  13   7    1.69    1.05
   2 -13  -7    1.43    0.86
   2 -13  -7    1.34    0.94
  -2  13   6    1.53    0.90
  -2  13   6    1.14    0.73
   2 -13  -6    2.08    1.08
   2 -13  -6    0.88    0.64
  -2  13   5    0.54    0.54
   2 -13  -5    1.17    0.84
  -2  13   5    0.86    0.80
  -2  13   4    0.34    0.63
  -2  13   4    1.30    0.62
   2 -13  -4    1.39    0.67
   2 -13  -3    0.50    0.63
  -2  13   3    0.40    0.63
  -2  13   3   -0.14    0.43
  -2  13   2    0.03    0.58
  -2  13   2   -1.29    0.85
  -2  13   2   -0.16    0.39
  -2  13   1    1.19    0.64
   2 -13  -1    1.21    0.84
  -2  13   1    0.87    0.72
  -2  13   1    2.26    0.97
  -2  13   0    0.32    0.79
   2 -13   0    1.44    0.91
  -2  13   0   -0.21    0.44
   2 -13   0    0.79    0.75
  -2  13  -1    2.23    1.08
   2 -13   1    1.88    0.91
  -2  13  -1    2.09    0.80
   2 -13   1    1.09    0.83
  -2  13  -2    1.37    0.91
   2 -13   2    1.24    0.93
  -2  13  -2    1.02    0.65
   2 -13   2    1.45    0.82
  -2  13  -3    2.03    0.87
  -2  13  -3    0.86    0.92
   2 -13   3    1.06    0.83
   2 -13   3    1.18    0.82
   2 -13   4   30.39    3.46
  -2  13  -4   35.90    3.84
   2 -13   4   29.99    3.47
  -2  13  -4   35.94    3.25
   2 -13   5   29.16    3.40
  -2  13  -5   26.42    3.37
   2 -13   5   24.18    3.21
  -2  13  -5   25.52    2.77
  -2  13  -6    1.92    0.96
   2 -13   6    0.26    0.61
   2 -13   6    2.65    1.15
  -2  13  -6    2.76    0.97
   2 -13   7    0.30    0.68
  -2  13  -7   -1.58    0.84
   2 -13   7    0.97    0.73
  -2  13  -7   -0.80    1.00
  -2  13  -8    0.15    0.65
   2 -13   8   -0.11    0.62
  -2  13  -8   -0.35    0.53
   2 -13   8   -0.25    0.72
  -2  13  -9    0.44    0.62
  -2  13  -9    1.65    1.05
   2 -13   9    1.20    0.94
   2 -13   9   -1.00    0.83
  -2  13 -10    1.17    0.97
  -2  13 -10    0.83    0.77
   2 -13  10    1.30    0.99
   2 -13  10    0.04    0.68
  -2  13 -11    2.03    1.39
   2 -13  11   -0.17    0.66
   2 -13  11    1.57    1.02
  -2  13 -11    1.67    0.90
   2 -13  12    0.48    0.59
  -2  13 -12    1.12    0.62
   2 -12 -11    1.04    1.10
  -2  12  11    0.45    0.78
   2 -12 -11    2.38    1.11
   2 -12 -10    7.02    1.78
   2 -12 -10    6.12    1.79
  -2  12  10    9.61    2.03
   2 -12  -9    3.94    1.35
   2 -12  -9    3.85    1.31
  -2  12   9    5.27    1.54
   2 -12  -8    2.27    0.99
  -2  12   8    3.13    1.20
   2 -12  -8    2.33    1.23
  -2  12   7    0.29    0.52
   2 -12  -7    0.30    0.63
   2 -12  -7   -0.28    0.48
   2 -12  -6   10.06    1.92
  -2  12   6    9.11    1.51
  -2  12   6    8.84    1.80
   2 -12  -6    8.31    1.82
  -2  12   5    0.61    0.74
   2 -12  -5    0.40    0.72
  -2  12   5    0.47    0.55
  -2  12   4   20.67    2.66
  -2  12   4   22.66    2.39
   2 -12  -4   18.54    2.61
  -2  12   3    9.13    1.78
   2 -12  -3    6.82    1.66
  -2  12   3    9.77    1.56
  -2  12   2    1.73    0.84
  -2  12   2    2.08    0.81
   2 -12  -2    1.63    0.82
  -2  12   2    1.45    0.90
  -2  12   1   -0.05    0.50
  -2  12   1    0.32    0.52
   2 -12  -1    0.15    0.61
  -2  12   1   -0.11    0.47
   2 -12   0    0.68    0.58
  -2  12   0    3.18    1.15
  -2  12   0    1.94    0.77
   2 -12   0    1.24    0.75
  -2  12  -1    3.80    1.05
   2 -12   1    2.24    0.87
   2 -12   1    2.51    1.03
  -2  12  -1    2.28    1.05
  -2  12  -2   34.08    3.53
   2 -12   2   31.75    3.38
   2 -12   2   35.14    3.49
  -2  12  -2   38.31    3.14
  -2  12  -3   26.70    3.18
   2 -12   3   32.95    3.39
   2 -12   3   31.37    3.36
  -2  12  -3   30.89    2.88
   2 -12   4    4.47    1.36
  -2  12  -4    3.80    1.29
  -2  12  -4    3.45    1.07
   2 -12   4    3.09    1.20
  -2  12  -5    0.22    0.57
   2 -12   5   -0.41    0.79
   2 -12   5   -0.39    0.54
  -2  12  -5    0.48    0.34
  -2  12  -5    0.56    0.46
  -2  12  -6    3.12    1.34
  -2  12  -6    6.48    1.39
   2 -12   6    3.37    1.21
   2 -12   6    4.20    1.28
  -2  12  -6    4.22    1.11
  -2  12  -6    5.47    0.90
  -2  12  -7   -0.60    0.61
  -2  12  -7   -0.79    0.94
   2 -12   7   -1.63    0.96
  -2  12  -7    0.83    0.58
   2 -12   7    1.40    0.85
  -2  12  -7   -0.22    0.37
  -2  12  -8    0.83    0.64
   2 -12   8    0.85    0.69
  -2  12  -8    3.19    0.77
   2 -12   8    0.82    0.74
  -2  12  -8    0.55    0.53
  -2  12  -8    1.74    1.03
  -2  12  -9    0.01    0.60
  -2  12  -9    0.04    0.42
   2 -12   9   -0.58    0.79
  -2  12  -9   -0.11    0.62
   2 -12   9   -0.17    0.61
  -2  12  -9   -0.28    0.35
  -2  12 -10    1.33    0.72
  -2  12 -10    1.89    1.11
   2 -12  10    0.27    0.67
  -2  12 -10   -0.35    0.66
   2 -12  10   -0.35    0.63
  -2  12 -10   -0.09    0.38
  -2  12 -11    0.43    0.51
   2 -12  11    0.60    0.71
  -2  12 -11    1.32    0.91
   2 -12  11   -0.42    0.67
  -2  12 -11    0.62    0.45
  -2  12 -11    0.24    0.63
  -2  12 -12    1.80    1.11
   2 -12  12    2.19    1.28
   2 -12  12    0.57    0.74
  -2  12 -12    0.05    0.57
  -2  12 -12    2.09    1.01
  -2  12 -12    1.31    0.65
   2 -12  13   -0.64    0.78
  -2  12 -13    0.09    0.48
  -2  12 -13    1.01    0.54
  -2  12 -13    0.19    0.55
  -2  12 -14    0.86    0.82
  -2  12 -14    0.40    0.45
   2 -11 -13    0.25    0.63
  -2  11  12   -0.19    0.63
   2 -11 -12   -0.09    0.60
   2 -11 -12    0.53    0.88
   2 -11 -12   -0.20    0.82
  -2  11  11    0.05    0.60
   2 -11 -11    0.87    0.91
   2 -11 -11    2.76    1.18
   2 -11 -11    1.49    1.02
  -2  11  10   -0.36    0.58
   2 -11 -10    0.79    0.88
   2 -11 -10    0.48    0.52
  -2  11   9   -0.41    0.59
   2 -11  -9   -0.80    0.72
   2 -11  -9    0.18    0.62
   2 -11  -8    2.18    1.10
  -2  11   8    1.84    0.91
   2 -11  -8    2.54    1.20
  -2  11   7    3.28    1.20
   2 -11  -7    2.96    1.04
   2 -11  -7    3.21    1.19
  -2  11   7    3.82    0.97
  -2  11   6    1.20    0.74
   2 -11  -6    2.57    1.07
  -2  11   6    2.64    0.84
   2 -11  -6    2.38    1.04
   2 -11  -6    2.45    0.71
  -2  11   5   38.25    3.45
   2 -11  -5   37.47    2.58
   2 -11  -5   43.13    3.82
  -2  11   5   35.33    2.86
   2 -11  -4   21.05    1.93
  -2  11   4   17.00    2.01
  -2  11   4   17.77    2.39
   2 -11  -4   15.52    2.24
  -2  11   3    1.21    0.70
   2 -11  -3    0.62    0.56
  -2  11   3    1.05    0.49
   2 -11  -3    1.83    0.60
  -2  11   2    3.13    1.16
  -2  11   2    0.86    0.60
  -2  11   2    1.91    0.79
   2 -11  -2    3.20    1.08
  -2  11   1    0.81    0.60
  -2  11   1   -0.11    0.63
  -2  11   1   -0.51    0.85
   2 -11  -1    1.23    0.74
  -2  11   0    2.83    1.06
  -2  11   0    3.23    0.89
   2 -11   0    2.07    0.84
   2 -11   0    3.42    1.13
  -2  11  -1    1.27    0.64
  -2  11  -1    1.37    0.73
   2 -11   1    2.00    0.83
  -2  11  -1    1.36    0.37
   2 -11   1    0.66    0.55
  -2  11  -2    7.10    1.63
  -2  11  -2    8.15    1.45
   2 -11   2   10.64    1.82
  -2  11  -2    8.53    0.89
   2 -11   2    8.23    1.68
   2 -11   3   71.19    4.86
   2 -11   3   71.63    4.81
  -2  11  -3   68.09    4.86
  -2  11  -3   71.59    4.22
  -2  11  -3   71.71    2.76
   2 -11   4   57.87    4.39
  -2  11  -4   60.50    3.74
   2 -11   4   61.79    4.60
  -2  11  -4   62.79    4.75
  -2  11  -4   67.57    4.09
  -2  11  -4   65.72    2.74
  -2  11  -5   38.55    3.79
   2 -11   5   38.39    3.66
  -2  11  -5   37.27    3.06
   2 -11   5   38.32    3.58
  -2  11  -5   40.25    2.22
  -2  11  -5   43.69    3.33
  -2  11  -6    6.48    1.64
   2 -11   6    5.53    1.39
  -2  11  -6    5.82    1.35
  -2  11  -6    5.75    1.28
  -2  11  -6    5.63    0.86
   2 -11   6    3.77    1.23
  -2  11  -7    6.87    1.71
   2 -11   7    6.00    1.52
  -2  11  -7    5.21    1.24
  -2  11  -7    3.46    1.03
  -2  11  -7    6.75    1.01
   2 -11   7    4.74    1.33
  -2  11  -8    0.89    0.65
  -2  11  -8    1.33    0.93
   2 -11   8    2.37    1.14
  -2  11  -8    2.81    1.01
   2 -11   8    1.61    0.84
  -2  11  -8    1.56    0.47
  -2  11  -9    2.58    1.11
   2 -11   9    1.52    0.98
  -2  11  -9    1.24    0.57
   2 -11   9    1.24    0.88
  -2  11  -9    1.54    0.83
  -2  11  -9    1.35    0.60
  -2  11 -10    4.92    1.30
  -2  11 -10    7.12    1.89
   2 -11  10    8.22    1.87
   2 -11  10    8.09    1.93
  -2  11 -10    7.25    1.61
  -2  11 -10    7.09    1.17
  -2  11 -11    7.10    1.96
  -2  11 -11    3.80    1.09
  -2  11 -11    4.58    1.03
   2 -11  11    5.21    1.60
   2 -11  11    3.90    1.44
  -2  11 -11    5.81    1.61
  -2  11 -12    0.79    0.86
  -2  11 -12    2.23    0.95
   2 -11  12    1.10    0.89
  -2  11 -12    0.95    0.84
   2 -11  12    0.40    0.70
  -2  11 -12    1.09    0.64
   2 -11  13    1.61    0.90
  -2  11 -13    0.43    0.81
  -2  11 -13    0.66    0.84
  -2  11 -13   -0.69    0.60
   2 -11  13    1.08    0.87
  -2  11 -13   -0.10    0.37
  -2  11 -14    3.79    1.35
  -2  11 -14    2.35    0.94
   2 -11  14    0.91    0.90
  -2  11 -14    1.69    0.70
  -2  11 -15    0.70    0.67
  -2  10  13    1.23    0.92
   2 -10 -13   -0.10    0.65
   2 -10 -13   -0.02    0.61
  -2  10  12    1.88    0.92
   2 -10 -12    1.94    1.12
   2 -10 -12    2.60    1.08
  -2  10  11    0.12    0.60
   2 -10 -11    0.36    0.58
   2 -10 -11    0.66    0.78
   2 -10 -10    0.24    0.54
  -2  10  10    0.49    0.67
   2 -10 -10    1.35    0.82
   2 -10 -10    1.45    0.85
  -2  10   9    6.72    1.60
   2 -10  -9    7.24    1.66
   2 -10  -9    5.83    1.53
  -2  10   8   30.08    3.14
  -2  10   8   28.79    2.47
   2 -10  -8   28.08    3.13
   2 -10  -8   26.62    3.05
  -2  10   7   35.32    3.36
   2 -10  -7   41.16    3.76
   2 -10  -7   42.40    2.84
  -2  10   7   41.44    2.99
   2 -10  -7   45.70    3.88
   2 -10  -6   47.99    3.93
  -2  10   6   48.36    3.23
   2 -10  -6   53.03    4.07
  -2  10   6   44.84    3.65
   2 -10  -6   46.40    2.96
  -2  10   5    2.72    1.03
   2 -10  -5    2.07    0.94
   2 -10  -5    2.60    0.74
  -2  10   5    2.86    0.92
  -2  10   4    9.06    1.65
   2 -10  -4    8.13    1.57
   2 -10  -4    8.05    1.22
  -2  10   4    9.70    1.49
  -2  10   3   30.33    2.84
  -2  10   3   36.20    3.29
   2 -10  -3   32.61    3.05
   2 -10  -3   34.04    2.47
  -2  10   3   32.97    2.65
  -2  10   2    0.24    0.18
  -2  10   2    0.15    0.37
  -2  10   2    1.79    0.85
   2 -10  -2    0.33    0.37
   2 -10  -2    1.19    0.80
  -2  10   2    0.06    0.66
  -2  10   1   10.87    1.78
  -2  10   1    6.62    1.34
   2 -10  -1    9.26    1.65
  -2  10   1   10.18    0.81
  -2  10   1    9.37    1.44
   2 -10   0    2.11    0.87
  -2  10   0    1.65    0.79
  -2  10   0    0.85    0.24
   2 -10   0    2.73    0.94
  -2  10   0    1.12    0.57
  -2  10  -1    1.35    0.63
  -2  10  -1    2.93    0.85
  -2  10  -1    2.49    0.44
   2 -10   1    2.97    0.97
   2 -10   1    2.33    0.78
  -2  10  -2    1.69    0.72
   2 -10   2    3.73    1.11
  -2  10  -2    2.29    0.72
  -2  10  -2    3.40    0.54
  -2  10  -3    0.47    0.68
   2 -10   3   -0.07    0.58
   2 -10   3    0.25    0.59
  -2  10  -3    0.20    0.47
  -2  10  -3    0.01    0.25
  -2  10  -4    4.89    1.32
  -2  10  -4    3.93    0.64
  -2  10  -4    4.14    1.07
   2 -10   4    4.67    1.24
  -2  10  -4    5.13    1.10
   2 -10   4    3.70    1.09
  -2  10  -5   -0.07    0.51
   2 -10   5    0.69    0.56
  -2  10  -5    1.22    0.60
  -2  10  -5    0.63    0.54
   2 -10   5    1.40    0.79
  -2  10  -5    0.37    0.31
  -2  10  -6    1.15    0.65
  -2  10  -6    1.03    0.40
  -2  10  -6    0.09    0.37
   2 -10   6    0.91    0.76
  -2  10  -6   -0.06    0.41
  -2  10  -6    0.46    0.32
   2 -10   7    0.38    0.65
  -2  10  -7    0.96    0.62
  -2  10  -7    0.58    0.62
   2 -10   7   -0.64    0.97
  -2  10  -7   -0.22    0.35
  -2  10  -7    0.60    0.69
   2 -10   8   27.11    3.07
  -2  10  -8   28.15    3.32
   2 -10   8   25.10    3.01
  -2  10  -8   29.86    2.76
  -2  10  -8   22.46    2.55
  -2  10  -8   27.16    2.05
  -2  10  -9   30.38    3.52
  -2  10  -9   32.90    2.34
   2 -10   9   36.55    3.71
  -2  10  -9   30.42    3.12
  -2  10  -9   37.11    3.14
   2 -10   9   34.53    3.57
  -2  10 -10    0.28    0.51
  -2  10 -10    0.93    0.58
   2 -10  10   -0.18    0.59
   2 -10  10    0.25    0.59
  -2  10 -10   -0.87    0.94
  -2  10 -10   -0.03    0.49
  -2  10 -11    0.75    0.68
  -2  10 -11   -0.05    0.64
  -2  10 -11    1.30    0.75
   2 -10  11    1.83    0.97
   2 -10  11    3.26    1.29
  -2  10 -11    2.39    0.81
  -2  10 -12    2.48    1.28
   2 -10  12    0.66    0.72
  -2  10 -12    0.49    0.50
  -2  10 -12    2.22    1.13
   2 -10  12    1.20    0.88
  -2  10 -12    0.69    0.60
  -2  10 -13    5.25    1.70
   2 -10  13    3.53    1.15
   2 -10  13    2.65    1.22
  -2  10 -13    3.59    1.17
  -2  10 -13    3.78    1.35
  -2  10 -13    4.13    1.06
   2 -10  14   -1.67    1.00
  -2  10 -14   -1.06    0.71
   2 -10  14    0.87    0.95
  -2  10 -14    0.03    0.88
  -2  10 -14   -0.78    0.57
  -2  10 -15   -0.32    0.54
  -2  10 -15   -0.54    0.55
   2  -9 -14    0.17    0.57
  -2   9  14    0.53    0.78
  -2   9  13   -1.03    0.82
   2  -9 -13   -0.83    0.83
   2  -9 -13    1.37    0.81
   2  -9 -12   -0.08    0.58
  -2   9  12   -0.54    0.76
   2  -9 -12    0.89    0.68
  -2   9  11    6.12    1.50
   2  -9 -11    6.54    1.62
   2  -9 -11    8.75    1.88
   2  -9 -10   10.26    1.96
   2  -9 -10   13.79    2.26
  -2   9  10    9.85    1.82
   2  -9  -9   16.78    2.43
  -2   9   9   15.14    2.21
   2  -9  -9   15.65    1.81
  -2   9   8   14.97    2.13
  -2   9   8   16.32    1.81
   2  -9  -8   15.24    2.24
   2  -9  -8   13.62    2.12
   2  -9  -8   17.00    1.86
  -2   9   7   33.74    3.19
  -2   9   7   39.79    2.86
   2  -9  -7   44.04    3.70
   2  -9  -7   43.88    3.68
   2  -9  -7   42.56    2.91
   2  -9  -6  360.70    9.14
  -2   9   6  358.04   10.52
   2  -9  -6  353.95   10.72
  -2   9   6  365.25    9.34
  -2   9   5  296.27    9.31
   2  -9  -5  308.48    8.19
   2  -9  -5  292.67    9.44
  -2   9   5  303.63    8.34
  -2   9   4  122.83    5.64
   2  -9  -4  129.00    5.92
  -2   9   4  129.03    5.21
   2  -9  -4  131.03    5.01
  -2   9   3    1.20    0.51
  -2   9   3    1.37    0.80
   2  -9  -3    1.56    0.63
   2  -9  -3    0.91    0.54
  -2   9   3    0.55    0.43
   2  -9  -3    0.26    0.21
  -2   9   3    0.88    0.30
  -2   9   2    8.75    1.52
  -2   9   2    7.92    1.40
   2  -9  -2    7.91    1.19
   2  -9  -2    7.41    0.77
  -2   9   2    8.19    1.32
   2  -9  -2    9.85    1.59
  -2   9   2    8.14    0.66
   2  -9  -1    4.92    1.15
  -2   9   1    6.51    1.35
  -2   9   1    4.64    1.03
  -2   9   1    5.48    0.53
   2  -9  -1    5.89    0.57
  -2   9   1    5.18    1.02
   2  -9  -1    7.10    1.11
  -2   9   1    5.22    0.53
  -2   9   0    0.55    0.51
   2  -9   0    0.74    0.55
  -2   9   0    1.05    0.48
   2  -9   0    0.51    0.45
  -2   9   0    1.14    0.27
  -2   9  -1    1.67    0.75
   2  -9   1    0.98    0.61
  -2   9  -1    2.00    0.69
   2  -9   1    1.00    0.63
  -2   9  -1    1.74    0.34
  -2   9  -2    5.15    1.25
   2  -9   2    5.68    1.25
   2  -9   2    5.44    1.28
  -2   9  -2    4.93    1.05
  -2   9  -2    5.32    0.60
  -2   9  -3   -1.28    0.74
  -2   9  -3    0.10    0.14
  -2   9  -3   -0.14    0.46
   2  -9   3   -0.15    0.45
  -2   9  -3    0.06    0.18
   2  -9   3    0.05    0.46
  -2   9  -3    0.55    0.60
  -2   9  -4   -0.22    0.44
  -2   9  -4    0.06    0.19
   2  -9   4   -0.37    0.64
  -2   9  -4    0.06    0.39
  -2   9  -4    0.26    0.40
   2  -9   4    0.18    0.49
  -2   9  -4    0.56    0.29
  -2   9  -5    1.26    0.68
  -2   9  -5    0.56    0.56
  -2   9  -5    0.50    0.29
   2  -9   5   -0.14    0.58
  -2   9  -5    0.38    0.28
  -2   9  -5   -0.01    0.44
   2  -9   5    0.57    0.60
  -2   9  -6    5.11    1.12
   2  -9   6    6.48    1.41
   2  -9   6    4.83    1.08
  -2   9  -6    4.81    1.12
  -2   9  -6    5.00    0.77
  -2   9  -6    4.55    1.27
  -2   9  -7    5.80    0.91
  -2   9  -7    4.75    1.46
   2  -9   7    8.12    1.67
  -2   9  -7    5.65    1.13
   2  -9   7    2.88    1.00
  -2   9  -7    5.22    1.21
   2  -9   8    1.87    0.97
  -2   9  -8    1.15    0.62
  -2   9  -8    2.16    1.15
  -2   9  -8    1.12    0.73
  -2   9  -8    0.55    0.62
   2  -9   8    0.83    0.75
   2  -9   9    2.85    1.22
  -2   9  -9    3.93    1.24
   2  -9   9    5.73    1.52
  -2   9  -9    3.87    1.06
  -2   9  -9    4.58    1.50
  -2   9  -9    3.11    0.81
   2  -9  10    0.89    0.77
   2  -9  10    0.32    0.68
  -2   9 -10   -0.20    0.46
  -2   9 -10   -0.49    0.75
  -2   9 -10    0.11    0.62
  -2   9 -10    0.38    0.80
   2  -9  11    0.33    0.60
  -2   9 -11    1.73    1.02
   2  -9  11   -0.10    0.65
  -2   9 -11    0.56    0.64
  -2   9 -11    0.15    0.70
  -2   9 -11    1.47    0.71
  -2   9 -12    6.77    1.83
  -2   9 -12    7.12    1.43
  -2   9 -12    5.46    1.15
   2  -9  12    6.51    1.80
  -2   9 -12    3.48    1.28
   2  -9  12    5.22    1.45
  -2   9 -13    5.89    1.64
  -2   9 -13    6.54    1.82
   2  -9  13    3.71    1.45
  -2   9 -13    4.85    1.28
  -2   9 -13    6.26    1.28
   2  -9  13    6.42    1.64
   2  -9  14    0.00    0.54
  -2   9 -14   -0.01    0.36
  -2   9 -14    0.80    0.62
  -2   9 -15    1.56    0.82
   2  -9  15   -0.04    0.57
  -2   9 -15    1.42    0.68
  -2   8  15    1.02    0.82
   2  -8 -15    0.67    0.73
   2  -8 -14    0.38    0.55
   2  -8 -14   -0.14    0.60
  -2   8  14   -0.45    0.64
  -2   8  13   -0.46    0.53
   2  -8 -13    0.10    0.69
   2  -8 -13   -0.02    0.57
  -2   8  12    0.89    0.82
   2  -8 -12    0.62    0.78
   2  -8 -12    2.32    1.02
   2  -8 -11    1.71    0.94
   2  -8 -11    1.03    0.84
  -2   8  11    1.15    0.64
   2  -8 -10   -0.40    0.56
  -2   8  10   -0.71    0.77
   2  -8 -10    1.38    0.85
   2  -8 -10   -0.99    0.76
   2  -8  -9   10.76    1.55
  -2   8   9   10.03    1.70
   2  -8  -9   12.87    2.04
   2  -8  -9   11.55    1.94
  -2   8   9    9.86    1.35
  -2   8   8  116.76    5.65
   2  -8  -8  126.21    6.25
  -2   8   8  113.22    4.68
   2  -8  -8  106.95    4.79
   2  -8  -7   27.65    2.75
   2  -8  -7   32.20    3.01
  -2   8   7   29.71    2.35
  -2   8   7   30.60    2.83
   2  -8  -7   30.47    2.45
   2  -8  -6    1.36    0.58
   2  -8  -6    3.55    1.11
  -2   8   6    3.81    0.93
   2  -8  -6    2.07    0.82
  -2   8   6    4.17    1.09
  -2   8   5    1.66    0.79
   2  -8  -5    1.42    0.42
  -2   8   5    2.56    0.76
   2  -8  -5    1.72    0.71
   2  -8  -5    3.10    0.98
   2  -8  -4    5.91    0.65
  -2   8   4    5.95    1.09
   2  -8  -4    6.68    1.13
  -2   8   4    8.39    1.42
   2  -8  -4    7.54    1.37
  -2   8   4    6.02    0.49
  -2   8   3    3.05    0.40
  -2   8   3    2.90    0.89
   2  -8  -3    2.83    0.79
  -2   8   3    3.46    0.89
  -2   8   3    3.23    0.31
   2  -8  -3    3.59    0.39
   2  -8  -3    2.58    0.77
  -2   8   3    3.10    0.78
  -2   8   2    0.27    0.36
  -2   8   2   -0.05    0.41
   2  -8  -2    0.24    0.18
  -2   8   2    0.11    0.10
   2  -8  -2   -0.17    0.41
  -2   8   2    0.09    0.30
   2  -8  -2    0.47    0.41
  -2   8   2    0.01    0.07
   2  -8  -1   -0.17    0.37
  -2   8   1    0.03    0.28
   2  -8  -1   -0.10    0.27
  -2   8   1    0.57    0.44
   2  -8  -1    0.00    0.13
  -2   8   1   -0.22    0.55
  -2   8   1    0.12    0.10
  -2   8   1    0.08    0.09
  -2   8   0    4.72    1.14
   2  -8   0    5.30    1.12
   2  -8   0    5.32    1.00
  -2   8   0    4.81    0.44
   2  -8   0    4.46    1.09
  -2   8   0    4.95    0.95
  -2   8  -1    0.63    0.55
  -2   8  -1    0.60    0.44
   2  -8   1    0.73    0.60
  -2   8  -1    0.44    0.14
   2  -8   1   -0.15    0.45
   2  -8   2    0.51    0.32
  -2   8  -2    0.40    0.44
  -2   8  -2    0.65    0.22
  -2   8  -2    0.81    0.38
  -2   8  -2    0.58    0.46
   2  -8   2    1.09    0.65
  -2   8  -2    0.29    0.17
  -2   8  -3    1.94    0.65
   2  -8   3    1.65    0.49
  -2   8  -3    1.28    0.34
   2  -8   3    1.11    0.67
  -2   8  -3    2.05    0.39
   2  -8   3    1.83    0.65
  -2   8  -3    1.50    0.55
  -2   8  -3    1.74    0.79
   2  -8   4   31.98    2.75
  -2   8  -4   36.86    2.81
   2  -8   4   28.37    1.70
  -2   8  -4   33.77    1.83
  -2   8  -4   32.46    3.01
   2  -8   4   30.77    2.87
  -2   8  -4   32.80    2.48
  -2   8  -4   33.06    1.66
   2  -8   5   16.55    2.06
   2  -8   5   12.88    1.09
  -2   8  -5   12.97    1.99
  -2   8  -5   14.22    1.30
  -2   8  -5   13.62    1.77
   2  -8   5   18.02    2.23
  -2   8  -5   15.65    1.75
  -2   8  -5   17.42    1.28
  -2   8  -6    2.11    0.80
  -2   8  -6    2.30    0.37
   2  -8   6    4.09    1.19
  -2   8  -6    2.51    0.70
  -2   8  -6    2.21    0.83
   2  -8   6    2.06    0.92
  -2   8  -6    2.53    0.57
  -2   8  -7  123.39    6.25
   2  -8   7  115.02    5.92
   2  -8   7  123.80    5.94
  -2   8  -7  121.48    5.15
  -2   8  -7  115.05    5.51
  -2   8  -7  120.13    4.05
  -2   8  -8  397.81   10.05
  -2   8  -8  357.25   11.59
   2  -8   8  378.62   11.50
  -2   8  -8  388.49    8.40
  -2   8  -8  375.32   10.89
   2  -8   8  384.34   11.29
  -2   8  -9  263.49    9.90
   2  -8   9  273.89    9.74
  -2   8  -9  259.70    8.08
   2  -8   9  266.26    9.48
  -2   8  -9  277.28    9.35
  -2   8  -9  273.71    7.04
  -2   8 -10   47.09    4.17
   2  -8  10   50.82    4.16
  -2   8 -10   48.34    3.92
  -2   8 -10   53.56    3.52
  -2   8 -10   52.10    3.01
   2  -8  10   46.64    4.01
  -2   8 -11    4.98    1.42
  -2   8 -11    6.07    1.23
   2  -8  11    2.95    1.16
   2  -8  11    3.42    1.23
  -2   8 -11    3.57    1.24
  -2   8 -11    4.32    1.00
  -2   8 -12   12.14    1.65
   2  -8  12    9.10    1.95
  -2   8 -12   12.26    1.77
   2  -8  12   10.78    1.99
  -2   8 -13    2.10    0.81
  -2   8 -13    0.79    0.62
   2  -8  13    2.17    1.03
  -2   8 -14   -1.00    0.59
   2  -8  14   -1.34    0.86
  -2   8 -14   -0.31    0.40
  -2   8 -15   -0.54    0.50
   2  -8  15   -0.03    0.52
  -2   7  16    0.18    0.62
   2  -7 -15    3.54    1.35
  -2   7  15    4.34    1.30
   2  -7 -15    4.83    1.58
  -2   7  15    4.00    1.35
  -2   7  14    4.01    1.32
   2  -7 -14    2.81    1.30
   2  -7 -14    1.06    0.73
  -2   7  14    2.88    1.13
  -2   7  13    0.12    0.47
   2  -7 -13    0.82    0.56
   2  -7 -13    0.55    0.67
  -2   7  13    0.84    0.79
   2  -7 -13    0.37    0.56
   2  -7 -12    0.02    0.71
   2  -7 -12    0.30    0.42
   2  -7 -12    0.40    0.69
  -2   7  12    0.04    0.53
  -2   7  12    0.24    0.59
  -2   7  11   -0.17    0.68
   2  -7 -11    0.22    0.28
   2  -7 -11    0.21    0.57
   2  -7 -11    0.36    0.49
  -2   7  11   -0.01    0.55
  -2   7  10    1.05    0.63
   2  -7 -10   -0.24    0.32
   2  -7 -10    0.71    0.67
   2  -7 -10    1.21    0.74
  -2   7   9    8.75    1.49
   2  -7  -9    5.93    1.43
   2  -7  -9    9.09    1.16
   2  -7  -9    9.61    1.77
  -2   7   8   14.25    1.86
   2  -7  -8   16.65    2.16
  -2   7   8   17.18    1.74
   2  -7  -8   14.91    1.73
   2  -7  -7    0.05    0.41
  -2   7   7   -0.17    0.60
   2  -7  -7    0.13    0.46
  -2   7   7    0.35    0.42
  -2   7   6   69.65    3.88
   2  -7  -6   67.06    3.88
   2  -7  -6   67.56    3.01
   2  -7  -6   75.30    4.34
  -2   7   6   72.12    3.57
  -2   7   6   64.83    2.11
   2  -7  -6   65.08    3.53
  -2   7   5   85.51    3.87
   2  -7  -5   87.49    4.33
   2  -7  -5   79.34    2.99
  -2   7   5   81.41    4.17
  -2   7   5   80.30    2.12
   2  -7  -5   90.13    4.11
  -2   7   4    0.73    0.41
   2  -7  -4    0.80    0.30
   2  -7  -4    1.83    0.71
   2  -7  -4    0.83    0.51
  -2   7   4    0.65    0.44
  -2   7   4    1.34    0.23
  -2   7   3   22.98    2.11
   2  -7  -3   23.18    2.01
  -2   7   3   25.38    2.42
   2  -7  -3   24.42    2.21
   2  -7  -3   22.00    1.20
  -2   7   3   27.68    2.13
  -2   7   3   23.30    0.71
  -2   7   2   28.98    2.35
  -2   7   2   33.57    2.77
   2  -7  -2   27.84    2.32
  -2   7   2   28.96    2.20
   2  -7  -2   29.26    1.14
   2  -7  -2   30.04    2.28
  -2   7   1    2.31    0.80
  -2   7   1    1.84    0.61
  -2   7   1    2.21    0.67
   2  -7  -1    1.85    0.70
   2  -7  -1    1.66    0.26
   2  -7  -1    1.86    0.58
  -2   7   0    0.19    0.46
  -2   7   0    0.00    0.38
   2  -7   0   -0.29    0.49
   2  -7   0    0.40    0.44
   2  -7   0    0.10    0.33
  -2   7   0    0.00    0.08
  -2   7  -1   56.71    3.08
   2  -7   1   60.40    3.44
   2  -7   1   56.97    3.12
  -2   7  -1   51.14    1.69
   2  -7   1   54.26    3.43
  -2   7  -1   57.04    3.65
  -2   7  -1   52.88    1.55
   2  -7   2   22.40    2.11
  -2   7  -2   24.58    1.37
  -2   7  -2   25.54    2.06
  -2   7  -2   25.72    1.16
   2  -7   2   25.89    2.41
  -2   7  -2   23.87    2.42
  -2   7  -2   25.14    2.17
   2  -7   2   25.91    1.52
   2  -7   3   16.73    1.86
  -2   7  -3   19.86    2.24
   2  -7   3   15.17    1.23
  -2   7  -3   15.66    1.19
  -2   7  -3   15.07    1.74
  -2   7  -3   15.01    1.62
   2  -7   3   16.28    1.95
   2  -7   3   16.63    1.31
  -2   7  -3   16.60    1.03
   2  -7   4   37.49    2.84
  -2   7  -4   35.68    3.03
   2  -7   4   33.20    1.78
  -2   7  -4   33.63    1.91
   2  -7   4   36.20    2.97
  -2   7  -4   37.71    2.80
  -2   7  -4   38.19    1.73
  -2   7  -4   38.08    2.56
   2  -7   5   13.16    1.73
  -2   7  -5   14.63    1.99
  -2   7  -5   13.76    1.30
   2  -7   5   13.95    1.90
  -2   7  -5   11.43    0.72
  -2   7  -5   13.81    1.59
  -2   7  -5   13.55    1.71
   2  -7   5   10.97    0.96
  -2   7  -5   14.30    1.13
  -2   7  -6   28.08    2.26
   2  -7   6   25.80    2.61
  -2   7  -6   22.06    1.23
   2  -7   6   23.94    2.40
  -2   7  -6   23.24    2.57
  -2   7  -6   26.05    2.45
   2  -7   6   22.42    1.16
  -2   7  -6   25.62    1.64
  -2   7  -7   -0.10    0.51
   2  -7   7    0.35    0.46
  -2   7  -7   -0.67    0.79
  -2   7  -7   -0.24    0.63
   2  -7   7   -0.03    0.59
  -2   7  -7    0.48    0.32
   2  -7   8    0.20    0.67
   2  -7   8   -0.12    0.70
  -2   7  -8    1.49    0.93
  -2   7  -8   -0.65    0.89
  -2   7  -8   -0.02    0.57
  -2   7  -8    1.75    0.64
  -2   7  -9    5.21    1.34
  -2   7  -9    4.59    1.27
   2  -7   9    4.18    1.32
  -2   7  -9    6.65    1.25
   2  -7   9    5.20    1.39
  -2   7  -9    7.31    1.10
   2  -7  10   11.36    1.93
  -2   7 -10   12.07    1.50
  -2   7 -10   14.85    1.79
   2  -7  10   11.33    1.95
   2  -7  11   26.09    2.97
  -2   7 -11   29.64    2.35
   2  -7  11   22.37    2.74
  -2   7 -11   31.69    2.63
   2  -7  12    0.25    0.33
  -2   7 -12    0.21    0.48
   2  -7  12    0.22    0.57
  -2   7 -12    0.69    0.57
  -2   7 -13    1.55    0.69
  -2   7 -13    0.74    0.49
   2  -7  14    1.25    0.89
  -2   7 -14   -0.03    0.32
  -2   7 -14    1.30    0.67
   2  -7  15    1.83    1.03
  -2   7 -15    0.00    0.50
   2  -7  16    0.07    0.64
  -2   6  16    1.64    0.95
   2  -6 -16    1.94    1.05
  -2   6  16    2.53    1.09
  -2   6  15    0.63    0.62
   2  -6 -15    0.91    0.86
  -2   6  15    0.38    0.61
   2  -6 -15    2.27    0.88
   2  -6 -15    1.32    0.88
  -2   6  14   -0.62    0.62
   2  -6 -14   -0.05    0.68
   2  -6 -14    0.32    0.54
  -2   6  14    0.94    0.73
   2  -6 -14   -1.01    0.59
   2  -6 -13    7.91    1.77
   2  -6 -13    4.98    1.05
  -2   6  13    5.82    1.36
   2  -6 -13    7.23    1.67
  -2   6  13    6.36    1.46
  -2   6  12    1.72    0.84
   2  -6 -12    1.29    0.76
   2  -6 -12    0.78    0.72
  -2   6  12    0.84    0.51
   2  -6 -12    1.25    0.53
  -2   6  11    0.58    0.44
   2  -6 -11    0.83    0.67
   2  -6 -11    1.71    0.87
  -2   6  11    0.74    0.56
   2  -6 -11    1.38    0.54
  -2   6  10   -0.20    0.71
   2  -6 -10   -0.18    0.53
   2  -6 -10    1.68    0.94
  -2   6  10    0.62    0.55
   2  -6 -10    0.72    0.40
   2  -6  -9   -0.29    0.30
  -2   6   9   -0.18    0.60
   2  -6  -9    0.07    0.52
  -2   6   9   -0.03    0.45
   2  -6  -9    1.26    0.69
  -2   6   8   48.39    3.23
   2  -6  -8   54.01    3.75
  -2   6   8   49.68    3.32
   2  -6  -8   54.90    3.78
   2  -6  -8   47.93    2.38
  -2   6   7   15.97    1.61
  -2   6   7   14.64    1.72
   2  -6  -7   14.88    1.92
  -2   6   7   15.32    1.10
  -2   6   7   13.92    1.69
   2  -6  -7   14.16    1.16
   2  -6  -6    7.05    1.15
  -2   6   6    7.43    1.22
   2  -6  -6   10.33    1.53
  -2   6   6    8.24    1.16
  -2   6   6    8.40    0.73
  -2   6   6    7.47    1.21
  -2   6   5    1.29    0.54
  -2   6   5    1.10    0.54
   2  -6  -5    1.85    0.59
   2  -6  -5    1.22    0.42
   2  -6  -5    1.20    0.67
   2  -6  -5    1.11    0.46
  -2   6   5    0.91    0.24
  -2   6   4   44.18    2.77
   2  -6  -4   41.28    2.68
   2  -6  -4   46.12    2.85
  -2   6   4   42.08    2.59
  -2   6   4   43.70    1.21
   2  -6  -4   39.53    1.96
   2  -6  -3  124.64    4.70
  -2   6   3  116.05    4.60
  -2   6   3  126.38    4.56
   2  -6  -3  112.86    4.46
   2  -6  -3  113.98    3.24
  -2   6   3  120.15    5.15
  -2   6   2  292.85    8.35
   2  -6  -2  280.80    7.47
  -2   6   2  290.89    7.64
   2  -6  -2  283.06    5.31
   2  -6  -2  305.32    7.72
  -2   6   2  303.13    7.46
   2  -6  -1  390.42    6.26
   2  -6  -1  395.54    9.05
  -2   6   1  396.65    8.87
   2  -6  -1  404.43    6.46
   2  -6  -1  414.83    9.24
  -2   6   1  395.05   10.02
  -2   6   0  281.49    8.17
   2  -6   0  276.65    7.28
   2  -6   0  277.89    7.28
  -2   6   0  269.30    4.84
  -2   6   0  284.23    7.22
   2  -6   0  272.96    7.67
  -2   6   0  276.89    3.74
  -2   6  -1    1.11    0.52
  -2   6  -1    1.96    0.39
   2  -6   1    0.24    0.43
   2  -6   1    2.80    0.71
  -2   6  -1    1.73    0.52
   2  -6   1    2.62    0.74
  -2   6  -1    2.20    0.26
  -2   6  -2    4.19    0.93
  -2   6  -2    6.05    0.74
  -2   6  -2    4.55    0.82
   2  -6   2    5.76    0.76
   2  -6   2    6.23    1.08
   2  -6   2    6.21    1.03
  -2   6  -2    7.94    1.22
  -2   6  -2    6.10    0.53
   2  -6   2    5.38    1.10
   2  -6   2    5.26    0.63
   2  -6   3    0.33    0.27
  -2   6  -3    0.33    0.36
  -2   6  -3    0.08    0.18
   2  -6   3    0.35    0.41
  -2   6  -3    0.02    0.26
  -2   6  -3    0.22    0.28
   2  -6   3    0.35    0.23
   2  -6   3    0.93    0.56
  -2   6  -3    0.19    0.20
   2  -6   4   18.79    1.91
  -2   6  -4   16.67    1.98
  -2   6  -4   16.81    1.61
  -2   6  -4   17.59    1.40
   2  -6   4   15.15    1.24
  -2   6  -4   17.51    1.13
   2  -6   4   16.59    1.93
  -2   6  -4   16.85    0.87
  -2   6  -4   19.70    2.00
   2  -6   4   17.19    1.23
  -2   6  -5    5.09    1.10
  -2   6  -5    4.62    1.12
   2  -6   5    4.12    0.56
   2  -6   5    4.60    0.99
  -2   6  -5    3.89    0.51
   2  -6   5    4.99    1.11
  -2   6  -5    4.67    0.93
  -2   6  -5    4.04    0.60
  -2   6  -6   23.23    2.43
   2  -6   6   23.58    2.38
  -2   6  -6   19.48    1.28
  -2   6  -6   23.07    1.96
  -2   6  -6   22.19    1.50
  -2   6  -6   20.04    2.11
   2  -6   6   22.30    2.21
  -2   6  -7    1.30    0.62
   2  -6   7    2.70    0.90
   2  -6   7    1.32    0.72
  -2   6  -7    1.25    0.65
  -2   6  -7    1.64    0.60
  -2   6  -7    1.61    0.40
  -2   6  -7    2.02    0.49
  -2   6  -8  147.64    6.62
   2  -6   8  153.26    6.56
  -2   6  -8  147.22    4.69
  -2   6  -8  145.00    5.29
  -2   6  -8  138.27    6.10
   2  -6   8  145.40    6.28
   2  -6   9  106.05    5.54
  -2   6  -9  108.24    4.60
  -2   6  -9  103.45    4.01
   2  -6   9  105.85    5.46
  -2   6 -10    6.14    1.14
   2  -6  10    5.25    1.25
   2  -6  10    4.88    1.26
  -2   6 -10    8.62    1.24
   2  -6  11    2.25    0.69
   2  -6  11    2.10    0.97
  -2   6 -11    2.73    0.76
  -2   6 -12    0.73    0.47
  -2   6 -12    0.09    0.46
   2  -6  12    0.14    0.31
   2  -6  13    1.09    0.85
  -2   6 -13    2.03    0.82
  -2   6 -13    0.54    0.62
   2  -6  14    0.94    0.67
  -2   6 -14   -0.38    0.52
   2  -6  15    0.32    0.77
  -2   6 -15    0.93    0.59
  -2   6 -16    0.96    0.71
   2  -6  16    0.00    0.48
   2  -5 -17    1.09    0.94
  -2   5  17    0.78    0.71
  -2   5  16    4.35    1.33
   2  -5 -16    5.19    1.58
  -2   5  16    6.04    1.51
   2  -5 -16    5.51    1.24
  -2   5  15   -0.16    0.49
   2  -5 -15    0.45    0.64
  -2   5  15   -0.23    0.75
   2  -5 -15   -0.78    0.51
  -2   5  14    5.38    1.35
  -2   5  14    6.95    1.50
   2  -5 -14    5.66    1.59
   2  -5 -14    5.88    1.15
   2  -5 -14    6.34    1.55
  -2   5  13    0.34    0.44
   2  -5 -13    0.03    0.49
   2  -5 -13    0.72    0.76
  -2   5  13   -0.49    0.58
   2  -5 -13    0.62    0.43
  -2   5  12    0.42    0.46
  -2   5  12    0.11    0.40
   2  -5 -12   -0.29    0.59
   2  -5 -12   -0.23    0.65
   2  -5 -12   -0.03    0.34
  -2   5  11   10.75    1.64
   2  -5 -11   10.29    1.82
   2  -5 -11    9.89    1.22
   2  -5 -11   12.74    2.05
  -2   5  11    8.92    1.52
  -2   5  10   29.10    2.58
   2  -5 -10   24.47    2.66
  -2   5  10   26.89    2.51
   2  -5 -10   31.14    2.97
   2  -5 -10   23.53    1.77
  -2   5   9    3.35    0.92
   2  -5  -9    1.36    0.68
   2  -5  -9    1.55    0.70
  -2   5   9    2.48    0.76
   2  -5  -9    1.95    0.50
  -2   5   8   19.29    1.95
   2  -5  -8   19.49    2.20
  -2   5   8   21.20    2.06
   2  -5  -8   21.79    2.35
   2  -5  -8   20.00    1.41
  -2   5   7    2.37    0.68
  -2   5   7    3.12    0.73
   2  -5  -7    2.44    0.75
   2  -5  -7    2.25    0.77
  -2   5   7    3.20    0.86
   2  -5  -7    2.82    0.50
  -2   5   7    3.18    0.51
  -2   5   6    3.10    0.75
  -2   5   6    3.62    0.78
   2  -5  -6    4.95    1.07
  -2   5   6    4.08    0.88
   2  -5  -6    3.45    0.49
  -2   5   6    4.09    0.51
  -2   5   5    0.75    0.48
   2  -5  -5    1.16    0.54
  -2   5   5    1.31    0.26
  -2   5   5    1.17    0.43
   2  -5  -5    1.03    0.34
  -2   5   5    2.05    0.59
   2  -5  -5    1.07    0.26
  -2   5   4   66.60    3.26
   2  -5  -4   63.39    2.60
   2  -5  -4   61.86    3.04
  -2   5   4   66.96    3.17
  -2   5   4   66.46    3.23
  -2   5   4   65.77    1.59
   2  -5  -4   65.14    3.33
  -2   5   3  173.10    5.28
   2  -5  -3  163.05    4.20
   2  -5  -3  171.02    5.15
   2  -5  -3  170.62    5.53
  -2   5   3  183.02    5.43
  -2   5   2    9.10    1.16
  -2   5   2    7.94    1.25
   2  -5  -2    9.86    1.19
   2  -5  -2    7.77    0.78
  -2   5   2    8.43    1.15
   2  -5  -2    8.43    1.17
   2  -5  -1  106.75    4.20
   2  -5  -1  106.85    3.92
  -2   5   1  102.36    2.74
  -2   5   1  101.86    3.79
   2  -5  -1  102.66    2.88
  -2   5   1  105.90    4.59
   2  -5  -1  102.97    4.17
   2  -5  -1  102.58    2.74
  -2   5   1  107.24    4.01
   2  -5   0   14.97    1.53
   2  -5   0   15.47    1.44
  -2   5   0   16.43    1.51
  -2   5   0   15.57    1.05
   2  -5   0   15.97    1.01
  -2   5   0   14.99    1.68
   2  -5   0   15.31    0.80
   2  -5   0   15.89    1.61
  -2   5   0   16.17    1.51
   2  -5   1    4.34    0.67
   2  -5   1    2.60    0.67
  -2   5  -1    4.98    0.93
  -2   5  -1    2.79    0.74
  -2   5  -1    4.82    0.83
  -2   5  -1    3.50    0.55
   2  -5   1    4.40    0.45
   2  -5   1    4.04    0.79
  -2   5  -1    4.66    0.81
   2  -5   1    3.41    0.78
  -2   5  -1    4.41    0.37
  -2   5  -2   40.63    2.84
   2  -5   2   36.96    1.91
   2  -5   2   40.59    2.50
  -2   5  -2   36.21    1.88
  -2   5  -2   39.86    2.64
   2  -5   2   37.51    2.35
   2  -5   2   38.46    2.63
  -2   5  -2   39.07    2.36
  -2   5  -2   35.61    1.31
   2  -5   2   36.42    1.51
  -2   5  -3    2.51    0.85
  -2   5  -3    1.64    0.57
  -2   5  -3    2.27    0.53
   2  -5   3    0.99    0.44
   2  -5   3    2.18    0.47
  -2   5  -3    1.52    0.29
  -2   5  -3    2.10    0.68
   2  -5   3    2.47    0.70
  -2   5  -3    2.08    0.37
   2  -5   3    1.29    0.34
   2  -5   4   12.91    1.48
  -2   5  -4   13.21    1.26
   2  -5   4   11.51    1.54
  -2   5  -4   11.83    0.88
  -2   5  -4   15.06    1.48
  -2   5  -4   12.71    1.58
  -2   5  -4   14.86    1.79
  -2   5  -4   13.63    0.99
   2  -5   4   12.15    1.02
   2  -5   4   12.87    1.04
   2  -5   5    2.01    0.69
   2  -5   5    2.70    0.44
   2  -5   5    1.97    0.74
  -2   5  -5    2.81    0.51
  -2   5  -5    1.80    0.69
  -2   5  -5    2.57    0.66
  -2   5  -5    2.67    0.46
  -2   5  -5    2.24    0.73
   2  -5   6    9.78    1.40
  -2   5  -6   10.19    0.97
   2  -5   6   10.03    1.53
  -2   5  -6    9.80    1.24
  -2   5  -6   10.34    1.59
  -2   5  -6   11.04    1.55
  -2   5  -6   10.00    1.00
  -2   5  -7    9.27    1.53
   2  -5   7   11.30    1.58
  -2   5  -7   11.11    1.61
  -2   5  -7   12.00    1.37
   2  -5   7   10.78    1.64
  -2   5  -7   10.75    1.10
   2  -5   8   -0.12    0.48
   2  -5   8    0.59    0.50
  -2   5  -8   -0.02    0.34
  -2   5  -8    0.27    0.33
   2  -5   9    1.42    0.57
  -2   5  -9    3.49    0.81
   2  -5   9    4.63    1.19
  -2   5  -9    4.69    0.86
  -2   5 -10    4.21    0.88
   2  -5  10    5.00    0.87
  -2   5 -10    3.83    0.82
   2  -5  10    6.05    1.36
   2  -5  11    7.61    1.54
  -2   5 -11    7.00    1.18
  -2   5 -11    7.92    1.27
   2  -5  11    7.60    1.11
  -2   5 -12    9.03    1.38
   2  -5  12    6.52    1.05
   2  -5  12    9.36    1.80
  -2   5 -12    8.65    1.30
  -2   5 -13   15.61    1.76
   2  -5  13   11.88    2.04
  -2   5 -13   15.72    1.92
   2  -5  14    0.36    0.73
  -2   5 -14    0.38    0.42
  -2   5 -15   -0.16    0.57
   2  -5  15    0.62    0.77
  -2   5 -16   -0.14    0.61
   2  -5  16   -0.65    0.66
   2  -4 -18    0.04    0.45
   2  -4 -17   -0.14    0.52
  -2   4  17   -0.01    0.64
   2  -4 -16    4.49    1.43
  -2   4  16    6.78    1.52
  -2   4  16    4.84    1.36
   2  -4 -16    7.71    1.42
  -2   4  15    2.37    0.94
  -2   4  15    4.33    1.26
   2  -4 -15    3.65    1.02
   2  -4 -15    0.66    0.66
   2  -4 -14    0.72    0.56
  -2   4  14    0.99    0.69
   2  -4 -14    1.61    0.98
   2  -4 -14    0.80    0.82
  -2   4  14    0.94    0.59
  -2   4  13    4.69    1.12
   2  -4 -13    3.25    1.19
   2  -4 -13    4.32    1.26
   2  -4 -13    2.80    0.75
  -2   4  13    2.84    0.98
   2  -4 -12    1.63    0.52
  -2   4  12    1.73    0.70
   2  -4 -12    1.45    0.60
   2  -4 -12    0.25    0.55
  -2   4  12    0.41    0.53
  -2   4  11    0.27    0.43
   2  -4 -11   -0.11    0.69
   2  -4 -11   -0.25    0.47
  -2   4  11    0.24    0.52
   2  -4 -11    0.51    0.35
   2  -4 -10   25.92    2.68
   2  -4 -10   28.56    2.82
  -2   4  10   29.81    2.44
  -2   4  10   23.70    2.28
   2  -4 -10   28.11    1.84
   2  -4  -9    0.22    0.43
  -2   4   9    0.64    0.50
   2  -4  -9    0.52    0.55
  -2   4   9   -0.17    0.62
   2  -4  -9    0.34    0.27
  -2   4   8    2.48    0.70
   2  -4  -8    3.35    0.99
   2  -4  -8    3.97    0.60
   2  -4  -8    4.65    1.02
  -2   4   8    2.75    0.77
   2  -4  -7    1.59    0.39
  -2   4   7    1.90    0.59
   2  -4  -7    1.80    0.75
   2  -4  -7    2.54    0.84
  -2   4   7    1.96    0.62
  -2   4   7    1.76    0.40
  -2   4   6    0.18    0.17
   2  -4  -6    0.00    0.38
  -2   4   6    0.20    0.23
  -2   4   6    0.05    0.26
   2  -4  -6   -0.04    0.44
  -2   4   6   -0.02    0.40
   2  -4  -6    0.07    0.13
  -2   4   5   40.34    2.39
  -2   4   5   42.52    2.40
   2  -4  -5   44.12    2.34
   2  -4  -5   43.57    1.46
   2  -4  -5   45.32    2.85
  -2   4   5   48.45    2.71
  -2   4   5   44.43    1.61
  -2   4   4   16.27    0.80
   2  -4  -4   15.77    1.30
   2  -4  -4   16.16    1.39
   2  -4  -4   16.42    1.66
  -2   4   4   17.85    1.56
  -2   4   4   14.19    1.35
  -2   4   4   15.46    1.48
   2  -4  -4   16.30    0.73
  -2   4   3   15.82    1.39
   2  -4  -3   19.27    1.54
   2  -4  -3   16.68    1.37
   2  -4  -3   18.55    1.33
  -2   4   3   17.98    1.57
  -2   4   3   19.41    1.59
   2  -4  -3   20.95    1.80
  -2   4   2  148.34    4.48
  -2   4   2  144.35    5.14
   2  -4  -2  153.40    4.59
   2  -4  -2  144.31    4.21
   2  -4  -2  144.53    3.89
  -2   4   2  145.97    3.59
  -2   4   2  148.33    4.69
  -2   4   2  150.12    4.48
   2  -4  -2  149.78    5.00
  -2   4   1  632.03   11.35
   2  -4  -1  639.52   11.91
   2  -4  -1  630.28   10.64
  -2   4   1  603.90    9.68
   2  -4  -1  600.16    9.84
   2  -4  -1  600.86    9.51
   2  -4  -1  623.94   11.50
   2  -4  -1  638.17   11.29
  -2   4   1  625.28   12.22
  -2   4   1  617.26   10.52
   2  -4   0   74.36    3.40
  -2   4   0   72.46    3.55
   2  -4   0   72.18    2.88
   2  -4   0   72.02    2.79
  -2   4   0   72.15    2.59
  -2   4   0   72.45    2.91
  -2   4   0   75.92    3.21
   2  -4   0   74.88    2.20
   2  -4   0   72.77    2.75
   2  -4   0   74.82    3.31
   2  -4   0   72.69    1.46
   2  -4   0   74.52    2.50
  -2   4  -1    0.74    0.41
  -2   4  -1    1.30    0.37
   2  -4   1    0.78    0.32
   2  -4   1    2.11    0.61
  -2   4  -1    1.09    0.36
   2  -4   1    1.09    0.22
  -2   4  -1    0.93    0.41
  -2   4  -1    0.81    0.36
   2  -4   1    1.36    0.51
  -2   4  -1    1.85    0.26
   2  -4   1    1.57    0.42
   2  -4   1    1.38    0.23
   2  -4   2  580.16   10.58
  -2   4  -2  584.70   10.82
  -2   4  -2  562.65   11.89
   2  -4   2  603.94   11.27
   2  -4   2  575.24   11.51
  -2   4  -2  571.06   10.02
   2  -4   2  570.71    9.78
  -2   4  -2  570.21    8.61
  -2   4  -2  582.34   10.78
  -2   4  -2  574.00   11.73
  -2   4  -2  585.57    8.32
   2  -4   2  579.91    8.39
   2  -4   3    2.66    0.74
  -2   4  -3    3.34    0.83
  -2   4  -3    2.55    0.63
   2  -4   3    2.28    0.57
  -2   4  -3    2.75    0.58
   2  -4   3    4.89    0.85
  -2   4  -3    2.60    0.70
   2  -4   3    4.92    0.67
  -2   4  -3    2.63    0.41
  -2   4  -3    2.26    0.40
   2  -4   3    3.09    0.45
   2  -4   4   28.36    1.52
  -2   4  -4   29.55    2.36
  -2   4  -4   29.10    1.48
  -2   4  -4   28.04    1.87
   2  -4   4   31.87    2.42
  -2   4  -4   26.21    1.49
  -2   4  -4   29.93    2.34
   2  -4   4   27.98    1.48
  -2   4  -4   31.01    2.02
   2  -4   4   31.12    2.17
  -2   4  -5    2.33    0.76
  -2   4  -5    3.57    0.44
  -2   4  -5    3.29    0.71
  -2   4  -5    2.40    0.69
  -2   4  -5    2.63    0.50
   2  -4   5    2.76    0.83
   2  -4   5    2.66    0.72
  -2   4  -5    2.28    0.45
  -2   4  -6    0.67    0.57
   2  -4   6    0.23    0.40
  -2   4  -6    0.27    0.24
  -2   4  -6   -0.08    0.32
  -2   4  -6    0.36    0.34
  -2   4  -6    0.67    0.37
   2  -4   6    0.01    0.36
  -2   4  -6    0.41    0.18
   2  -4   7    0.15    0.42
  -2   4  -7    0.07    0.11
   2  -4   7    0.39    0.46
  -2   4  -7   -0.06    0.30
  -2   4  -7    0.06    0.30
  -2   4  -8   -0.23    0.32
   2  -4   8   -0.21    0.47
  -2   4  -8    0.37    0.29
  -2   4  -8    0.08    0.11
   2  -4   9    0.14    0.30
  -2   4  -9    0.91    0.51
   2  -4   9   -0.33    0.57
  -2   4  -9   -0.27    0.30
  -2   4  -9    0.27    0.10
  -2   4 -10    0.03    0.24
  -2   4 -10    0.08    0.41
   2  -4  10   -0.37    0.57
   2  -4  10    0.04    0.25
   2  -4  11    0.01    0.60
  -2   4 -11    0.82    0.50
  -2   4 -11    1.33    0.59
   2  -4  11    1.34    0.49
   2  -4  12   10.66    1.26
  -2   4 -12   11.30    1.41
   2  -4  12    8.29    1.62
  -2   4 -12    9.57    1.46
   2  -4  13    3.09    1.16
  -2   4 -13    1.77    0.62
  -2   4 -13    2.60    0.92
   2  -4  14   -0.63    0.70
  -2   4 -14   -0.11    0.71
   2  -4  15    3.35    1.25
  -2   4 -15    4.77    1.19
   2  -4  16    1.29    0.94
  -2   4 -16    0.32    0.48
   2  -3 -18    0.16    0.42
  -2   3  18    0.21    0.55
   2  -3 -17    4.88    1.62
  -2   3  17    5.61    1.51
   2  -3 -17    2.98    1.00
  -2   3  16    0.30    0.54
   2  -3 -16    0.20    0.38
   2  -3 -16   -0.33    0.69
  -2   3  15    1.18    0.55
   2  -3 -15    1.10    0.56
   2  -3 -15    0.63    0.75
  -2   3  15    1.45    0.79
   2  -3 -14   11.29    2.00
  -2   3  14   10.73    1.67
   2  -3 -14   15.00    1.68
  -2   3  14   10.83    1.81
   2  -3 -13    1.69    0.91
  -2   3  13    0.92    0.61
   2  -3 -13    2.34    0.95
  -2   3  13    0.94    0.61
   2  -3 -13    1.98    0.66
  -2   3  12    6.13    1.18
   2  -3 -12    5.40    1.31
   2  -3 -12    4.53    1.31
  -2   3  12    6.69    1.32
   2  -3 -12    8.43    1.14
   2  -3 -11    2.12    0.89
   2  -3 -11    1.09    0.64
  -2   3  11    1.81    0.73
   2  -3 -11    2.95    0.67
  -2   3  11    2.65    0.78
   2  -3 -10   26.71    2.70
  -2   3  10   22.32    2.03
  -2   3  10   24.25    2.26
   2  -3 -10   22.20    2.43
   2  -3 -10   23.74    1.67
   2  -3  -9    1.67    0.66
  -2   3   9    1.44    0.57
   2  -3  -9    1.47    0.60
   2  -3  -9    1.57    0.45
  -2   3   9    1.64    0.65
  -2   3   8    4.15    0.80
   2  -3  -8    5.94    1.19
   2  -3  -8    4.98    1.07
   2  -3  -8    5.11    0.66
  -2   3   8    4.91    0.97
  -2   3   7   10.41    1.19
   2  -3  -7    9.52    1.38
   2  -3  -7   12.99    0.95
  -2   3   7   11.40    1.39
   2  -3  -7   13.04    1.61
  -2   3   7    9.75    0.96
   2  -3  -6   26.03    1.22
  -2   3   6   26.35    1.77
   2  -3  -6   24.45    1.67
   2  -3  -6   26.11    2.17
   2  -3  -6   22.79    2.04
  -2   3   6   27.22    2.03
  -2   3   6   24.19    1.40
  -2   3   5   53.31    2.70
  -2   3   5   52.99    2.45
   2  -3  -5   51.97    2.34
   2  -3  -5   48.84    2.52
   2  -3  -5   54.41    3.02
  -2   3   5   53.89    2.77
   2  -3  -5   54.44    3.00
   2  -3  -5   53.90    1.59
  -2   3   5   51.88    1.90
  -2   3   4   12.11    1.13
   2  -3  -4   10.39    1.02
   2  -3  -4   11.27    1.14
   2  -3  -4   12.45    0.61
  -2   3   4   11.13    1.21
   2  -3  -4   11.76    1.31
  -2   3   4   12.50    1.26
   2  -3  -4   13.79    1.43
  -2   3   4   11.46    0.76
  -2   3   3   67.60    2.69
   2  -3  -3   72.32    1.35
  -2   3   3   72.32    3.11
   2  -3  -3   72.61    2.76
  -2   3   3   79.03    2.70
   2  -3  -3   71.38    2.55
  -2   3   3   70.51    2.92
   2  -3  -3   67.33    2.73
  -2   3   2    1.02    0.45
   2  -3  -2    0.84    0.31
   2  -3  -2    0.45    0.27
   2  -3  -2    0.53    0.34
  -2   3   2    0.56    0.29
   2  -3  -2    0.69    0.29
  -2   3   2    0.51    0.32
   2  -3  -2    0.41    0.21
  -2   3   2    0.80    0.31
   2  -3  -2    0.09    0.21
   2  -3  -2    0.67    0.34
   2  -3  -1   13.75    1.22
  -2   3   1   12.10    1.35
   2  -3  -1   12.89    1.00
   2  -3  -1   13.85    1.42
  -2   3   1   10.93    1.04
  -2   3   1   12.68    0.99
  -2   3   1   12.48    1.25
   2  -3  -1   11.56    1.05
   2  -3  -1   12.57    1.02
   2  -3  -1   11.86    1.33
   2  -3  -1   12.11    1.18
   2  -3  -1   13.22    1.12
   2  -3  -1   13.30    1.19
  -2   3   1   12.70    1.08
  -2   3   0    0.52    0.38
   2  -3   0    0.25    0.20
  -2   3   0   -0.08    0.29
   2  -3   0    0.27    0.24
  -2   3   0    0.27    0.28
   2  -3   0    0.56    0.27
   2  -3   0    0.13    0.20
   2  -3   0    0.13    0.35
   2  -3   0    0.33    0.24
   2  -3   0    0.35    0.17
  -2   3   0    0.20    0.19
   2  -3   0    0.49    0.29
   2  -3   0    0.40    0.11
   2  -3   1  173.30    4.34
   2  -3   1  168.44    5.18
  -2   3  -1  168.67    5.33
  -2   3  -1  164.81    4.39
   2  -3   1  178.57    4.35
  -2   3  -1  167.81    4.55
  -2   3  -1  176.52    4.25
   2  -3   1  160.49    3.87
  -2   3  -1  163.06    3.82
   2  -3   1  165.13    5.01
   2  -3   1  163.07    3.64
  -2   3  -1  168.16    5.00
  -2   3  -1  171.32    5.43
  -2   3  -1  168.67    4.81
   2  -3   1  171.56    3.01
  -2   3  -1  162.55    3.31
   2  -3   1  169.01    4.48
   2  -3   2  168.26    4.56
  -2   3  -2  173.03    5.58
  -2   3  -2  179.02    5.56
  -2   3  -2  169.89    4.69
   2  -3   2  179.39    5.27
   2  -3   2  175.86    5.32
  -2   3  -2  174.92    4.78
  -2   3  -2  181.61    4.21
  -2   3  -2  169.61    4.11
   2  -3   2  173.10    3.64
   2  -3   2  156.51    3.70
  -2   3  -2  167.63    4.81
  -2   3  -2  174.68    3.65
   2  -3   2  173.96    3.39
   2  -3   2  173.07    4.45
   2  -3   3    1.30    0.51
  -2   3  -3    1.48    0.55
  -2   3  -3    1.36    0.35
   2  -3   3    1.42    0.41
  -2   3  -3    1.05    0.38
  -2   3  -3    1.60    0.57
  -2   3  -3    1.45    0.46
  -2   3  -3    1.80    0.49
   2  -3   3    1.35    0.36
  -2   3  -3    1.92    0.39
   2  -3   3    2.18    0.57
   2  -3   3    1.84    0.34
  -2   3  -3    1.73    0.37
   2  -3   4    5.03    0.95
  -2   3  -4    4.87    0.60
  -2   3  -4    4.93    0.93
   2  -3   4    4.49    0.80
  -2   3  -4    5.21    0.83
  -2   3  -4    4.74    0.76
  -2   3  -4    5.27    0.71
  -2   3  -4    4.69    0.97
  -2   3  -4    5.68    0.68
   2  -3   4    4.13    0.56
  -2   3  -5    6.27    1.14
  -2   3  -5    6.17    0.65
  -2   3  -5    6.31    0.77
  -2   3  -5    7.01    1.17
   2  -3   5    7.44    1.08
  -2   3  -5    7.07    1.02
  -2   3  -5    7.00    0.93
   2  -3   5    6.91    1.13
  -2   3  -5    5.48    0.77
   2  -3   6    1.02    0.53
  -2   3  -6    1.29    0.32
   2  -3   6    0.53    0.36
  -2   3  -6    1.35    0.59
  -2   3  -6    0.72    0.30
  -2   3  -6    1.84    0.50
  -2   3  -7    1.12    0.30
   2  -3   7    0.34    0.36
  -2   3  -7    1.12    0.40
  -2   3  -7    1.54    0.48
   2  -3   8    8.84    0.90
  -2   3  -8    7.08    0.70
  -2   3  -8    8.98    1.11
   2  -3   8    7.95    1.38
   2  -3   8    8.42    0.93
  -2   3  -8    8.28    1.06
   2  -3   9   -0.23    0.23
  -2   3  -9    0.27    0.17
  -2   3  -9    0.90    0.44
  -2   3  -9    0.81    0.43
   2  -3   9    0.10    0.39
   2  -3   9    0.80    0.33
  -2   3 -10    5.29    0.61
  -2   3 -10    5.38    0.87
   2  -3  10    4.14    1.13
  -2   3 -10    6.33    1.08
   2  -3  10    6.14    0.81
   2  -3  11   -0.24    0.38
  -2   3 -11   -0.07    0.23
  -2   3 -11   -0.01    0.39
   2  -3  11   -0.63    0.32
  -2   3 -12    8.16    1.34
   2  -3  12    9.46    1.70
  -2   3 -12    9.14    1.20
   2  -3  13   29.36    3.09
  -2   3 -13   25.05    2.47
   2  -3  14    7.38    1.61
  -2   3 -14   11.82    1.83
  -2   3 -15    4.44    1.22
   2  -3  15    0.37    0.53
   2  -3  16    2.71    1.25
  -2   3 -16    0.37    0.62
  -2   2  18    4.36    1.35
   2  -2 -18    4.93    1.24
  -2   2  17    0.68    0.65
   2  -2 -17    2.47    1.20
   2  -2 -17    1.39    0.63
  -2   2  16   -0.02    0.55
   2  -2 -16    1.17    0.91
   2  -2 -16    1.23    0.62
  -2   2  15    1.25    0.67
   2  -2 -15    1.95    1.01
   2  -2 -15    2.71    0.80
  -2   2  15    2.61    1.02
   2  -2 -14   -0.28    0.59
  -2   2  14   -0.09    0.46
  -2   2  14   -0.72    0.68
   2  -2 -14   -0.08    0.33
  -2   2  13    0.52    0.50
   2  -2 -13    0.07    0.52
  -2   2  13   -0.94    0.60
   2  -2 -13    0.14    0.31
  -2   2  12   26.61    2.33
   2  -2 -12   32.95    3.26
  -2   2  12   34.00    2.88
   2  -2 -12   28.94    2.98
   2  -2 -12   31.98    2.20
  -2   2  11   64.46    3.47
  -2   2  11   70.98    4.01
   2  -2 -11   63.33    4.34
   2  -2 -11   67.07    4.35
   2  -2 -11   69.74    3.06
  -2   2  10   67.23    3.33
   2  -2 -10   67.02    4.11
   2  -2 -10   64.66    4.14
  -2   2  10   59.58    3.55
   2  -2 -10   61.37    2.70
   2  -2  -9   23.69    2.35
   2  -2  -9   24.58    2.41
  -2   2   9   25.09    1.89
  -2   2   9   25.79    2.21
   2  -2  -9   23.81    1.56
   2  -2  -8   -0.32    0.60
   2  -2  -8   -0.14    0.24
  -2   2   8    0.23    0.31
   2  -2  -8    0.02    0.38
  -2   2   8    0.03    0.37
  -2   2   7    2.02    0.51
   2  -2  -7    2.21    0.50
   2  -2  -7    1.30    0.56
  -2   2   7    1.69    0.44
   2  -2  -7    2.22    0.71
  -2   2   7    1.73    0.61
   2  -2  -7    1.27    0.36
  -2   2   6   28.61    1.69
   2  -2  -6   25.53    1.52
   2  -2  -6   24.10    2.01
   2  -2  -6   25.64    2.10
  -2   2   6   26.65    1.96
   2  -2  -6   24.35    1.24
  -2   2   6   24.45    1.51
  -2   2   5   62.34    2.88
  -2   2   5   58.50    2.32
   2  -2  -5   58.13    2.23
   2  -2  -5   61.35    3.05
   2  -2  -5   58.02    3.03
   2  -2  -5   61.47    1.85
  -2   2   5   54.21    2.12
  -2   2   4  302.48    5.95
   2  -2  -4  307.82    5.87
   2  -2  -4  303.60    6.88
   2  -2  -4  318.46    7.22
  -2   2   4  311.55    7.07
  -2   2   4  312.11    6.85
   2  -2  -4  308.84    7.28
   2  -2  -4  301.47    4.89
  -2   2   4  293.77    5.44
  -2   2   3   29.36    1.90
  -2   2   3   26.93    1.45
   2  -2  -3   25.26    1.40
  -2   2   3   29.56    1.70
   2  -2  -3   26.93    1.28
   2  -2  -3   26.86    1.75
   2  -2  -3   27.35    1.80
   2  -2  -3   25.52    1.77
  -2   2   3   29.01    1.74
   2  -2  -3   26.04    0.99
   2  -2  -2  175.38    4.17
  -2   2   2  177.56    5.17
   2  -2  -2  167.67    5.12
   2  -2  -2  173.03    4.77
   2  -2  -2  166.16    3.47
   2  -2  -2  170.20    4.73
  -2   2   2  172.73    4.50
   2  -2  -2  169.30    4.67
  -2   2   2  186.70    4.75
   2  -2  -2  172.03    4.57
   2  -2  -2  171.52    4.29
  -2   2   2  172.97    4.36
   2  -2  -2  174.06    4.68
   2  -2  -2  171.26    4.41
   2  -2  -2  172.63    3.10
  -2   2   2  170.39    4.85
   2  -2  -1  287.41    6.36
   2  -2  -1  282.48    4.87
   2  -2  -1  287.88    6.84
  -2   2   1  282.02    5.68
  -2   2   1  277.43    4.89
  -2   2   1  270.22    6.06
  -2   2   1  283.56    6.04
  -2   2   1  284.29    6.47
   2  -2  -1  272.83    5.61
   2  -2  -1  287.90    7.03
   2  -2  -1  270.11    5.89
   2  -2  -1  265.36    4.26
   2  -2  -1  275.63    5.94
   2  -2  -1  281.21    6.30
  -2   2   1  274.65    6.64
   2  -2  -1  282.64    5.80
   2  -2  -1  280.98    6.20
   2  -2  -1  273.79    6.82
   2  -2   0   37.84    1.54
  -2   2   0   35.14    2.14
   2  -2   0   36.19    2.19
  -2   2   0   38.23    1.70
  -2   2   0   35.61    1.55
  -2   2   0   37.60    1.88
  -2   2   0   36.03    1.99
  -2   2   0   37.26    2.07
   2  -2   0   35.58    1.97
   2  -2   0   36.83    2.29
  -2   2   0   36.62    1.78
   2  -2   0   34.30    1.93
   2  -2   0   37.41    1.83
  -2   2   0   38.47    2.04
   2  -2   0   38.69    1.67
   2  -2   0   36.90    1.95
   2  -2   0   36.62    1.20
   2  -2   0   37.13    2.28
   2  -2   0   35.58    1.97
  -2   2  -1   18.45    1.21
  -2   2  -1   20.30    1.64
   2  -2   1   18.45    1.54
  -2   2  -1   18.18    1.30
  -2   2  -1   19.46    1.50
   2  -2   1   19.85    1.41
   2  -2   1   18.52    1.49
  -2   2  -1   19.80    1.34
   2  -2   1   17.33    1.19
  -2   2  -1   19.24    1.51
   2  -2   1   20.23    1.46
   2  -2   1   19.78    1.10
   2  -2   1   20.59    1.66
  -2   2  -1   19.05    1.70
   2  -2   1   19.49    0.91
  -2   2  -1   20.30    1.50
   2  -2   1   19.85    1.43
   2  -2   1   19.69    1.20
  -2   2  -2  118.16    3.81
  -2   2  -2  115.07    4.18
  -2   2  -2  116.62    4.43
   2  -2   2  116.88    4.06
  -2   2  -2  116.80    3.96
   2  -2   2  119.16    3.47
   2  -2   2  115.06    3.56
  -2   2  -2  117.24    3.44
  -2   2  -2  117.04    3.54
  -2   2  -2  112.66    3.50
  -2   2  -2  121.66    4.18
   2  -2   2  120.82    3.66
   2  -2   2  113.01    3.13
   2  -2   2  114.30    4.06
   2  -2   2  120.41    2.77
   2  -2   2  112.34    2.71
  -2   2  -2  121.14    3.14
  -2   2  -3   61.93    2.70
  -2   2  -3   58.69    2.33
  -2   2  -3   63.89    3.08
   2  -2   3   57.66    2.80
  -2   2  -3   61.75    2.67
   2  -2   3   65.16    3.15
  -2   2  -3   61.60    2.57
   2  -2   3   62.73    2.23
   2  -2   3   54.86    1.70
   2  -2   3   62.12    2.51
  -2   2  -3   61.46    3.23
  -2   2  -3   65.69    2.96
  -2   2  -3   64.75    2.34
   2  -2   3   63.59    2.07
   2  -2   3   65.19    2.71
  -2   2  -4   30.39    2.22
  -2   2  -4   34.52    1.79
  -2   2  -4   34.66    2.21
   2  -2   4   33.51    2.31
  -2   2  -4   35.00    1.98
  -2   2  -4   38.23    2.07
   2  -2   4   34.34    1.80
  -2   2  -4   37.97    2.60
  -2   2  -4   33.64    1.73
  -2   2  -5    0.73    0.34
  -2   2  -5    0.36    0.39
  -2   2  -5    0.00    0.35
  -2   2  -5    0.93    0.30
   2  -2   5    0.36    0.37
  -2   2  -5    0.38    0.31
  -2   2  -5    0.75    0.31
  -2   2  -6    1.51    0.43
  -2   2  -6    2.49    0.48
   2  -2   6    2.50    0.79
  -2   2  -6    1.93    0.48
   2  -2   7    0.18    0.19
  -2   2  -7    0.53    0.33
   2  -2   7    1.01    0.61
  -2   2  -7    0.20    0.23
   2  -2   7    0.30    0.14
  -2   2  -7    0.24    0.20
  -2   2  -8    3.39    0.57
   2  -2   8    2.35    0.81
  -2   2  -8    4.02    0.70
   2  -2   8    2.89    0.49
  -2   2  -8    3.62    0.75
   2  -2   8    3.60    0.54
  -2   2  -9   12.99    1.27
   2  -2   9   12.86    1.02
   2  -2   9   10.78    1.63
   2  -2   9   10.79    0.99
  -2   2  -9   12.14    1.10
  -2   2  -9   13.83    1.50
  -2   2 -10    1.67    0.46
   2  -2  10    1.15    0.60
  -2   2 -10    1.97    0.61
   2  -2  10    2.20    0.47
  -2   2 -10    1.71    0.49
  -2   2 -11   -0.18    0.26
  -2   2 -11    0.18    0.31
   2  -2  11   -0.28    0.47
   2  -2  11   -0.77    0.31
  -2   2 -11   -0.08    0.48
  -2   2 -12    2.05    0.76
   2  -2  12    1.52    0.79
   2  -2  13    4.07    1.31
  -2   2 -13    1.50    0.77
   2  -2  14    0.17    0.47
  -2   2 -14    0.13    0.72
  -2   2 -15   -0.82    0.49
   2  -2  15   -0.42    0.65
   2  -2  16   -0.36    0.84
  -2   2 -16    0.04    0.53
   2  -1 -18    2.26    0.97
  -2   1  18    2.47    0.97
   2  -1 -17    0.49    0.57
  -2   1  17    0.35    0.52
  -2   1  16    1.11    0.76
   2  -1 -16    0.72    0.75
   2  -1 -16    0.45    0.41
  -2   1  15    1.26    0.67
   2  -1 -15    1.59    0.89
  -2   1  15    0.50    0.57
   2  -1 -15    1.81    0.67
  -2   1  14   10.01    1.50
   2  -1 -14    9.66    1.87
  -2   1  14   13.09    1.93
   2  -1 -14    9.78    1.33
  -2   1  13   19.31    1.97
  -2   1  13   18.17    2.17
   2  -1 -13   18.59    2.44
   2  -1 -13   20.39    1.82
  -2   1  12    2.60    0.86
  -2   1  12    2.27    0.71
   2  -1 -12    0.92    0.58
   2  -1 -12    2.31    0.63
   2  -1 -11    3.97    0.76
  -2   1  11    3.27    0.74
   2  -1 -11    3.98    1.17
   2  -1 -11    3.68    1.02
  -2   1  11    4.42    1.00
  -2   1  10    1.98    0.58
   2  -1 -10    1.49    0.77
   2  -1 -10    1.36    0.68
  -2   1  10    1.24    0.68
   2  -1 -10    1.60    0.50
  -2   1   9    5.24    0.82
   2  -1  -9    8.32    1.42
   2  -1  -9    5.74    0.78
   2  -1  -9    5.73    0.79
   2  -1  -9    5.35    1.11
  -2   1   9    6.01    1.08
   2  -1  -8   25.22    2.27
   2  -1  -8   21.95    1.39
  -2   1   8   21.48    1.90
  -2   1   8   20.64    1.50
   2  -1  -8   21.77    2.12
   2  -1  -8   23.33    1.47
  -2   1   7   30.55    1.68
   2  -1  -7   28.83    2.31
   2  -1  -7   26.62    1.41
  -2   1   7   27.22    2.06
   2  -1  -7   26.68    2.26
   2  -1  -7   27.90    1.55
  -2   1   6  231.01    4.86
   2  -1  -6  228.81    4.77
   2  -1  -6  241.20    6.62
   2  -1  -6  235.27    6.70
  -2   1   6  240.04    6.27
   2  -1  -6  239.50    4.86
  -2   1   6  228.50    5.48
  -2   1   5   25.78    1.31
   2  -1  -5   26.93    1.29
   2  -1  -5   28.56    1.99
  -2   1   5   30.55    1.95
   2  -1  -5   30.12    2.11
   2  -1  -5   28.40    1.38
  -2   1   5   24.35    1.50
  -2   1   4   23.02    1.17
   2  -1  -4   23.24    1.12
  -2   1   4   25.47    1.75
  -2   1   4   25.10    1.67
   2  -1  -4   25.56    1.74
  -2   1   4   23.27    1.62
   2  -1  -4   23.41    1.76
   2  -1  -4   28.10    1.31
   2  -1  -4   24.32    1.76
  -2   1   3   45.93    2.15
   2  -1  -3   44.29    2.41
   2  -1  -3   45.48    1.62
  -2   1   3   47.71    2.32
   2  -1  -3   44.12    1.29
   2  -1  -3   43.84    2.34
  -2   1   3   44.95    2.27
   2  -1  -3   44.82    2.18
   2  -1  -3   45.49    2.37
   2  -1  -3   45.37    1.71
   2  -1  -3   46.56    2.35
   2  -1  -3   45.75    2.31
   2  -1  -3   44.67    2.16
   2  -1  -3   42.80    1.65
   2  -1  -2  202.62    5.38
   2  -1  -2  212.59    4.22
  -2   1   2  207.21    5.34
   2  -1  -2  202.44    5.40
  -2   1   2  206.11    5.16
   2  -1  -2  205.12    5.38
   2  -1  -2  211.60    4.91
   2  -1  -2  205.43    5.34
   2  -1  -2  207.34    4.38
   2  -1  -2  208.74    5.27
   2  -1  -2  205.79    5.00
  -2   1   2  210.18    4.71
   2  -1  -2  201.03    4.73
  -2   1   2  203.94    5.19
  -2   1   1    7.90    0.95
   2  -1  -1    9.67    1.06
  -2   1   1    8.89    1.01
  -2   1   1    8.93    0.95
  -2   1   1    8.62    0.52
  -2   1   1    9.84    1.05
   2  -1  -1    9.25    1.04
   2  -1  -1    9.77    1.02
   2  -1  -1    9.94    1.18
   2  -1  -1    9.86    0.84
  -2   1   1    9.78    1.00
  -2   1   1    8.99    0.80
   2  -1  -1    9.32    0.86
   2  -1  -1    9.81    1.03
  -2   1   1    9.14    0.85
   2  -1  -1    9.95    0.91
   2  -1  -1   10.02    1.15
   2  -1  -1   10.18    1.08
   2  -1  -1    9.19    0.50
  -2   1   0  429.15    8.28
  -2   1   0  409.40    7.99
  -2   1   0  425.26    6.56
   2  -1   0  439.49    8.38
  -2   1   0  421.36    8.48
   2  -1   0  437.41    8.43
   2  -1   0  415.23    6.74
   2  -1   0  440.34    7.93
  -2   1   0  424.29    8.14
   2  -1   0  426.61    8.10
  -2   1   0  431.52    7.91
   2  -1   0  435.57    8.15
  -2   1   0  430.29    8.27
  -2   1   0  440.38    6.97
   2  -1   0  420.87    7.15
   2  -1   0  428.08    6.95
   2  -1   0  439.30    9.08
   2  -1   0  426.39    8.32
   2  -1   0  437.30    6.43
   2  -1   0  436.10    8.80
   2  -1   1   17.29    1.48
  -2   1  -1   17.32    1.40
   2  -1   1   17.18    1.37
  -2   1  -1   16.71    1.46
  -2   1  -1   16.73    1.06
   2  -1   1   16.66    1.37
   2  -1   1   17.63    1.40
   2  -1   1   18.41    1.58
  -2   1  -1   17.76    1.38
  -2   1  -1   17.25    1.38
   2  -1   1   16.05    1.24
  -2   1  -1   19.48    0.98
  -2   1  -1   16.39    1.29
  -2   1  -1   18.68    1.41
   2  -1   1   17.54    1.32
  -2   1  -1   17.20    1.59
   2  -1   1   16.79    0.91
   2  -1   1   16.34    1.32
   2  -1   1   18.27    1.02
  -2   1  -1   19.00    1.55
  -2   1  -2  490.51    8.39
  -2   1  -2  474.37    9.27
  -2   1  -2  491.00    9.60
  -2   1  -2  479.12    8.81
   2  -1   2  497.32    9.20
   2  -1   2  493.40    9.37
  -2   1  -2  496.62    9.48
  -2   1  -2  486.29    9.09
   2  -1   2  482.93    8.52
   2  -1   2  487.47    8.69
  -2   1  -2  497.14   10.19
  -2   1  -2  502.75    9.71
   2  -1   2  479.28    6.85
   2  -1   2  489.84    9.40
  -2   1  -2  467.94    8.20
   2  -1   2  494.60    7.74
  -2   1  -2  471.13    8.73
  -2   1  -3  838.89   13.73
   2  -1   3  832.65   13.61
  -2   1  -3  823.91   13.03
   2  -1   3  842.00   14.10
  -2   1  -3  818.91   13.45
  -2   1  -3  820.52   12.70
   2  -1   3  848.69   12.69
  -2   1  -3  845.49   14.81
   2  -1   3  828.86   12.69
   2  -1   3  815.93   10.43
   2  -1   3  859.22   12.08
  -2   1  -3  832.23   12.98
  -2   1  -3  810.18   14.05
  -2   1  -3  843.68   13.19
  -2   1  -4  635.86   11.49
  -2   1  -4  636.18   11.82
  -2   1  -4  640.21   10.60
   2  -1   4  626.20   11.91
  -2   1  -4  618.93   11.20
   2  -1   4  637.58   10.15
   2  -1   4  610.03    7.84
  -2   1  -4  632.48   12.51
  -2   1  -4  625.84   10.58
  -2   1  -4  638.77   10.62
  -2   1  -5   12.06    1.41
  -2   1  -5   12.02    1.16
   2  -1   5   11.93    1.40
  -2   1  -5   11.64    1.12
   2  -1   5   12.64    1.01
   2  -1   5   11.65    0.55
  -2   1  -5   13.41    1.56
   2  -1   5   11.38    0.57
  -2   1  -5   11.45    1.07
  -2   1  -6   24.39    1.76
   2  -1   6   21.71    2.01
  -2   1  -6   23.18    1.54
   2  -1   6   20.79    1.28
   2  -1   6   25.62    0.91
  -2   1  -6   22.44    1.55
   2  -1   6   23.42    0.92
  -2   1  -7   12.04    1.12
   2  -1   7   11.45    1.54
   2  -1   7   12.85    1.00
   2  -1   7   13.04    0.77
   2  -1   7   13.40    0.74
  -2   1  -7   13.50    1.38
  -2   1  -8    6.79    0.84
   2  -1   8    5.93    0.56
   2  -1   8    5.37    1.11
   2  -1   8    6.14    0.59
  -2   1  -8    5.36    0.91
   2  -1   9   10.13    0.81
   2  -1   9   11.22    1.66
  -2   1  -9   11.16    1.40
  -2   1  -9   12.23    1.14
   2  -1  10    0.28    0.53
   2  -1  10    0.15    0.16
  -2   1 -10   -0.37    0.46
  -2   1 -10    0.27    0.26
  -2   1 -11    0.06    0.22
   2  -1  11   -0.29    0.45
   2  -1  11    0.06    0.20
  -2   1 -11   -0.65    0.59
   2  -1  12   13.02    1.97
  -2   1 -12   14.40    1.85
   2  -1  13   -0.79    0.86
  -2   1 -13    0.39    0.46
   2  -1  14   -0.03    0.48
  -2   1 -14   -1.20    0.77
   2  -1  15    0.10    0.62
  -2   1 -15   -0.86    0.80
   2  -1  16   -0.17    0.59
  -2   1 -16   -0.22    0.62
   2   0 -18    0.53    0.57
  -2   0  18    0.11    0.60
  -2   0  17   -0.12    0.70
   2   0 -17    1.04    0.67
   2   0 -16    1.19    0.59
  -2   0  16    0.66    0.66
   2   0 -15    0.73    0.56
  -2   0  15    1.21    0.73
   2   0 -14    0.30    0.45
  -2   0  14    0.21    0.33
   2   0 -14   -0.57    0.46
  -2   0  14    0.14    0.49
  -2   0  13    2.00    0.64
   2   0 -13    2.76    0.72
  -2   0  13    3.26    0.97
   2   0 -13    2.85    1.00
  -2   0  12   13.39    1.50
  -2   0  12   13.29    1.84
   2   0 -12   15.11    2.15
   2   0 -12   13.63    1.46
  -2   0  11   52.66    2.79
  -2   0  11   46.15    3.20
   2   0 -11   50.94    3.73
   2   0 -11   53.91    2.75
  -2   0  10   59.40    2.78
   2   0 -10   54.64    2.52
   2   0 -10   58.79    3.85
  -2   0  10   60.17    3.52
   2   0 -10   55.82    2.68
  -2   0   9   18.24    1.42
   2   0  -9   16.05    1.93
   2   0  -9   15.82    1.21
   2   0  -9   16.10    1.93
  -2   0   9   16.78    1.78
   2   0  -9   15.90    1.36
  -2   0   8   35.43    1.79
   2   0  -8   31.93    2.60
   2   0  -8   30.24    1.50
   2   0  -8   35.90    2.72
  -2   0   8   31.45    2.35
   2   0  -8   33.78    1.92
  -2   0   7   94.55    2.77
   2   0  -7   98.58    4.27
   2   0  -7   97.32    4.29
   2   0  -7   89.32    2.46
  -2   0   7   94.27    3.91
   2   0  -7   94.34    3.24
   2   0  -7   96.13    3.16
  -2   0   6   71.88    2.13
   2   0  -6   77.26    3.49
   2   0  -6   68.49    1.85
   2   0  -6   75.58    2.66
   2   0  -6   71.69    3.51
  -2   0   6   75.21    3.30
  -2   0   6   70.88    2.97
   2   0  -6   71.59    2.50
  -2   0   5   16.20    1.40
   2   0  -5   15.61    1.44
  -2   0   5   15.60    1.39
  -2   0   5   14.58    0.78
   2   0  -5   13.41    1.40
  -2   0   5   13.20    1.18
   2   0  -5   14.27    1.09
   2   0  -5   12.93    0.89
  -2   0   4    0.57    0.37
   2   0  -4    0.02    0.17
  -2   0   4    0.16    0.32
   2   0  -4    0.09    0.09
   2   0  -4    0.08    0.08
  -2   0   4    0.03    0.17
   2   0  -4    0.17    0.28
   2   0  -4    0.17    0.24
   2   0  -4    0.06    0.27
   2   0  -4    0.04    0.09
  -2   0   4    0.17    0.31
   2   0  -3   33.95    2.00
   2   0  -3   35.43    2.00
  -2   0   3   34.89    1.83
  -2   0   3   34.49    2.03
  -2   0   3   32.45    1.92
   2   0  -3   35.27    2.15
   2   0  -3   34.54    1.80
   2   0  -3   33.40    2.13
   2   0  -3   34.54    1.21
   2   0  -3   33.36    1.08
  -2   0   3   36.08    1.98
   2   0  -3   34.10    1.98
   2   0  -3   32.77    1.85
   2   0  -3   34.38    1.70
   2   0  -3   36.86    2.16
   2   0  -2   12.61    0.74
   2   0  -2   10.90    1.06
  -2   0   2   11.18    1.18
   2   0  -2   11.76    1.22
   2   0  -2   11.46    1.19
   2   0  -2   11.79    0.97
   2   0  -2   13.04    0.82
  -2   0   2   12.14    1.19
   2   0  -2   11.68    1.22
   2   0  -2   12.02    1.01
  -2   0   2   11.20    0.79
   2   0  -2   11.54    1.13
  -2   0   2   11.19    1.12
  -2   0   2   12.36    1.06
   2   0  -2   13.43    1.13
  -2   0   2   11.55    0.98
  -2   0   1   26.67    1.73
  -2   0   1   27.84    1.61
  -2   0   1   28.14    1.89
   2   0  -1   30.56    1.95
   2   0  -1   28.78    1.38
   2   0  -1   28.93    1.69
   2   0  -1   28.05    1.37
  -2   0   1   30.84    1.91
   2   0  -1   26.58    1.81
  -2   0   1   26.26    1.37
   2   0  -1   31.08    2.03
   2   0  -1   27.95    1.72
   2   0  -1   28.01    1.42
   2   0  -1   27.73    1.49
  -2   0   1   28.45    1.39
   2   0  -1   28.36    1.84
  -2   0   0  537.62    9.06
   2   0   0  526.21    9.08
  -2   0   0  542.96   10.15
   2   0   0  505.81    9.60
   2   0   0  535.60    8.81
  -2   0   0  533.00    8.95
  -2   0   0  534.14    9.90
   2   0   0  526.64    9.75
  -2   0   0  531.87    9.44
   2   0   0  524.38    9.32
   2   0   0  541.23   10.27
   2   0   0  528.91    8.03
  -2   0   0  537.80    7.89
   2   0   0  525.16    8.22
   2   0   0  533.84    9.99
  -2   0   0  526.56    9.63
   2   0   0  535.70    9.91
  -2   0   0  530.54    7.51
   2   0   1   49.25    2.45
  -2   0  -1   50.10    2.17
   2   0   1   46.21    2.06
   2   0   1   49.00    1.56
  -2   0  -1   46.16    2.52
   2   0   1   43.63    2.33
   2   0   1   47.21    2.16
  -2   0  -1   46.98    2.60
   2   0   1   51.09    2.24
  -2   0  -1   50.05    2.29
  -2   0  -1   45.76    2.42
   2   0   1   50.35    2.39
  -2   0  -1   46.97    1.41
   2   0   1   48.01    2.56
   2   0   1   47.44    1.48
   2   0   1   46.15    1.92
  -2   0  -1   49.71    2.36
  -2   0  -1   44.44    2.16
  -2   0  -1   48.54    1.80
   2   0   2  103.30    3.58
  -2   0  -2  104.22    3.35
  -2   0  -2  106.69    3.99
  -2   0  -2  107.29    4.10
  -2   0  -2  106.39    3.36
   2   0   2  102.39    3.54
  -2   0  -2  102.77    3.10
  -2   0  -2  106.47    3.71
  -2   0  -2  100.12    3.72
   2   0   2   97.27    3.37
   2   0   2  105.85    3.29
   2   0   2  106.06    3.08
   2   0   2  103.16    2.01
   2   0   2   98.09    1.93
  -2   0  -2  100.60    3.49
  -2   0  -2  102.01    3.66
  -2   0  -3  285.04    6.32
   2   0   3  296.58    6.51
  -2   0  -3  296.66    7.29
   2   0   3  283.42    6.77
  -2   0  -3  290.63    6.97
   2   0   3  281.32    6.25
  -2   0  -3  287.69    6.08
   2   0   3  289.43    5.96
  -2   0  -3  286.43    7.40
  -2   0  -3  292.81    6.52
  -2   0  -3  284.01    6.33
   2   0   3  297.58    5.89
  -2   0  -3  293.10    6.34
  -2   0  -3  289.94    6.86
  -2   0  -4  228.58    5.69
  -2   0  -4  236.00    6.63
   2   0   4  244.57    6.47
   2   0   4  253.67    5.82
  -2   0  -4  224.97    5.22
   2   0   4  251.10    5.81
  -2   0  -4  242.05    6.78
  -2   0  -4  233.64    6.15
  -2   0  -4  230.78    5.82
   2   0   4  237.36    5.09
  -2   0  -5   52.49    2.99
   2   0   5   55.40    3.03
  -2   0  -5   52.62    2.24
   2   0   5   55.41    2.10
  -2   0  -5   55.26    3.18
  -2   0  -5   52.74    2.64
   2   0   6   30.14    1.47
  -2   0  -6   34.49    2.52
  -2   0  -6   30.30    1.68
   2   0   6   30.13    2.34
  -2   0  -6   32.68    2.15
   2   0   7   48.67    1.84
  -2   0  -7   51.79    2.23
   2   0   7   53.19    3.25
   2   0   7   47.27    1.14
  -2   0  -7   51.76    2.86
   2   0   8   22.76    2.22
   2   0   8   23.42    0.94
  -2   0  -8   24.41    1.50
  -2   0  -8   26.44    2.13
   2   0   9   -0.06    0.48
  -2   0  -9    0.61    0.30
   2   0   9    1.06    0.25
  -2   0  -9    1.14    0.59
  -2   0 -10    4.70    0.66
   2   0  10    4.44    1.10
   2   0  10    4.24    0.52
  -2   0 -10    5.60    1.08
   2   0  11    9.87    1.68
  -2   0 -11   10.24    1.57
   2   0  12   16.62    2.26
  -2   0 -12   19.28    2.19
   2   0  13    0.32    0.59
  -2   0 -13    0.02    0.49
   2   0  14    3.92    1.19
   2   0  14    5.28    1.49
  -2   0 -14    5.45    1.35
   2   0  15   -0.67    0.85
  -2   0 -15   -0.62    0.65
   2   0  16    0.96    0.81
  -2  -1  18    3.35    1.10
   2   1 -18    2.91    0.98
  -2  -1  17    1.61    0.98
   2   1 -17    3.28    0.97
  -2  -1  16    0.11    0.50
   2   1 -16   -0.19    0.43
  -2  -1  15    0.78    0.53
   2   1 -15    0.35    0.40
  -2  -1  14    0.04    0.28
  -2  -1  14   -0.29    0.56
   2   1 -14    0.17    0.35
  -2  -1  13    0.04    0.29
  -2  -1  13   -0.31    0.49
   2   1 -13    0.04    0.31
   2   1 -12    1.80    0.76
  -2  -1  12    3.36    0.75
  -2  -1  12    3.02    0.91
   2   1 -12    4.11    0.88
   2   1 -11   18.26    1.52
  -2  -1  11   21.06    2.21
  -2  -1  11   20.84    1.67
   2   1 -11   24.41    2.59
   2   1 -11   23.08    1.86
  -2  -1  10    4.92    0.80
   2   1 -10    7.07    1.43
   2   1 -10    5.93    0.80
  -2  -1  10    6.05    1.18
   2   1 -10    6.65    0.97
  -2  -1   9   57.39    2.39
   2   1  -9   54.06    3.58
   2   1  -9   48.99    2.08
  -2  -1   9   58.41    3.34
   2   1  -9   58.63    2.75
   2   1  -8  102.86    3.80
  -2  -1   8  114.34    3.13
   2   1  -8  107.91    2.81
   2   1  -8  116.30    5.03
  -2  -1   8  119.46    4.65
   2   1  -8  112.80    3.81
   2   1  -7  946.27   14.61
  -2  -1   7  960.52   12.99
  -2  -1   7  937.44   16.16
   2   1  -7  989.64   16.82
   2   1  -7  942.52   12.35
   2   1  -7  984.62   17.23
   2   1  -7  964.36   14.78
   2   1  -6  322.97    6.31
  -2  -1   6  318.83    7.62
  -2  -1   6  336.83    7.39
   2   1  -6  328.83    7.86
  -2  -1   6  318.42    5.00
   2   1  -6  321.94    8.22
   2   1  -5    5.84    0.80
   2   1  -5    6.65    0.94
   2   1  -5    8.67    1.21
   2   1  -5    6.00    0.63
  -2  -1   5    5.31    0.82
   2   1  -5    6.03    0.99
  -2  -1   5    7.72    1.00
   2   1  -4    0.10    0.22
  -2  -1   4    0.21    0.24
  -2  -1   4    0.13    0.31
  -2  -1   4    0.27    0.27
   2   1  -4    0.03    0.10
   2   1  -4    0.11    0.39
   2   1  -4    0.04    0.26
  -2  -1   4    0.27    0.25
   2   1  -3    0.69    0.30
  -2  -1   3    1.98    0.58
   2   1  -3    1.20    0.46
   2   1  -3    0.59    0.38
  -2  -1   3    0.68    0.27
   2   1  -3    0.81    0.30
  -2  -1   3    0.78    0.35
   2   1  -3    1.41    0.54
   2   1  -3    0.65    0.12
  -2  -1   3    0.88    0.36
   2   1  -3    0.93    0.37
  -2  -1   3    0.42    0.23
   2   1  -3    0.90    0.28
   2   1  -2    0.75    0.28
   2   1  -2    0.79    0.28
  -2  -1   2    0.01    0.25
  -2  -1   2   -0.03    0.25
   2   1  -2    0.38    0.29
   2   1  -2    0.54    0.22
  -2  -1   2    0.42    0.26
   2   1  -2    0.34    0.27
  -2  -1   2    0.26    0.20
   2   1  -2    0.27    0.27
   2   1  -2    0.30    0.14
   2   1  -2    1.23    0.38
   2   1  -2    0.25    0.21
  -2  -1   2    0.79    0.20
  -2  -1   2    0.23    0.20
   2   1  -1  139.41    3.63
  -2  -1   1  139.30    4.55
   2   1  -1  141.13    4.60
   2   1  -1  138.67    3.66
   2   1  -1  142.34    3.09
   2   1  -1  144.80    3.24
  -2  -1   1  143.98    3.39
  -2  -1   1  145.51    4.67
   2   1  -1  147.55    4.69
   2   1  -1  142.43    4.54
  -2  -1   1  141.03    3.62
   2   1  -1  140.97    4.39
  -2  -1   1  144.68    3.48
   2   1  -1  141.28    3.53
   2   1  -1  139.96    4.13
  -2  -1   1  142.21    4.41
   2   1   0  102.67    2.91
  -2  -1   0  101.41    3.86
   2   1   0  103.23    3.83
   2   1   0  102.95    3.75
   2   1   0  101.21    2.23
   2   1   0   97.54    2.88
  -2  -1   0   96.19    2.99
  -2  -1   0   98.72    3.83
   2   1   0   98.29    3.75
  -2  -1   0  100.76    2.83
  -2  -1   0  104.30    2.68
  -2  -1   0  102.27    2.53
   2   1   0   97.65    3.27
  -2  -1   0   98.42    3.61
  -2  -1  -1    0.60    0.35
  -2  -1  -1    0.32    0.26
  -2  -1  -1    0.77    0.30
   2   1   1    0.95    0.37
  -2  -1  -1    0.92    0.45
   2   1   1    0.63    0.24
   2   1   1    0.79    0.43
   2   1   1    0.63    0.24
  -2  -1  -1    0.85    0.40
  -2  -1  -1    0.70    0.28
   2   1   1    0.50    0.29
   2   1   1    0.06    0.24
   2   1   1    0.73    0.31
   2   1   1    1.02    0.42
  -2  -1  -1    0.94    0.22
  -2  -1  -1    0.77    0.18
   2   1   2  156.47    4.26
   2   1   2  165.50    4.52
  -2  -1  -2  163.14    3.99
  -2  -1  -2  162.31    5.22
  -2  -1  -2  164.53    5.12
   2   1   2  160.16    4.49
  -2  -1  -2  162.59    4.69
  -2  -1  -2  165.84    5.19
   2   1   2  157.45    4.69
   2   1   2  164.05    4.21
  -2  -1  -2  164.88    4.75
  -2  -1  -3  543.87   10.89
   2   1   3  520.62    9.34
   2   1   3  539.18   10.05
  -2  -1  -3  517.53    8.97
   2   1   3  532.57    9.84
   2   1   3  537.52    8.92
  -2  -1  -3  521.80   10.67
  -2  -1  -3  529.74    9.76
   2   1   4  155.08    4.30
  -2  -1  -4  155.17    3.99
   2   1   4  155.38    4.99
   2   1   4  167.81    4.80
  -2  -1  -4  160.08    5.35
  -2  -1  -4  146.91    4.67
   2   1   4  155.64    3.87
  -2  -1  -4  156.07    5.34
  -2  -1  -4  150.85    4.61
  -2  -1  -5  155.08    4.82
  -2  -1  -5  165.12    4.09
  -2  -1  -5  167.67    5.67
   2   1   5  164.50    3.83
   2   1   5  165.07    5.41
  -2  -1  -5  167.27    5.62
  -2  -1  -5  162.02    5.12
  -2  -1  -6  115.84    3.27
  -2  -1  -6  120.91    4.90
   2   1   6  111.22    3.74
   2   1   6  113.81    4.64
   2   1   6  114.01    2.90
  -2  -1  -6  111.96    4.31
  -2  -1  -7    0.36    0.54
  -2  -1  -7    0.10    0.35
   2   1   7   -0.28    0.42
  -2  -1  -7    0.09    0.18
   2   1   7    0.01    0.12
  -2  -1  -8    2.03    0.42
   2   1   8    1.44    0.66
  -2  -1  -8    3.14    0.78
   2   1   9    0.71    0.52
  -2  -1  -9    1.18    0.34
  -2  -1  -9    0.36    0.39
  -2  -1 -10    9.39    1.48
   2   1  10    9.58    1.59
   2   1  11    1.78    0.89
  -2  -1 -11    0.60    0.59
  -2  -1 -12   10.35    1.67
   2   1  12    8.25    1.69
   2   1  13   -0.57    0.64
  -2  -1 -13    0.22    0.57
   2   1  14    1.28    0.89
  -2  -1 -14    0.60    0.70
   2   1  15    0.15    0.56
  -2  -1 -15    1.19    0.72
  -2  -2  18    2.89    1.05
   2   2 -18    2.23    0.91
  -2  -2  17    1.15    0.85
   2   2 -17    1.42    0.67
  -2  -2  16   -0.80    0.69
   2   2 -16    0.50    0.48
  -2  -2  15   -0.57    0.57
   2   2 -15   -0.65    0.55
  -2  -2  14   -0.68    0.58
  -2  -2  14   -0.20    0.40
   2   2 -14    0.48    0.44
  -2  -2  13   -0.25    0.33
  -2  -2  13   -0.86    0.59
   2   2 -13   -0.82    0.47
  -2  -2  12    0.16    0.25
  -2  -2  12   -0.29    0.40
   2   2 -12    0.06    0.33
  -2  -2  11    0.25    0.26
   2   2 -11   -0.01    0.21
  -2  -2  11   -0.37    0.59
   2   2 -11   -0.24    0.39
  -2  -2  10    3.35    0.62
   2   2 -10    2.76    0.51
  -2  -2  10    3.03    0.92
   2   2 -10    4.02    0.82
  -2  -2   9  277.44    5.63
   2   2  -9  253.43    5.11
  -2  -2   9  259.24    7.60
   2   2  -9  275.27    6.84
  -2  -2   8  173.76    5.87
  -2  -2   8  185.04    5.33
   2   2  -8  162.30    3.35
  -2  -2   8  168.12    3.78
   2   2  -8  170.35    5.09
   2   2  -7  174.02    4.83
  -2  -2   7  176.37    3.45
  -2  -2   7  181.92    5.21
  -2  -2   7  187.01    5.85
   2   2  -7  175.10    5.12
   2   2  -6  633.09   10.45
  -2  -2   6  626.30    8.09
  -2  -2   6  639.90   11.93
   2   2  -6  631.86   11.39
   2   2  -6  663.05   13.09
  -2  -2   6  644.67   11.52
   2   2  -5  412.04    7.22
  -2  -2   5  407.68    8.56
   2   2  -5  408.96    8.45
  -2  -2   5  423.41    8.97
  -2  -2   5  411.81    8.38
   2   2  -5  424.69    9.73
  -2  -2   5  421.33    8.71
  -2  -2   5  408.16    6.96
   2   2  -4    0.86    0.27
  -2  -2   4    0.91    0.51
  -2  -2   4    0.84    0.21
  -2  -2   4    0.60    0.27
  -2  -2   4    0.57    0.29
   2   2  -4    0.35    0.35
   2   2  -4    1.22    0.42
  -2  -2   4    0.74    0.39
  -2  -2   3    0.15    0.32
  -2  -2   3    0.22    0.33
  -2  -2   3    0.29    0.13
  -2  -2   3    0.48    0.25
   2   2  -3    0.34    0.40
  -2  -2   3    0.18    0.09
   2   2  -3    0.22    0.18
  -2  -2   3    0.04    0.18
  -2  -2   3    0.16    0.22
   2   2  -2   45.36    1.27
  -2  -2   2   46.55    1.55
  -2  -2   2   43.69    1.64
   2   2  -2   46.53    1.76
  -2  -2   2   48.24    1.55
  -2  -2   2   42.19    2.54
   2   2  -2   44.84    2.67
  -2  -2   2   44.68    2.13
  -2  -2   2   49.86    2.66
  -2  -2   2   45.18    2.06
  -2  -2   2   45.12    2.49
   2   2  -1   88.89    2.50
   2   2  -1   84.20    2.25
  -2  -2   1   87.16    2.41
  -2  -2   1   86.38    3.63
   2   2  -1   90.98    3.71
   2   2  -1   87.33    2.13
  -2  -2   1   86.18    2.53
  -2  -2   1   89.49    3.79
   2   2  -1   89.35    3.75
  -2  -2   1   90.92    2.90
   2   2  -1   87.31    3.39
  -2  -2   1   86.85    2.71
  -2  -2   1   84.30    3.45
   2   2   0  140.51    3.10
   2   2   0  141.52    3.47
  -2  -2   0  144.64    4.85
   2   2   0  135.32    4.00
   2   2   0  146.19    3.64
  -2  -2   0  137.80    4.51
  -2  -2   0  136.97    3.67
  -2  -2   0  141.67    4.86
   2   2   0  132.97    4.63
   2   2   0  140.66    4.39
  -2  -2   0  138.86    3.43
  -2  -2   0  139.39    3.31
  -2  -2  -1  143.56    3.07
  -2  -2  -1  143.14    4.89
   2   2   1  144.33    3.95
  -2  -2  -1  139.41    4.06
   2   2   1  138.18    4.63
   2   2   1  135.97    3.91
  -2  -2  -1  135.95    4.46
   2   2   1  143.29    4.42
  -2  -2  -1  140.33    3.11
  -2  -2  -1  144.71    3.03
   2   2   1  142.10    4.07
   2   2   2  156.77    4.11
   2   2   2  158.48    4.28
  -2  -2  -2  158.14    3.52
  -2  -2  -2  161.25    5.01
  -2  -2  -2  162.19    5.34
  -2  -2  -2  160.82    2.85
   2   2   2  161.20    4.55
  -2  -2  -2  158.75    4.69
   2   2   2  163.98    5.01
  -2  -2  -2  157.38    2.92
  -2  -2  -3   41.92    1.80
   2   2   3   45.90    2.09
  -2  -2  -3   42.38    2.67
   2   2   3   43.00    1.35
   2   2   3   40.98    2.32
   2   2   3   42.16    2.39
  -2  -2  -3   45.42    2.61
   2   2   3   42.02    1.91
  -2  -2  -4    0.13    0.20
   2   2   4    0.61    0.46
  -2  -2  -4    0.59    0.42
   2   2   4   -0.01    0.17
   2   2   4    0.02    0.19
   2   2   4    0.25    0.19
   2   2   4    0.05    0.39
  -2  -2  -4    0.28    0.37
  -2  -2  -5    1.10    0.40
  -2  -2  -5    1.26    0.59
   2   2   5    0.92    0.32
   2   2   5    1.29    0.55
   2   2   5    0.89    0.24
  -2  -2  -5    0.74    0.40
  -2  -2  -5    0.66    0.45
  -2  -2  -6   31.01    2.00
   2   2   6   32.43    1.36
  -2  -2  -6   33.33    2.61
   2   2   6   32.51    1.83
   2   2   6   32.72    2.45
  -2  -2  -6   29.38    2.28
  -2  -2  -7  111.92    4.99
   2   2   7  106.66    3.73
   2   2   7  118.14    4.98
   2   2   7   99.88    2.37
  -2  -2  -7  107.59    4.63
   2   2   8   52.13    3.49
  -2  -2  -8   59.45    3.76
   2   2   8   59.45    3.66
  -2  -2  -8   61.93    3.57
  -2  -2  -9    3.51    1.17
   2   2   9    3.86    0.97
  -2  -2  -9    4.15    0.99
   2   2  10    0.47    0.60
  -2  -2 -10    2.98    0.91
   2   2  11   17.93    2.36
  -2  -2 -11   16.42    2.11
   2   2  12    3.88    1.21
  -2  -2 -12    2.56    0.86
   2   2  13    1.95    0.83
  -2  -2 -13    1.19    0.84
  -2  -2 -14    0.70    0.64
   2   2  14    0.25    0.58
   2   2  15    2.01    1.12
  -2  -2 -15    1.83    0.97
  -2  -3  18    5.77    1.58
   2   3 -18    5.99    1.35
   2   3 -17    4.29    1.09
  -2  -3  17    3.83    1.23
   2   3 -16    4.33    1.06
  -2  -3  16    0.53    0.72
  -2  -3  15   -0.43    0.68
   2   3 -15    0.21    0.48
  -2  -3  14   -1.65    0.81
   2   3 -14   -0.66    0.56
  -2  -3  13    0.08    0.26
  -2  -3  13    0.07    0.47
   2   3 -13    0.04    0.40
  -2  -3  12    1.61    0.55
  -2  -3  12    1.20    0.68
   2   3 -12    1.87    0.66
  -2  -3  11    6.09    0.87
   2   3 -11    5.76    0.81
  -2  -3  11    6.61    1.25
   2   3 -11    5.28    0.95
  -2  -3  10   11.25    1.06
   2   3 -10   10.16    0.94
  -2  -3  10   10.19    1.51
   2   3 -10   11.14    1.39
  -2  -3   9  123.23    5.11
  -2  -3   9  117.19    3.30
  -2  -3   9  130.40    4.44
   2   3  -9  126.71    4.57
  -2  -3   8  487.16    9.76
  -2  -3   8  470.99   10.81
   2   3  -8  499.28   10.16
   2   3  -7  662.03   11.91
  -2  -3   7  686.77   12.30
  -2  -3   7  694.34   13.18
   2   3  -7  689.30   14.21
   2   3  -7  700.83   12.68
  -2  -3   7  684.20   11.63
  -2  -3   6 1134.15   14.15
   2   3  -6 1149.71   17.11
  -2  -3   6 1174.73   18.06
   2   3  -6 1185.58   20.00
  -2  -3   6 1163.58   18.66
   2   3  -6 1206.42   18.46
  -2  -3   6 1170.12   16.73
  -2  -3   5  527.26    8.92
  -2  -3   5  536.47   10.49
  -2  -3   5  535.09   10.47
   2   3  -5  519.52    9.23
  -2  -3   5  573.19   10.86
  -2  -3   5  526.57   10.05
   2   3  -5  537.71   11.69
   2   3  -5  550.32   10.66
  -2  -3   4    0.14    0.35
  -2  -3   4    0.33    0.42
  -2  -3   4    0.04    0.19
  -2  -3   4    0.07    0.21
   2   3  -4   -0.01    0.37
   2   3  -4   -0.27    0.45
   2   3  -4   -0.13    0.22
  -2  -3   4    0.40    0.33
   2   3  -3  141.80    2.58
  -2  -3   3  141.00    3.52
  -2  -3   3  141.41    4.80
   2   3  -3  137.88    3.55
  -2  -3   3  145.77    3.73
  -2  -3   3  140.41    2.78
   2   3  -3  145.11    5.26
  -2  -3   3  139.73    4.24
  -2  -3   3  136.97    4.40
  -2  -3   3  142.03    4.73
   2   3  -2    6.55    0.55
  -2  -3   2    6.94    0.73
  -2  -3   2    7.14    1.05
  -2  -3   2    6.82    1.02
  -2  -3   2    6.59    0.62
  -2  -3   2    6.56    0.61
   2   3  -2    6.72    1.08
  -2  -3   2    7.33    0.90
  -2  -3   2    6.80    0.83
   2   3  -1    0.03    0.10
  -2  -3   1   -0.27    0.48
   2   3  -1   -0.09    0.17
  -2  -3   1   -0.01    0.08
  -2  -3   1   -0.17    0.29
   2   3  -1    0.12    0.19
  -2  -3   1   -0.01    0.14
  -2  -3   1    0.24    0.25
   2   3  -1   -0.19    0.41
  -2  -3   1    0.18    0.21
  -2  -3   1   -0.12    0.16
   2   3   0   94.70    1.91
   2   3   0   93.26    2.86
  -2  -3   0   90.59    3.91
  -2  -3   0   97.05    3.11
   2   3   0   95.79    4.01
   2   3   0   98.72    3.51
   2   3   1   78.68    2.85
  -2  -3  -1   77.44    3.61
  -2  -3  -1   78.97    3.01
   2   3   1   76.81    3.51
  -2  -3  -1   75.17    3.17
   2   3   1   80.26    3.13
   2   3   1   74.40    2.77
   2   3   2  149.88    3.96
  -2  -3  -2  144.41    2.82
   2   3   2  148.43    4.38
  -2  -3  -2  146.29    5.21
   2   3   2  145.78    4.94
   2   3   2  139.01    3.90
  -2  -3  -2  145.27    4.67
  -2  -3  -3  381.89    6.26
   2   3   3  394.14    7.08
   2   3   3  392.54    8.36
  -2  -3  -3  386.52    9.29
   2   3   3  367.82    7.02
  -2  -3  -3  396.04    8.64
   2   3   3  389.25    8.67
   2   3   4    0.01    0.15
  -2  -3  -4   -0.21    0.38
   2   3   4    0.12    0.34
   2   3   4    0.05    0.11
  -2  -3  -4    0.38    0.29
   2   3   4    0.23    0.42
  -2  -3  -4    0.22    0.11
   2   3   5   71.81    3.57
  -2  -3  -5   71.78    3.83
  -2  -3  -5   70.91    3.51
   2   3   5   72.20    2.32
   2   3   5   69.37    2.25
  -2  -3  -5   70.09    1.73
  -2  -3  -5   68.90    1.64
  -2  -3  -5   73.63    2.85
   2   3   6   22.26    2.11
  -2  -3  -6   22.61    2.20
   2   3   6   21.12    1.38
   2   3   6   19.96    1.02
  -2  -3  -6   20.94    0.94
  -2  -3  -6   20.50    0.89
  -2  -3  -6   21.07    1.56
   2   3   7  143.75    5.76
  -2  -3  -7  154.13    6.04
  -2  -3  -7  143.60    5.57
   2   3   7  143.06    4.24
  -2  -3  -7  138.83    4.43
   2   3   7  140.75    2.65
  -2  -3  -7  148.22    3.14
  -2  -3  -7  139.26    2.99
   2   3   8  227.85    7.66
  -2  -3  -8  223.71    7.71
  -2  -3  -8  216.23    4.39
  -2  -3  -8  214.31    7.23
   2   3   9  118.92    5.70
  -2  -3  -9  120.98    5.74
  -2  -3  -9  111.10    5.24
   2   3  10   54.31    3.99
  -2  -3 -10   60.74    4.20
  -2  -3 -10   56.22    3.84
  -2  -3 -11    1.03    0.81
   2   3  11    0.60    0.52
  -2  -3 -11    0.43    0.53
  -2  -3 -12    0.76    0.76
   2   3  12    0.36    0.83
  -2  -3 -12    0.09    0.45
  -2  -3 -13   -0.20    0.53
  -2  -3 -13    0.19    0.52
   2   3  13   -0.74    0.51
  -2  -3 -14   -0.06    0.44
   2   3  14   -0.15    0.55
  -2  -3 -14    0.04    0.54
  -2  -3 -15    3.15    1.27
   2   3  15    2.87    1.13
  -2  -3 -15    3.53    1.33
  -2  -4  18   -0.07    0.61
   2   4 -18    0.86    0.89
  -2  -4  17    2.41    1.12
   2   4 -17    0.87    0.66
  -2  -4  16    1.08    0.55
   2   4 -16    1.07    0.66
  -2  -4  15    0.06    0.49
   2   4 -15   -0.20    0.39
  -2  -4  14    0.32    0.55
   2   4 -14    0.51    0.47
  -2  -4  13    4.00    0.81
  -2  -4  13    4.21    1.11
   2   4 -13    4.27    0.97
  -2  -4  12    0.32    0.51
   2   4 -12    0.55    0.46
  -2  -4  11    0.02    0.44
   2   4 -11   -0.16    0.39
  -2  -4  10   15.20    1.04
  -2  -4  10   17.80    2.02
   2   4 -10   16.05    1.71
  -2  -4   9    0.28    0.35
   2   4  -9    0.84    0.52
   2   4  -9    1.23    0.68
  -2  -4   9    0.03    0.14
  -2  -4   9    0.28    0.40
  -2  -4   8   18.91    1.65
  -2  -4   8   16.97    0.87
   2   4  -8   20.67    2.26
  -2  -4   8   18.50    1.94
   2   4  -8   19.08    1.81
  -2  -4   8   16.84    1.58
  -2  -4   7  134.26    3.12
  -2  -4   7  140.71    4.72
  -2  -4   7  136.15    2.63
   2   4  -7  140.79    5.78
  -2  -4   7  141.40    5.23
   2   4  -7  144.94    5.09
  -2  -4   7  145.41    4.55
  -2  -4   6  346.88    7.40
  -2  -4   6  352.43    8.19
  -2  -4   6  344.08    5.47
   2   4  -6  356.48    7.78
   2   4  -6  362.57    8.71
  -2  -4   6  346.27    5.13
   2   4  -6  356.44    9.58
  -2  -4   6  350.06    8.55
  -2  -4   5    1.58    0.50
   2   4  -5    2.10    0.67
  -2  -4   5    1.75    0.66
  -2  -4   5    1.47    0.58
   2   4  -5    1.96    0.83
  -2  -4   5    1.55    0.25
   2   4  -5    0.88    0.33
  -2  -4   5    1.81    0.28
  -2  -4   4   46.07    2.19
  -2  -4   4   47.58    1.45
   2   4  -4   44.33    2.22
  -2  -4   4   47.43    2.76
  -2  -4   4   47.00    2.30
   2   4  -4   47.69    2.84
   2   4  -4   46.48    3.04
  -2  -4   4   43.86    2.50
  -2  -4   4   46.70    2.71
   2   4  -3  113.07    2.71
  -2  -4   3  110.03    3.51
  -2  -4   3  111.87    2.65
   2   4  -3  108.51    3.50
  -2  -4   3  106.47    4.23
  -2  -4   3  112.25    3.31
   2   4  -3  103.35    4.61
  -2  -4   3  115.08    4.41
   2   4  -2    2.66    0.43
  -2  -4   2    2.30    0.62
  -2  -4   2    2.15    0.39
  -2  -4   2    1.89    0.62
  -2  -4   2    2.43    0.39
  -2  -4   2    2.58    0.42
  -2  -4   2    2.38    0.50
   2   4  -2    2.48    0.69
   2   4  -1    0.42    0.13
  -2  -4   1   -0.11    0.44
   2   4  -1    0.35    0.20
   2   4  -1    0.31    0.24
  -2  -4   1    0.17    0.10
  -2  -4   1    0.12    0.15
   2   4  -1    0.15    0.38
  -2  -4   1   -0.08    0.22
   2   4   0    8.43    0.88
  -2  -4   0    8.59    1.21
  -2  -4   0   10.78    1.04
   2   4   0   10.81    1.38
   2   4   0    9.31    1.00
   2   4   1   70.27    2.81
  -2  -4  -1   68.91    3.52
   2   4   1   71.19    3.53
   2   4   1   69.07    2.80
  -2  -4  -1   68.32    2.95
   2   4   2   18.16    1.51
  -2  -4  -2   16.87    1.74
  -2  -4  -2   15.23    1.43
   2   4   2   15.75    1.63
   2   4   2   16.98    1.17
   2   4   3    8.98    0.81
   2   4   3    7.29    0.80
  -2  -4  -3    9.02    1.37
   2   4   3    7.99    1.08
   2   4   3    8.81    1.20
  -2  -4  -3    9.30    1.18
   2   4   4    5.30    0.65
   2   4   4    5.62    0.99
  -2  -4  -4    4.79    1.05
  -2  -4  -4    6.30    0.59
  -2  -4  -4    4.51    0.86
   2   4   4    5.79    1.05
   2   4   5   21.32    1.97
  -2  -4  -5   17.10    1.95
   2   4   5   19.43    1.15
  -2  -4  -5   19.44    1.82
  -2  -4  -5   19.11    1.02
   2   4   6   58.20    3.51
  -2  -4  -6   58.28    3.64
  -2  -4  -6   55.59    1.88
   2   4   6   55.74    2.26
   2   4   6   57.11    1.79
  -2  -4  -6   60.10    2.03
  -2  -4  -6   58.50    2.43
   2   4   7  159.76    6.13
  -2  -4  -7  154.96    6.24
   2   4   7  143.84    4.20
   2   4   7  137.86    2.38
  -2  -4  -7  152.86    3.60
  -2  -4  -7  144.06    3.38
  -2  -4  -7  145.02    4.22
   2   4   8  264.82    8.53
  -2  -4  -8  271.01    8.75
  -2  -4  -8  255.41    5.31
  -2  -4  -9    9.51    1.66
   2   4   9   11.94    1.90
  -2  -4  -9    8.65    1.59
   2   4  10   98.54    5.46
  -2  -4 -10  101.45    5.57
  -2  -4 -10   93.80    5.12
   2   4  11   37.61    3.48
  -2  -4 -11   34.91    3.40
  -2  -4 -11   32.40    3.10
   2   4  12    1.61    0.89
  -2  -4 -12    2.77    0.96
  -2  -4 -12    3.29    1.13
  -2  -4 -13    0.57    0.70
   2   4  13   -0.23    0.68
  -2  -4 -13    0.27    0.49
   2   4  14   -0.90    0.72
  -2  -4 -14   -0.46    0.66
  -2  -4 -14   -0.28    0.61
  -2  -4 -15    5.67    1.68
  -2  -5  18    8.17    1.87
   2   5 -17   18.92    2.29
  -2  -5  17   15.68    2.46
  -2  -5  16    7.53    1.69
   2   5 -16    5.27    1.30
  -2  -5  15   -0.49    0.47
   2   5 -15   -0.41    0.52
  -2  -5  14   -0.17    0.51
   2   5 -14    1.06    0.45
  -2  -5  13    1.84    0.99
   2   5 -13    0.35    0.47
  -2  -5  12    0.21    0.58
   2   5 -12    0.45    0.53
  -2  -5  11   11.78    1.61
  -2  -5  11    9.80    0.94
   2   5 -11   10.40    1.81
  -2  -5  11   11.94    1.78
   2   5 -11    9.26    1.42
  -2  -5  10   18.16    1.67
  -2  -5  10   16.15    1.13
   2   5 -10   20.15    2.35
   2   5 -10   21.53    2.05
  -2  -5  10   17.60    2.08
  -2  -5  10   18.54    1.92
  -2  -5   9   25.48    1.59
  -2  -5   9   32.05    2.19
  -2  -5   9   27.03    1.39
   2   5  -9   30.10    2.81
  -2  -5   9   29.63    2.59
   2   5  -9   26.50    2.26
  -2  -5   9   29.77    2.30
  -2  -5   8   36.22    2.33
  -2  -5   8   32.96    1.67
  -2  -5   8   34.54    2.68
  -2  -5   8   33.09    1.48
   2   5  -8   37.77    3.08
   2   5  -8   38.13    2.70
  -2  -5   8   35.10    2.41
  -2  -5   7    7.44    1.25
  -2  -5   7    7.49    0.73
   2   5  -7    8.99    1.33
  -2  -5   7    6.98    1.04
  -2  -5   7    8.27    1.15
  -2  -5   7    7.89    0.72
   2   5  -7    8.57    1.46
  -2  -5   6  212.54    5.86
  -2  -5   6  204.79    4.27
   2   5  -6  208.92    7.32
  -2  -5   6  208.76    4.27
  -2  -5   6  213.84    6.52
   2   5  -6  225.11    6.82
  -2  -5   6  213.85    6.27
  -2  -5   5   60.57    2.03
   2   5  -5   61.14    2.99
  -2  -5   5   63.70    2.95
  -2  -5   5   59.63    3.19
   2   5  -5   68.47    3.88
  -2  -5   5   60.66    2.13
   2   5  -5   70.58    3.63
  -2  -5   5   64.11    3.28
  -2  -5   5   65.25    3.34
   2   5  -4    0.16    0.23
  -2  -5   4   -0.07    0.29
  -2  -5   4   -0.09    0.14
  -2  -5   4   -0.02    0.28
  -2  -5   4   -0.07    0.36
   2   5  -4   -0.48    0.57
   2   5  -4   -0.27    0.33
   2   5  -4   -0.66    0.53
  -2  -5   3   13.59    1.33
  -2  -5   3   14.23    1.00
  -2  -5   3   14.49    1.59
   2   5  -3   14.53    1.37
   2   5  -3   13.79    1.03
   2   5  -3   14.28    1.73
  -2  -5   3   13.90    1.51
   2   5  -2   79.10    2.69
  -2  -5   2   78.66    2.65
  -2  -5   2   78.72    3.29
  -2  -5   2   76.27    3.69
   2   5  -2   78.48    3.99
   2   5  -2   79.19    3.11
   2   5  -1  169.96    4.40
  -2  -5   1  171.59    5.13
  -2  -5   1  175.64    4.45
  -2  -5   1  166.91    5.67
   2   5  -1  168.45    5.95
   2   5  -1  161.20    4.55
  -2  -5   0   -0.06    0.33
  -2  -5   0    0.60    0.34
   2   5   0    0.29    0.26
  -2  -5   0    0.21    0.22
   2   5   0    0.35    0.26
   2   5   0    0.33    0.58
   2   5   1   45.59    2.39
  -2  -5  -1   47.15    2.97
   2   5   1   48.31    3.01
   2   5   2  103.03    3.89
  -2  -5  -2  103.05    4.55
   2   5   2  107.05    4.50
  -2  -5  -2  101.58    3.72
   2   5   2  101.48    2.96
   2   5   3   26.09    1.26
   2   5   3   25.21    1.99
  -2  -5  -3   25.75    2.29
   2   5   3   22.67    2.00
  -2  -5  -3   24.23    1.84
  -2  -5  -4    5.21    0.64
  -2  -5  -4    5.79    1.12
   2   5   4    5.86    1.02
   2   5   4    5.50    1.00
   2   5   4    4.40    0.61
  -2  -5  -4    4.42    0.85
   2   5   5    9.39    0.82
  -2  -5  -5   10.99    1.62
   2   5   5   10.43    1.45
  -2  -5  -5   10.94    0.91
  -2  -5  -5   10.30    1.31
   2   5   6   42.88    3.05
  -2  -5  -6   40.57    1.82
  -2  -5  -6   44.17    3.25
  -2  -5  -6   39.08    2.69
   2   5   6   41.25    1.53
   2   5   7  179.18    6.78
  -2  -5  -7  181.17    7.09
  -2  -5  -7  188.99    4.56
   2   5   8  143.00    6.32
  -2  -5  -8  143.47    6.43
  -2  -5  -8  141.32    4.00
   2   5   9    8.87    1.58
  -2  -5  -9    5.84    1.38
   2   5  10    1.56    0.80
  -2  -5 -10    1.96    0.91
   2   5  11    0.38    0.58
  -2  -5 -11    0.29    0.57
   2   5  12    0.45    0.57
  -2  -5 -12    1.56    0.92
   2   5  13   -0.70    0.71
  -2  -5 -13    0.39    0.59
   2   5  14   -0.21    0.65
  -2  -5 -14    0.18    0.49
  -2  -6  17    0.92    0.82
   2   6 -17    1.48    0.90
  -2  -6  16    1.70    0.92
   2   6 -16    0.76    0.51
  -2  -6  15    0.58    0.76
   2   6 -15   -0.34    0.55
   2   6 -14   -0.59    0.61
   2   6 -14   -0.59    0.54
  -2  -6  14   -0.17    0.44
   2   6 -13    4.52    1.11
   2   6 -13    3.42    1.12
  -2  -6  13    3.01    1.08
  -2  -6  12    2.10    0.83
   2   6 -12    2.18    1.01
  -2  -6  12    2.32    0.87
   2   6 -12    3.02    0.86
  -2  -6  11    0.85    0.67
  -2  -6  11    0.45    0.36
   2   6 -11    1.38    0.75
  -2  -6  11    2.13    0.93
   2   6 -11    0.70    0.58
  -2  -6  10   14.93    1.53
  -2  -6  10   19.46    1.35
   2   6 -10   19.38    2.48
  -2  -6  10   20.81    2.33
   2   6 -10   19.99    2.10
  -2  -6  10   17.40    1.92
   2   6  -9    7.51    1.31
  -2  -6   9    6.18    1.02
  -2  -6   9    6.17    0.84
  -2  -6   9    8.17    1.30
  -2  -6   9    7.41    0.81
   2   6  -9    6.41    1.40
  -2  -6   9    9.34    1.55
  -2  -6   8   59.37    3.34
  -2  -6   8   59.36    2.45
  -2  -6   8   62.54    3.76
  -2  -6   8   63.71    3.27
  -2  -6   8   60.20    2.37
   2   6  -8   57.48    4.02
   2   6  -8   62.84    3.65
  -2  -6   7   45.33    2.82
   2   6  -7   48.02    3.19
  -2  -6   7   42.37    1.97
   2   6  -7   46.34    3.48
  -2  -6   7   44.90    2.05
  -2  -6   7   45.07    3.09
  -2  -6   7   52.51    3.01
  -2  -6   6   46.46    2.78
  -2  -6   6   42.70    1.92
   2   6  -6   47.06    3.39
  -2  -6   6   41.90    1.96
   2   6  -6   44.18    3.04
  -2  -6   6   43.98    2.82
  -2  -6   5  148.80    5.09
  -2  -6   5  145.39    3.78
  -2  -6   5  151.96    5.28
   2   6  -5  147.93    6.11
  -2  -6   5  147.28    5.40
   2   6  -5  152.07    5.77
   2   6  -4  398.21    7.57
  -2  -6   4  402.62    9.04
  -2  -6   4  393.85    7.26
  -2  -6   4  398.03    9.40
   2   6  -4  405.38   10.55
  -2  -6   4  419.20    9.77
   2   6  -4  402.27   10.04
   2   6  -3  388.96    7.50
  -2  -6   3  398.11    7.34
  -2  -6   3  381.62    8.83
  -2  -6   3  366.95    8.98
   2   6  -3  389.30   10.10
  -2  -6   3  390.70    9.37
   2   6  -2  145.42    4.23
  -2  -6   2  153.13    4.24
  -2  -6   2  156.19    5.22
  -2  -6   2  145.62    5.33
   2   6  -2  154.44    4.38
   2   6  -2  152.62    5.86
   2   6  -1   99.70    3.55
  -2  -6   1  100.91    3.53
  -2  -6   1   92.95    4.24
  -2  -6   1  106.51    4.27
   2   6  -1  102.23    4.66
   2   6  -1   99.11    3.32
   2   6   0    0.55    0.29
  -2  -6   0   -0.09    0.51
   2   6   0    0.09    0.26
   2   6   0   -0.14    0.54
  -2  -6   0    0.46    0.32
   2   6   1  133.02    4.54
  -2  -6  -1  133.14    5.32
   2   6   1  137.94    5.39
   2   6   2    8.03    1.15
  -2  -6  -2    7.34    1.25
  -2  -6  -2    9.44    0.60
   2   6   2   10.24    1.42
  -2  -6  -2    8.16    1.00
   2   6   2    9.39    0.78
   2   6   3   44.32    2.78
   2   6   3   46.60    1.49
  -2  -6  -3   46.06    3.18
  -2  -6  -3   45.22    1.59
   2   6   3   50.91    3.10
  -2  -6  -3   50.12    2.63
  -2  -6  -4    4.30    0.46
  -2  -6  -4    6.41    1.20
   2   6   4    4.96    1.00
  -2  -6  -4    4.84    0.86
   2   6   4    5.23    0.97
   2   6   5   39.44    1.82
   2   6   5   38.30    2.87
  -2  -6  -5   42.60    3.24
  -2  -6  -5   43.72    2.12
  -2  -6  -5   45.65    2.75
  -2  -6  -6   51.45    3.63
  -2  -6  -6   51.42    3.08
   2   6   7   48.97    3.54
  -2  -6  -7   50.25    3.73
  -2  -6  -7   50.27    3.19
  -2  -6  -8   16.77    2.20
   2   6   8   10.08    1.70
  -2  -6  -9   18.18    2.39
   2   6   9   14.87    2.14
   2   6  10    0.54    0.52
  -2  -6 -10    0.56    0.53
   2   6  11   -0.32    0.43
  -2  -6 -11    0.36    0.54
   2   6  12   12.42    2.25
  -2  -6 -12    9.43    1.96
   2   6  13    0.91    0.72
  -2  -6 -13    0.76    0.51
  -2  -6 -14    0.34    0.69
   2   7 -17    0.79    0.72
  -2  -7  17   -0.64    1.09
   2   7 -17   -0.85    0.62
   2   7 -16    0.59    0.63
  -2  -7  16    1.38    0.72
   2   7 -16    2.70    0.93
   2   7 -15    3.47    1.24
  -2  -7  15    5.61    1.46
   2   7 -15    4.30    1.17
   2   7 -14    1.02    0.83
  -2  -7  14    0.73    0.75
   2   7 -14   -0.32    0.55
  -2  -7  13    0.09    0.56
   2   7 -13    0.58    0.70
  -2  -7  13   -0.09    0.57
   2   7 -13    0.06    0.44
  -2  -7  12    0.26    0.52
   2   7 -12    0.50    0.66
  -2  -7  12    0.22    0.37
   2   7 -12    0.22    0.56
  -2  -7  12   -0.89    0.58
  -2  -7  11    3.15    0.76
  -2  -7  11    3.04    0.95
   2   7 -11    2.79    1.15
  -2  -7  11    6.02    1.37
   2   7 -11    3.50    1.00
  -2  -7  10   14.29    1.55
  -2  -7  10    9.98    1.54
  -2  -7  10   11.18    1.15
   2   7 -10   15.01    2.18
   2   7 -10   15.85    1.95
  -2  -7  10   14.12    1.96
  -2  -7   9   15.59    2.00
  -2  -7   9   15.97    1.65
   2   7  -9   15.24    1.91
  -2  -7   9   15.95    1.35
   2   7  -9   17.04    2.29
  -2  -7   9   19.09    2.07
  -2  -7   8   13.42    1.77
  -2  -7   8   14.94    1.81
  -2  -7   8   12.50    1.20
   2   7  -8   14.79    2.08
  -2  -7   8   14.20    1.27
   2   7  -8   14.38    1.81
  -2  -7   8   13.94    1.59
  -2  -7   7   -0.16    0.29
  -2  -7   7    0.06    0.39
   2   7  -7    0.02    0.43
   2   7  -7    0.69    0.55
  -2  -7   7   -0.02    0.22
  -2  -7   7    0.02    0.34
  -2  -7   6   15.91    1.74
  -2  -7   6   15.69    1.28
   2   7  -6   21.39    2.36
  -2  -7   6   17.92    1.44
  -2  -7   6   17.86    1.87
   2   7  -6   19.57    2.12
   2   7  -5    1.17    0.60
  -2  -7   5    1.28    0.47
  -2  -7   5    1.40    0.40
  -2  -7   5    3.17    0.78
  -2  -7   5    1.55    0.60
   2   7  -5    2.14    0.83
   2   7  -4    1.35    0.74
   2   7  -4    1.33    0.46
  -2  -7   4    1.33    0.62
  -2  -7   4    1.43    0.43
  -2  -7   4    1.31    0.62
  -2  -7   4    0.71    0.52
   2   7  -4    0.72    0.60
  -2  -7   3   65.68    2.79
   2   7  -3   68.24    2.95
  -2  -7   3   62.56    3.40
  -2  -7   3   63.53    3.48
   2   7  -3   66.09    3.95
   2   7  -2  202.46    4.21
  -2  -7   2  201.23    6.57
  -2  -7   2  199.14    6.43
   2   7  -2  204.77    5.54
   2   7  -2  200.70    7.04
   2   7  -2  194.63    4.85
   2   7  -1  207.53    3.41
   2   7  -1  208.49    5.77
  -2  -7   1  212.44    6.74
   2   7  -1  212.39    7.11
   2   7  -1  203.62    4.76
  -2  -7   1  203.81    6.62
   2   7   0   74.56    3.40
  -2  -7   0   73.72    3.91
  -2  -7   0   73.82    3.89
   2   7   0   78.23    4.12
  -2  -7  -1   29.86    2.53
   2   7   1   30.74    2.23
  -2  -7  -1   31.66    2.58
   2   7   1   32.89    2.63
   2   7   2   40.98    2.70
  -2  -7  -2   41.39    3.02
  -2  -7  -2   41.02    1.55
   2   7   2   42.70    2.97
  -2  -7  -2   41.02    2.19
   2   7   2   41.21    1.55
   2   7   3   13.19    1.59
  -2  -7  -3   13.22    1.77
  -2  -7  -3   12.73    0.90
  -2  -7  -3   12.50    1.30
   2   7   3   11.79    1.53
  -2  -7  -4   36.33    1.31
   2   7   4   36.79    2.76
  -2  -7  -4   33.83    2.87
  -2  -7  -4   35.67    2.29
  -2  -7  -4   36.16    1.73
   2   7   4   36.25    2.73
  -2  -7  -5    5.13    0.62
   2   7   5    5.73    1.22
  -2  -7  -5    5.31    1.21
  -2  -7  -5    6.74    0.81
  -2  -7  -5    6.86    1.08
   2   7   6   41.16    3.20
  -2  -7  -6   37.12    3.17
  -2  -7  -6   34.73    2.53
   2   7   7   12.84    1.88
  -2  -7  -7   13.79    2.02
  -2  -7  -7   14.20    1.69
   2   7   8    3.14    1.04
  -2  -7  -8    3.28    1.03
  -2  -7  -8    2.61    0.81
   2   7   9   12.76    2.06
  -2  -7  -9    8.00    1.68
   2   7  10    5.30    1.34
  -2  -7 -10    2.11    0.90
   2   7  11    1.67    0.86
  -2  -7 -11   -0.69    0.67
   2   7  12    0.86    0.67
  -2  -7 -12    1.70    0.91
   2   7  13    4.00    1.33
  -2  -7 -13    2.57    1.10
  -2  -7 -14    2.13    1.16
   2   8 -17   -0.57    0.81
   2   8 -16   -0.30    0.62
  -2  -8  16   -0.44    0.84
   2   8 -16    0.84    0.65
   2   8 -15   -0.27    0.63
  -2  -8  15    0.85    0.73
   2   8 -15    0.30    0.65
  -2  -8  14    0.62    0.65
   2   8 -14   -0.48    0.66
  -2  -8  14    1.80    0.94
   2   8 -14    0.08    0.42
  -2  -8  13    0.76    0.73
   2   8 -13   -0.02    0.58
  -2  -8  13   -0.38    0.61
   2   8 -13   -0.30    0.55
  -2  -8  12   14.19    2.05
   2   8 -12   16.30    2.53
   2   8 -12   16.40    2.11
  -2  -8  12   13.84    2.21
  -2  -8  11    7.42    1.47
  -2  -8  11    5.88    1.02
   2   8 -11    8.08    1.76
   2   8 -11    8.14    1.49
  -2  -8  11    5.85    1.36
   2   8 -10    9.76    1.59
  -2  -8  10    9.24    1.67
  -2  -8  10   13.94    1.57
  -2  -8  10   12.95    1.83
  -2  -8  10   13.06    1.37
   2   8 -10   11.79    1.97
  -2  -8   9   23.48    2.10
  -2  -8   9   29.71    2.69
   2   8  -9   23.38    2.73
  -2  -8   9   21.77    1.73
  -2  -8   9   27.78    2.72
   2   8  -9   21.11    2.32
   2   8  -8    2.07    0.88
  -2  -8   8    2.21    0.81
   2   8  -8    1.93    0.75
  -2  -8   8    2.36    0.82
  -2  -8   8    1.48    0.50
  -2  -8   7   17.09    1.95
   2   8  -7   22.15    2.53
  -2  -8   7   16.03    1.49
   2   8  -7   17.70    2.15
  -2  -8   7   16.60    1.83
  -2  -8   6   -0.27    0.40
  -2  -8   6    0.61    0.54
   2   8  -6    0.67    0.59
   2   8  -6    0.91    0.57
  -2  -8   6   -0.17    0.27
   2   8  -5    5.85    1.25
  -2  -8   5    6.45    1.12
   2   8  -5    6.65    1.34
  -2  -8   5    6.75    1.19
  -2  -8   5    4.84    1.05
   2   8  -4   -0.25    0.41
   2   8  -4    1.08    0.53
  -2  -8   4    0.55    0.43
  -2  -8   4    0.49    0.46
   2   8  -4    0.25    0.47
   2   8  -3    2.56    0.52
   2   8  -3    3.40    0.73
   2   8  -3    1.72    0.43
  -2  -8   3    2.62    0.73
   2   8  -3    3.06    0.90
  -2  -8   3    2.80    0.91
   2   8  -2   38.54    2.43
   2   8  -2   34.96    1.66
  -2  -8   2   39.22    2.96
  -2  -8   2   37.57    2.76
   2   8  -2   41.29    3.13
   2   8  -2   34.97    1.74
   2   8  -1    0.37    0.17
   2   8  -1    0.78    0.46
  -2  -8   1   -0.01    0.33
   2   8  -1   -0.13    0.39
  -2  -8   1    0.14    0.42
   2   8   0   16.88    1.70
  -2  -8   0   15.03    1.88
  -2  -8   0   15.91    1.83
   2   8   0   15.34    1.84
   2   8   1    7.53    1.20
  -2  -8  -1    8.27    1.36
   2   8   1    6.97    1.27
  -2  -8  -1    6.60    1.33
   2   8   2    1.95    0.67
  -2  -8  -2    2.02    0.76
   2   8   2    2.25    0.31
  -2  -8  -2    2.84    0.49
   2   8   2    1.97    0.73
  -2  -8  -2    2.20    0.85
   2   8   3   26.82    2.38
  -2  -8  -3   23.98    2.43
  -2  -8  -3   24.55    1.41
   2   8   3   23.99    2.27
  -2  -8  -3   23.59    1.71
   2   8   4   35.28    2.85
  -2  -8  -4   33.88    3.00
  -2  -8  -4   32.56    1.74
   2   8   4   33.71    2.71
  -2  -8  -4   35.21    2.24
   2   8   5    2.40    0.81
  -2  -8  -5    0.58    0.58
  -2  -8  -5    1.37    0.44
  -2  -8  -5    2.42    0.70
   2   8   6   11.58    1.79
  -2  -8  -6   10.89    1.82
  -2  -8  -6   11.90    1.48
   2   8   7   14.43    2.05
  -2  -8  -7   13.57    2.01
  -2  -8  -7   14.28    1.70
   2   8   8   16.91    2.32
  -2  -8  -8   13.26    2.11
  -2  -8  -8   13.93    1.73
   2   8   9    0.95    0.75
  -2  -8  -9    1.75    0.89
  -2  -8  -9    0.99    0.44
   2   8  10    0.63    0.61
  -2  -8 -10    1.47    0.81
   2   8  11    5.86    1.61
  -2  -8 -11    5.60    1.60
   2   8  12   10.82    2.25
  -2  -8 -12   11.51    2.19
  -2  -8 -13   14.67    2.58
   2   9 -17   -2.01    1.14
   2   9 -16    1.00    0.94
  -2  -9  16    1.21    0.92
  -2  -9  15    2.60    1.08
   2   9 -15    3.14    1.28
  -2  -9  15    3.17    1.18
   2   9 -15    4.22    1.18
  -2  -9  14    5.53    1.49
   2   9 -14    2.34    1.05
  -2  -9  14    4.90    1.44
   2   9 -14    4.95    1.30
  -2  -9  13    0.26    0.48
   2   9 -13   -0.67    0.66
   2   9 -13    1.01    0.71
  -2  -9  13    0.58    0.70
  -2  -9  12   22.41    2.77
  -2  -9  12   17.08    2.31
   2   9 -12   21.06    2.87
   2   9 -12   20.66    2.45
   2   9 -11   12.01    1.86
  -2  -9  11   11.55    1.46
  -2  -9  11    8.87    1.68
  -2  -9  11   10.94    1.88
   2   9 -11   10.29    1.98
   2   9 -10    3.69    1.04
  -2  -9  10    4.25    1.18
  -2  -9  10    6.75    1.43
   2   9 -10    5.77    1.49
  -2  -9  10    5.96    1.12
   2   9  -9    2.47    0.94
  -2  -9   9    3.64    0.90
  -2  -9   9    2.80    1.01
   2   9  -9    4.44    1.26
  -2  -9   9    2.42    0.66
   2   9  -8    2.51    0.93
  -2  -9   8    5.58    1.28
   2   9  -8    3.35    1.11
  -2  -9   8    4.52    0.88
  -2  -9   8    3.91    0.97
   2   9  -7    0.92    0.72
  -2  -9   7   -0.02    0.51
   2   9  -7    0.04    0.45
  -2  -9   7    0.61    0.46
  -2  -9   7    0.15    0.28
   2   9  -6    3.10    1.02
   2   9  -6    2.91    0.94
  -2  -9   6    2.70    0.88
  -2  -9   6    2.82    0.85
  -2  -9   6    3.70    0.83
   2   9  -5    3.09    0.98
  -2  -9   5    3.22    0.80
  -2  -9   5    2.98    0.90
   2   9  -5    3.52    1.08
  -2  -9   5    1.90    0.68
   2   9  -4    0.74    0.62
  -2  -9   4    1.38    0.68
   2   9  -4    1.85    0.54
  -2  -9   4    2.34    0.77
   2   9  -4    1.76    0.64
   2   9  -4    1.92    0.78
   2   9  -3   15.31    1.63
  -2  -9   3   14.93    1.97
  -2  -9   3   16.49    1.82
   2   9  -3   15.84    2.10
   2   9  -3   15.75    1.33
   2   9  -3   14.80    1.13
   2   9  -2    8.84    0.89
   2   9  -2    8.11    1.19
  -2  -9   2    6.34    1.18
   2   9  -2   10.28    1.63
  -2  -9   2    9.85    1.59
   2   9  -2    8.93    0.75
   2   9  -1    3.03    0.44
   2   9  -1    2.90    0.69
  -2  -9   1    1.29    0.53
   2   9  -1    3.02    0.93
  -2  -9   1    2.98    0.95
   2   9   0  107.87    4.68
  -2  -9   0  111.59    5.47
  -2  -9   0  103.80    4.91
   2   9   0  104.12    5.05
  -2  -9  -1   24.72    2.56
   2   9   1   21.04    2.08
  -2  -9  -1   22.40    2.30
   2   9   1   22.51    2.30
   2   9   2    5.02    1.11
  -2  -9  -2    5.64    1.20
  -2  -9  -2    5.21    1.21
  -2  -9  -2    5.35    0.71
   2   9   2    4.94    1.10
   2   9   3    1.52    0.62
  -2  -9  -3    3.10    0.99
  -2  -9  -3    2.68    0.55
   2   9   3    3.30    0.96
  -2  -9  -3    2.26    1.02
   2   9   4   13.21    1.84
  -2  -9  -4   13.06    1.89
   2   9   4   13.55    1.77
  -2  -9  -4   13.01    1.29
   2   9   5    2.22    0.79
  -2  -9  -5    2.14    0.79
  -2  -9  -5    3.04    0.70
   2   9   6    3.58    1.07
  -2  -9  -6    4.73    1.22
  -2  -9  -6    3.55    0.81
   2   9   7    4.15    1.22
  -2  -9  -7    3.78    1.14
   2   9   8   -0.98    0.67
  -2  -9  -8    0.15    0.46
   2   9   9    1.09    0.90
  -2  -9  -9    1.75    0.92
   2   9  10    1.61    0.86
  -2  -9 -10    0.17    0.54
   2   9  11    3.69    1.40
  -2  -9 -11    4.73    1.58
  -2  -9 -12    1.28    0.98
  -2  -9 -13    2.60    1.23
   2  10 -16    1.21    0.91
  -2 -10  15    1.02    0.59
   2  10 -15   -0.92    0.80
  -2 -10  15   -0.99    0.81
   2  10 -15    0.28    0.52
   2  10 -14    3.78    1.43
  -2 -10  14    2.10    0.95
   2  10 -14    4.10    1.14
  -2 -10  14    3.73    1.23
  -2 -10  13    2.27    1.00
   2  10 -13    4.06    1.41
   2  10 -13    3.59    1.16
  -2 -10  13    2.29    1.13
  -2 -10  12    3.05    1.25
  -2 -10  12    3.04    1.10
   2  10 -12    2.98    1.19
   2  10 -12    4.03    1.13
   2  10 -11    3.81    1.11
  -2 -10  11    3.06    1.14
  -2 -10  11    2.44    0.98
   2  10 -11    1.49    1.11
   2  10 -10   -0.21    0.65
  -2 -10  10    0.48    0.57
  -2 -10  10   -0.10    0.32
   2  10 -10    0.43    0.56
   2  10  -9    0.91    0.57
  -2 -10   9    0.96    0.54
  -2 -10   9    0.13    0.48
   2  10  -9    0.60    0.61
  -2 -10   9    0.99    0.54
  -2 -10   8    0.77    0.58
   2  10  -8    0.33    0.63
  -2 -10   8   -0.24    0.63
   2  10  -8    0.78    0.68
  -2 -10   8    0.55    0.45
   2  10  -7    2.99    0.99
  -2 -10   7    2.88    0.87
  -2 -10   7    2.77    0.95
   2  10  -7    3.91    1.13
  -2 -10   7    1.82    0.61
   2  10  -6   -0.27    0.44
   2  10  -6   -0.20    0.50
  -2 -10   6   -0.18    0.42
  -2 -10   6   -0.33    0.55
   2  10  -5    3.31    1.08
   2  10  -5    4.75    0.90
  -2 -10   5    4.56    0.96
   2  10  -5    5.66    1.35
  -2 -10   5    3.87    1.11
   2  10  -4    9.17    1.61
   2  10  -4    9.23    1.16
   2  10  -4    9.31    1.36
  -2 -10   4    7.40    1.22
  -2 -10   4    6.73    1.39
   2  10  -4    8.53    1.53
   2  10  -3   20.53    2.02
   2  10  -3   18.02    1.49
  -2 -10   3   19.26    2.33
  -2 -10   3   18.02    1.92
   2  10  -3   19.13    2.30
   2  10  -2    0.82    0.33
   2  10  -2    1.26    0.53
  -2 -10   2    0.38    0.39
   2  10  -2    2.44    0.97
  -2 -10   2    0.72    0.81
   2  10  -1   67.43    3.80
  -2 -10   1   72.79    4.06
   2  10  -1   66.93    4.18
  -2 -10   1   75.22    4.69
   2  10   0    8.84    1.37
  -2 -10   0    7.56    1.32
   2  10   0    8.08    1.42
  -2 -10   0    9.03    1.67
   2  10   1    1.96    0.80
  -2 -10  -1    3.36    0.93
   2  10   1    3.98    1.05
  -2 -10  -1    4.22    1.14
   2  10   2   20.15    2.22
  -2 -10  -2   19.24    2.51
  -2 -10  -2   18.71    2.20
   2  10   2   19.21    2.15
   2  10   3    4.85    1.17
  -2 -10  -3    4.91    1.20
   2  10   3    3.96    1.02
  -2 -10  -3    4.48    1.20
   2  10   4    8.42    1.57
  -2 -10  -4   11.75    1.85
  -2 -10  -4   11.69    2.06
   2  10   5   -0.14    0.55
  -2 -10  -5    0.47    0.59
   2  10   6    0.43    0.66
  -2 -10  -6    0.49    0.54
   2  10   7   -0.30    0.59
  -2 -10  -7    0.79    0.57
   2  10   8    0.12    0.62
  -2 -10  -8    1.05    0.89
   2  10   9    3.81    1.23
  -2 -10  -9    1.25    0.78
   2  10  10    1.18    0.82
  -2 -10 -10    1.97    1.06
  -2 -10 -11   11.11    2.18
  -2 -10 -12    4.13    1.43
   2  11 -16    0.93    0.86
  -2 -11  16    0.87    0.73
  -2 -11  15    0.73    0.80
   2  11 -15   -2.18    1.14
  -2 -11  14    0.50    0.85
   2  11 -14    0.17    0.54
   2  11 -14    0.12    0.52
  -2 -11  14   -0.50    0.61
  -2 -11  13    0.61    0.61
  -2 -11  13    0.22    0.54
   2  11 -13   -0.58    0.74
   2  11 -13   -0.76    0.53
  -2 -11  12    1.53    0.87
  -2 -11  12    2.99    1.20
   2  11 -12    0.16    0.77
   2  11 -12    1.46    0.74
  -2 -11  11    4.93    1.42
  -2 -11  11    5.06    1.39
   2  11 -11    5.79    1.57
   2  11 -11    4.84    1.30
   2  11 -10    2.26    0.92
  -2 -11  10    1.93    0.93
   2  11 -10    2.74    0.99
  -2 -11   9    0.33    0.64
   2  11  -9    1.73    0.91
   2  11  -9    2.35    0.98
  -2 -11   9    2.49    0.83
   2  11  -8    0.92    0.65
  -2 -11   8    0.96    0.75
  -2 -11   8   -0.24    0.52
  -2 -11   8    0.82    0.52
   2  11  -8   -0.09    0.68
   2  11  -7    0.21    0.51
  -2 -11   7    0.25    0.34
  -2 -11   7   -0.49    0.55
  -2 -11   7    0.59    0.55
   2  11  -7   -0.30    0.52
   2  11  -6   14.52    2.14
   2  11  -6   13.16    1.63
   2  11  -6   14.53    2.15
  -2 -11   6   12.81    1.86
  -2 -11   6   13.91    2.15
   2  11  -5    6.46    1.49
   2  11  -5    7.84    1.19
  -2 -11   5    5.70    1.41
   2  11  -5    5.27    1.26
   2  11  -4   -0.55    0.74
   2  11  -4   -0.07    0.30
   2  11  -4    0.52    0.44
  -2 -11   4    0.34    0.32
  -2 -11   4   -0.06    0.52
   2  11  -4   -1.27    0.73
   2  11  -3   15.78    1.89
  -2 -11   3   12.70    1.62
   2  11  -3   14.88    2.06
  -2 -11   3   16.81    2.29
   2  11  -2    1.85    0.75
  -2 -11   2    0.43    0.36
  -2 -11   2    1.11    0.72
   2  11  -2    2.22    0.88
   2  11  -1   12.09    1.72
  -2 -11   1   11.74    1.64
   2  11  -1   13.48    1.93
  -2 -11   1   10.62    1.88
   2  11   0    1.27    0.61
  -2 -11   0    0.65    0.42
   2  11   0    2.20    0.93
  -2 -11   0    0.74    0.54
   2  11   1    1.19    0.57
  -2 -11  -1    0.65    0.55
  -2 -11  -1    1.73    0.71
   2  11   1    2.46    0.84
   2  11   2    5.84    1.31
  -2 -11  -2    4.30    1.10
   2  11   2    5.90    1.27
  -2 -11  -2    4.12    1.35
   2  11   3    0.03    0.53
  -2 -11  -3    0.16    0.51
   2  11   3   -0.49    0.58
  -2 -11  -3    0.14    0.54
   2  11   4   -0.19    0.63
  -2 -11  -4   -0.03    0.46
  -2 -11  -4    0.75    0.72
   2  11   5   -0.07    0.44
  -2 -11  -5    0.83    0.72
  -2 -11  -5    1.59    1.03
   2  11   6    4.80    1.39
  -2 -11  -6    4.83    1.29
   2  11   7    2.47    1.01
  -2 -11  -7    3.12    1.11
   2  11   8    0.06    0.52
  -2 -11  -8    0.95    0.70
   2  11   9    0.58    0.73
  -2 -11  -9   -0.24    0.53
  -2 -11 -10    1.86    1.00
  -2 -11 -11    8.98    2.04
  -2 -12  15    1.17    0.80
   2  12 -15   -2.52    1.22
  -2 -12  14    0.21    0.55
   2  12 -14    1.54    1.18
  -2 -12  13    1.05    0.86
  -2 -12  13    0.90    0.75
   2  12 -13   -0.25    0.58
   2  12 -13   -0.06    0.64
  -2 -12  12    1.32    0.85
   2  12 -12    1.99    1.18
  -2 -12  12    1.98    1.03
   2  12 -12    1.60    0.89
  -2 -12  11   -0.45    0.68
   2  12 -11    0.32    0.73
   2  12 -10   -0.14    0.61
  -2 -12  10    0.59    0.56
   2  12 -10    0.21    0.52
   2  12  -9    0.51    0.66
  -2 -12   9    0.50    0.73
   2  12  -9   -0.15    0.50
   2  12  -8   10.64    1.95
   2  12  -8    9.81    1.63
  -2 -12   8   13.18    2.17
   2  12  -8   11.79    2.07
  -2 -12   8   11.11    1.65
  -2 -12   8   15.06    2.00
  -2 -12   7   32.53    3.36
   2  12  -7   31.60    2.76
   2  12  -7   29.16    3.18
  -2 -12   7   35.22    2.97
  -2 -12   7   30.38    2.89
   2  12  -7   29.56    3.16
   2  12  -6    9.91    1.82
  -2 -12   6   10.76    1.75
  -2 -12   6   11.06    2.00
   2  12  -6    8.70    1.76
   2  12  -5    5.77    1.41
  -2 -12   5    6.24    1.44
   2  12  -5    5.28    1.29
   2  12  -4    3.30    1.10
   2  12  -4    4.06    1.05
  -2 -12   4    2.66    0.98
  -2 -12   4    3.29    0.87
   2  12  -4    3.17    1.03
   2  12  -3    1.72    0.92
   2  12  -3    2.28    0.94
  -2 -12   3    1.74    0.65
   2  12  -3    2.22    1.03
  -2 -12   3    2.20    0.96
   2  12  -2    6.06    1.27
  -2 -12   2    3.83    0.99
  -2 -12   2    3.59    1.18
   2  12  -2    4.56    1.23
   2  12  -1    0.05    0.45
  -2 -12   1    0.14    0.45
  -2 -12   1    0.11    0.66
   2  12  -1   -0.02    0.45
   2  12   0    3.45    1.01
  -2 -12   0    3.60    0.98
   2  12   0    4.41    1.19
  -2 -12   0    2.83    1.05
   2  12   1    7.14    1.50
  -2 -12  -1   10.76    1.69
   2  12   1    7.88    1.48
  -2 -12  -1    9.71    2.00
   2  12   2   13.94    2.07
  -2 -12  -2   15.62    2.07
  -2 -12  -2   14.49    2.41
   2  12   2   14.64    1.99
   2  12   3   15.94    2.32
   2  12   3   16.28    2.12
  -2 -12  -3   16.62    2.61
  -2 -12  -3   18.01    2.28
  -2 -12  -4   19.01    2.40
   2  12   4   10.93    1.91
  -2 -12  -4   18.17    2.77
   2  12   5    1.11    0.75
  -2 -12  -5    3.15    1.10
  -2 -12  -5    0.84    0.91
   2  12   6    1.10    0.76
  -2 -12  -6   -0.36    0.53
  -2 -12  -6    1.43    1.02
   2  12   7    1.79    0.92
  -2 -12  -7    3.31    1.20
  -2 -12  -7    2.07    1.10
   2  12   8    1.42    0.88
  -2 -12  -8    1.62    0.76
  -2 -13  14   -0.49    0.73
  -2 -13  13    0.97    0.86
  -2 -13  12    5.96    1.71
  -2 -13  12    2.51    1.19
   2  13 -12    3.25    1.36
   2  13 -12    2.82    1.11
   2  13 -11   -0.45    0.69
   2  13 -11    1.14    0.68
  -2 -13  11    1.21    0.81
  -2 -13  10    5.45    1.52
   2  13 -10    6.98    1.61
   2  13 -10   10.49    2.12
  -2 -13   9   48.88    4.36
   2  13  -9   48.81    4.17
   2  13  -9   41.37    4.03
  -2 -13   8   24.58    2.67
  -2 -13   8   27.65    3.29
   2  13  -8   25.72    3.11
   2  13  -8   28.63    3.21
   2  13  -7   -0.12    0.60
   2  13  -7   -0.04    0.60
  -2 -13   7    1.58    0.83
  -2 -13   7    0.35    0.80
  -2 -13   7    0.12    0.48
   2  13  -6    6.82    1.59
  -2 -13   6    8.17    1.61
  -2 -13   6   10.76    2.10
   2  13  -6   10.68    1.92
   2  13  -5   16.29    2.45
  -2 -13   5   15.28    2.44
   2  13  -5   16.07    2.25
   2  13  -4    9.74    1.96
   2  13  -4    9.37    1.63
  -2 -13   4    9.26    1.45
  -2 -13   4    8.86    1.88
   2  13  -4    8.97    1.68
   2  13  -3    1.38    0.86
   2  13  -3    2.05    0.85
  -2 -13   3    2.08    0.72
  -2 -13   3    0.47    0.63
   2  13  -3    1.28    0.75
   2  13  -2    7.58    1.51
  -2 -13   2    7.17    1.28
  -2 -13   2   11.62    2.16
   2  13  -2   10.53    1.80
   2  13  -1    0.98    0.58
  -2 -13   1   -0.13    0.51
   2  13  -1   -0.16    0.56
  -2 -13   1   -0.14    0.89
  -2 -13   0    2.14    0.96
   2  13   0    3.09    1.01
  -2 -13   0    1.72    0.77
   2  13   0    4.36    1.09
  -2 -13  -1    0.16    0.65
   2  13   1    2.75    0.96
  -2 -13  -1    1.74    0.65
   2  13   1    2.67    0.97
   2  13   2    0.92    0.68
  -2 -13  -2    1.21    0.67
  -2 -13  -2    1.65    0.85
   2  13   2    2.10    0.80
   2  13   3    3.61    1.20
  -2 -13  -3    5.01    1.55
  -2 -13  -3    4.12    1.15
   2  13   4   -1.09    0.77
  -2 -13  -4   -0.63    0.82
   2  13   5    0.42    0.66
  -2 -13  -5    1.11    0.88
   2  13   6   -0.27    0.78
  -2 -13  -6   -0.54    1.01
   2  13   7    1.71    0.84
  -2 -13  -7    1.57    1.10
  -2 -14  13    0.98    0.86
  -2 -14  12   -0.92    0.83
   2  14 -11    0.60    0.63
  -2 -14  11   -0.33    0.84
   2  14 -10    0.75    0.80
  -2 -14  10    0.84    0.78
   2  14  -9    8.78    1.85
   2  14  -9    7.33    1.80
  -2 -14   9   10.30    2.14
  -2 -14   8   29.76    3.55
   2  14  -8   25.29    3.13
   2  14  -8   27.17    3.20
  -2 -14   7   52.13    4.68
   2  14  -7   45.53    4.11
  -2 -14   7   52.42    4.07
   2  14  -7   42.33    4.03
  -2 -14   6   36.92    3.97
   2  14  -6   39.64    3.73
  -2 -14   6   40.64    3.64
  -2 -14   6   37.92    3.52
   2  14  -6   34.14    3.59
   2  14  -5   12.24    2.22
  -2 -14   5   11.44    2.24
   2  14  -5    9.97    1.87
   2  14  -4   -0.15    0.65
   2  14  -4    0.31    0.44
  -2 -14   4   -0.55    0.74
   2  14  -4   -0.29    0.58
   2  14  -3    1.88    0.88
  -2 -14   3    1.47    0.87
   2  14  -3    1.41    0.74
   2  14  -2    0.58    0.59
  -2 -14   2   -0.24    0.72
   2  14  -1    0.05    0.54
   2  14  -1   -1.08    0.67
  -2 -14   1   -0.44    0.77
   2  14   0   -1.42    0.81
  -2 -14   0    0.47    0.73
   2  14   0   -0.06    0.34
  -2 -14  -1    0.68    0.79
   2  14   1    0.51    0.57
   2  14   1   -0.01    0.53
   2  14   2    4.84    1.41
   2  14   2    7.31    1.49
  -2 -14  -2    6.96    1.88
   2  14   3    4.03    1.37
  -2 -14  -3    1.25    0.99
   2  14   4    2.03    1.02
  -2 -14  -4    3.38    1.41
   2  14   5    1.96    1.10
  -2 -14  -5    3.93    1.50
   2  14   6    2.25    1.19
  -2 -15  11    1.51    1.02
  -2 -15  10    3.01    1.35
   2  15  -9    0.47    0.66
  -2 -15   9    3.02    1.15
   2  15  -8    6.01    1.62
  -2 -15   8    3.63    1.40
   2  15  -7    2.25    1.14
  -2 -15   7    2.03    1.15
   2  15  -6   -0.42    0.67
  -2 -15   6    1.08    0.84
  -2 -15   6    1.77    1.10
   2  15  -5    1.62    0.97
  -2 -15   5    0.62    0.85
   2  15  -5    0.60    0.56
   2  15  -4    0.20    0.63
   2  15  -4   -0.06    0.44
  -2 -15   4   -0.20    1.01
   2  15  -4   -0.34    0.49
   2  15  -3    0.52    0.85
  -2 -15   3   -0.18    0.70
   2  15  -3    0.20    0.57
   2  15  -3   -0.15    0.46
   2  15  -2    0.78    0.72
   2  15  -2    1.35    0.87
  -2 -15   2    1.58    1.09
   2  15  -2    1.76    0.84
   2  15  -1    1.10    0.81
  -2 -15   1    0.87    0.87
   2  15  -1    1.45    0.79
   2  15   0    0.57    0.58
  -2 -15   0    0.18    0.81
   2  15   0    1.44    0.75
   2  15   1    0.35    0.56
  -2 -15  -1   -0.37    0.96
   2  15   1    1.66    0.80
   2  15   2   -0.37    0.79
  -2 -15  -2    0.30    0.81
   2  15   3    0.53    0.62
  -2 -15  -3    0.76    0.80
   2  15   4    3.70    1.36
  -2 -16   8    2.75    1.17
   2  16  -7    8.89    1.98
  -2 -16   7    8.12    2.07
   2  16  -6    0.82    0.84
  -2 -16   6    2.02    1.17
  -2 -16   5    0.00    0.57
   2  16  -5   -0.24    0.52
   2  16  -4    0.36    0.63
  -2 -16   4    1.61    1.06
   2  16  -3    0.21    0.76
   2  16  -3    0.90    0.61
  -2 -16   3    0.57    0.84
   2  16  -2   -0.30    0.63
   2  16  -2   -0.14    0.53
  -2 -16   2    0.75    0.83
   2  16  -1    0.03    0.60
   2  16  -1   -0.10    0.56
  -2 -16   1    1.40    1.05
   2  16  -1    1.46    0.71
   2  16   0    1.05    0.76
  -2 -16   0    1.93    0.95
   2  16   1    3.24    1.15
   2  16   2   -1.68    0.96
   2  17  -3    4.60    1.40
   2  17  -3    8.61    1.58
   2  17  -2    8.18    1.91
   2  17  -2   15.04    2.02
   2  17  -1    2.12    1.08
  -3  16   4   -0.48    0.61
   3 -16  -3    0.46    0.75
  -3  16   3    0.08    0.49
   3 -16  -2    4.00    1.49
   3 -16  -1    0.48    0.69
   3 -16   0   -0.50    0.75
   3 -16   1   -0.30    0.67
   3 -16   2   -0.54    0.77
   3 -16   3    1.84    1.08
   3 -15  -6    1.63    1.02
  -3  15   5    1.43    0.73
   3 -15  -5    0.46    0.82
   3 -15  -4    4.19    1.50
  -3  15   4    4.18    1.27
   3 -15  -3    2.77    1.35
   3 -15  -3    4.64    1.51
   3 -15  -2    0.74    0.79
  -3  15   2   -0.66    0.69
   3 -15  -2    1.10    0.93
  -3  15   1    0.14    0.68
  -3  15   1    0.83    0.86
   3 -15  -1    0.98    0.93
   3 -15  -1    1.99    1.03
  -3  15   0   -0.11    0.68
  -3  15   0   -0.08    0.54
   3 -15   0    0.13    0.67
   3 -15   0    1.23    0.93
  -3  15  -1    1.12    0.99
   3 -15   1   -0.25    0.70
  -3  15  -1    1.87    1.08
   3 -15   1   -0.08    0.58
  -3  15  -2    0.97    0.91
  -3  15  -2   -2.16    1.04
   3 -15   2   -1.94    1.00
   3 -15   2    0.63    0.78
  -3  15  -3   -0.72    0.87
   3 -15   3   -0.60    0.76
   3 -15   3    0.80    0.86
  -3  15  -3    0.31    0.52
  -3  15  -4   -1.45    1.08
   3 -15   4    1.08    0.83
   3 -15   5   -2.61    1.24
   3 -15   6    1.59    1.04
   3 -14  -8   -0.18    0.60
   3 -14  -7    2.43    1.08
  -3  14   6    1.28    1.04
   3 -14  -6    1.96    1.09
  -3  14   5    1.44    0.96
  -3  14   5    1.54    0.81
   3 -14  -5    1.35    0.96
   3 -14  -4    3.94    1.32
  -3  14   4    2.45    1.03
   3 -14  -3    4.66    1.49
  -3  14   3    7.77    1.72
   3 -14  -3    7.42    1.95
  -3  14   2    0.98    0.93
  -3  14   2   -0.63    0.62
   3 -14  -2   -0.05    0.58
   3 -14  -2    0.58    0.63
  -3  14   1    1.48    1.03
   3 -14  -1    5.61    1.66
  -3  14   1    4.25    1.33
   3 -14  -1    6.32    1.81
  -3  14   0    2.24    0.95
   3 -14   0    2.47    1.13
  -3  14   0    3.02    1.14
   3 -14   0    1.92    1.10
  -3  14  -1    2.52    1.21
  -3  14  -1   -0.13    0.55
   3 -14   1    0.63    0.76
   3 -14   1    1.36    0.87
  -3  14  -2    0.63    0.75
  -3  14  -2   -0.72    0.72
   3 -14   2   -0.80    0.74
   3 -14   2    0.66    0.73
  -3  14  -3    1.85    1.00
   3 -14   3    0.08    0.55
   3 -14   3    0.95    0.73
  -3  14  -4    0.77    1.00
   3 -14   4    2.08    1.08
  -3  14  -4    1.12    0.89
   3 -14   4    2.38    1.21
  -3  14  -5    1.20    0.92
   3 -14   5    0.79    0.81
  -3  14  -5   -0.26    0.60
   3 -14   5    0.72    0.80
  -3  14  -6    0.53    0.72
  -3  14  -6   -0.07    0.79
   3 -14   6    0.96    0.91
   3 -14   6   -1.69    1.06
  -3  14  -7   -0.84    0.93
  -3  14  -7    0.49    0.62
   3 -14   7    0.41    0.65
   3 -14   7    0.81    0.94
   3 -14   8   -0.50    0.74
   3 -13 -10    1.41    0.94
  -3  13   9   -1.43    0.99
   3 -13  -9   -1.47    1.00
  -3  13   8    0.30    0.69
   3 -13  -8   -0.64    0.74
  -3  13   7    0.57    0.73
   3 -13  -7    3.19    1.37
   3 -13  -7    3.58    1.32
  -3  13   6   -0.44    0.67
   3 -13  -6    0.85    0.83
  -3  13   6    1.13    0.71
  -3  13   5    0.38    0.60
  -3  13   5   -0.33    0.66
   3 -13  -5   -0.83    0.79
  -3  13   4    0.47    0.60
  -3  13   4    0.08    0.45
   3 -13  -4    1.30    0.74
   3 -13  -3    1.58    0.87
  -3  13   3    0.28    0.67
   3 -13  -3    0.25    0.78
  -3  13   2    2.72    1.15
   3 -13  -2    2.27    1.01
  -3  13   2    1.21    0.81
   3 -13  -2    1.78    0.96
  -3  13   1   -0.40    0.77
  -3  13   1    0.06    0.59
   3 -13  -1    1.92    0.93
   3 -13  -1   -0.26    0.66
  -3  13   0   -0.17    0.69
  -3  13   0    0.76    0.70
   3 -13   0    0.24    0.66
   3 -13   0   -0.57    0.67
  -3  13  -1    0.06    0.71
  -3  13  -1    0.29    0.58
   3 -13   1    0.25    0.64
  -3  13  -2    1.75    1.14
  -3  13  -2    0.83    0.70
   3 -13   2    0.45    0.67
   3 -13   2    2.00    1.23
  -3  13  -3    1.90    1.12
  -3  13  -3    2.20    1.06
   3 -13   3    4.11    1.34
   3 -13   3    1.92    1.05
  -3  13  -4   -0.17    0.78
   3 -13   4   -0.80    0.75
   3 -13   4   -0.34    0.57
  -3  13  -4    0.77    0.72
  -3  13  -5    0.41    0.72
   3 -13   5    0.02    0.72
  -3  13  -5   -0.07    0.64
   3 -13   5   -1.17    0.90
  -3  13  -6   -0.01    0.84
  -3  13  -6    0.67    0.81
   3 -13   6    1.01    0.84
   3 -13   6    0.45    0.58
  -3  13  -7    5.03    1.64
   3 -13   7    2.56    1.16
   3 -13   7    3.52    1.47
  -3  13  -7    4.11    1.32
  -3  13  -8    5.76    1.86
   3 -13   8    7.36    1.79
  -3  13  -8    5.28    1.53
   3 -13   8    4.84    1.73
   3 -13   9   -1.44    1.00
  -3  13  -9   -0.15    0.74
   3 -13   9   -0.57    0.72
  -3  12  11    1.21    0.99
   3 -12 -11   -0.66    0.78
  -3  12  10    0.88    0.61
   3 -12 -10    2.31    1.22
  -3  12   9    0.00    0.69
   3 -12  -9   -0.44    0.65
   3 -12  -9    0.49    0.63
  -3  12   8    0.83    1.16
   3 -12  -8   -0.48    0.78
   3 -12  -8   -0.54    0.67
  -3  12   7    2.62    1.08
   3 -12  -7    1.22    0.88
  -3  12   7    0.90    0.70
  -3  12   6    0.93    0.77
   3 -12  -6    0.73    0.64
  -3  12   6    0.61    0.63
   3 -12  -6    0.12    0.63
  -3  12   5    1.45    0.91
  -3  12   5    2.14    0.93
   3 -12  -5    1.15    0.73
   3 -12  -5    3.88    1.37
  -3  12   4    1.92    0.71
  -3  12   4    0.95    0.72
   3 -12  -4    2.05    0.82
   3 -12  -4    0.84    0.64
   3 -12  -3    5.21    1.44
  -3  12   3    4.40    1.22
   3 -12  -3    5.96    1.26
   3 -12  -3    6.18    1.68
  -3  12   2    0.26    0.57
   3 -12  -2   -0.13    0.48
  -3  12   2    0.29    0.71
   3 -12  -2   -0.45    0.87
  -3  12   1    1.22    0.86
  -3  12   1    1.30    0.75
   3 -12  -1    1.21    0.71
   3 -12  -1    0.29    0.71
  -3  12   0    6.13    1.58
   3 -12   0    5.78    1.50
  -3  12   0    7.78    1.60
   3 -12   0    8.42    1.88
  -3  12  -1    9.23    2.00
   3 -12   1   11.75    2.04
  -3  12  -1   12.96    2.02
   3 -12   1   13.06    2.28
  -3  12  -2   12.96    2.38
   3 -12   2   18.25    2.56
  -3  12  -2   14.99    2.20
   3 -12   2   18.91    2.80
  -3  12  -3    0.65    0.79
   3 -12   3    1.21    0.93
  -3  12  -3    0.58    0.57
   3 -12   3    0.36    0.81
  -3  12  -4    0.82    0.81
   3 -12   4    0.12    0.47
   3 -12   4    1.55    1.04
  -3  12  -5    0.20    0.71
   3 -12   5    0.02    0.63
  -3  12  -5    0.88    0.80
   3 -12   5   -0.12    0.87
  -3  12  -6    4.42    1.35
  -3  12  -6    4.07    1.43
   3 -12   6    4.94    1.47
   3 -12   6    2.60    1.11
  -3  12  -6    2.94    1.20
  -3  12  -7    3.23    1.36
   3 -12   7    3.93    1.31
  -3  12  -7    2.37    1.01
  -3  12  -7    4.88    1.38
   3 -12   7    4.32    1.53
  -3  12  -8    0.34    0.76
   3 -12   8    0.25    0.56
   3 -12   8   -0.22    0.70
  -3  12  -8   -0.61    0.66
  -3  12  -9   -1.70    1.13
   3 -12   9    1.67    0.96
  -3  12  -9    2.67    1.17
  -3  12  -9   -0.73    0.71
   3 -12   9    1.45    1.11
  -3  12 -10    1.44    1.06
   3 -12  10    0.70    0.91
  -3  12 -10    1.83    0.96
  -3  12 -10    2.69    1.16
   3 -12  10    0.84    0.88
   3 -12  11    2.29    1.21
  -3  12 -11    5.16    1.48
  -3  12 -11    2.44    1.27
  -3  12 -12    0.22    0.57
  -3  11  12    5.60    1.71
   3 -11 -12    6.88    1.83
  -3  11  11    2.45    1.15
   3 -11 -11    2.46    1.15
   3 -11 -10    0.46    0.73
  -3  11  10    0.95    0.94
   3 -11 -10    0.23    0.59
   3 -11 -10    0.93    0.90
  -3  11   9    0.37    0.63
   3 -11  -9   -0.34    0.66
   3 -11  -9    0.11    0.51
   3 -11  -9   -1.37    0.93
  -3  11   8   -0.52    0.67
   3 -11  -8   -0.83    0.85
  -3  11   8    1.54    0.76
   3 -11  -8   -0.24    0.50
  -3  11   7    2.93    1.06
  -3  11   7    3.28    0.96
   3 -11  -7    2.38    1.08
   3 -11  -7    1.72    0.71
   3 -11  -7    2.68    1.04
  -3  11   6   -0.24    0.54
   3 -11  -6    0.31    0.59
  -3  11   6    0.14    0.47
   3 -11  -6   -0.03    0.45
   3 -11  -6    0.84    0.88
  -3  11   5    1.24    0.72
  -3  11   5    4.63    1.22
   3 -11  -5    2.96    0.90
   3 -11  -5    3.59    1.24
  -3  11   4    2.53    0.94
   3 -11  -4    1.33    0.75
  -3  11   4    2.24    0.89
   3 -11  -4    2.84    1.03
   3 -11  -3    6.27    1.28
   3 -11  -3    6.47    1.56
   3 -11  -3    7.40    1.72
  -3  11   3    7.16    1.51
  -3  11   2    8.27    1.81
  -3  11   2    8.31    1.60
   3 -11  -2    9.69    1.57
   3 -11  -2    7.13    1.56
   3 -11  -2    4.34    1.22
  -3  11   1    6.46    1.65
   3 -11  -1    8.93    1.71
  -3  11   1    9.20    1.66
   3 -11  -1    5.72    1.21
   3 -11  -1    7.48    1.69
  -3  11   0   10.59    2.09
   3 -11   0   11.07    1.95
  -3  11   0    7.86    1.57
   3 -11   0    6.57    1.56
   3 -11   1   22.74    2.68
  -3  11  -1   22.25    2.97
   3 -11   1   22.08    2.82
  -3  11  -1   23.26    2.62
   3 -11   2   35.80    3.39
  -3  11  -2   39.76    3.99
  -3  11  -2   36.54    3.31
   3 -11   2   36.80    3.68
  -3  11  -3    3.82    1.33
   3 -11   3    3.67    1.15
  -3  11  -3    4.71    1.28
   3 -11   3    5.34    1.40
  -3  11  -4   -0.67    0.77
   3 -11   4    0.24    0.50
  -3  11  -4    1.30    0.86
   3 -11   4   -0.24    0.63
  -3  11  -5   -0.19    0.64
   3 -11   5    0.71    0.67
  -3  11  -5    0.04    0.52
   3 -11   5    0.96    0.95
  -3  11  -5   -0.18    0.48
  -3  11  -6    6.57    1.76
   3 -11   6    6.36    1.62
  -3  11  -6    5.57    1.42
  -3  11  -6    4.57    1.30
   3 -11   6    4.45    1.39
  -3  11  -7    3.30    1.26
   3 -11   7    3.19    1.11
   3 -11   7    3.64    1.30
  -3  11  -7    3.03    1.14
  -3  11  -7    2.78    0.99
  -3  11  -8   -0.48    1.09
   3 -11   8    0.29    0.58
  -3  11  -8   -0.60    0.60
   3 -11   8   -0.40    0.72
  -3  11  -8    0.34    0.61
   3 -11   9    1.09    0.81
  -3  11  -9    0.21    0.73
   3 -11   9   -0.55    0.66
  -3  11  -9    0.83    0.82
  -3  11  -9    0.93    0.71
  -3  11 -10   -0.20    0.68
   3 -11  10   -1.41    1.01
   3 -11  10    0.06    0.54
  -3  11 -10   -1.33    0.86
  -3  11 -10    0.39    0.54
  -3  11 -11    0.10    0.70
   3 -11  11   -0.17    0.58
   3 -11  11   -0.30    0.80
  -3  11 -11   -0.40    0.61
  -3  11 -11    1.12    0.72
  -3  11 -12   -0.30    0.55
  -3  11 -12   -1.19    0.89
  -3  11 -13    0.73    0.67
  -3  10  13   -0.51    0.75
  -3  10  12   -1.69    0.95
   3 -10 -12    0.24    0.60
  -3  10  11    3.12    1.23
   3 -10 -11    3.19    1.35
   3 -10 -11    3.14    1.39
   3 -10 -11    4.10    1.32
  -3  10  10    9.12    1.85
   3 -10 -10    9.21    2.12
   3 -10 -10    6.44    1.66
   3 -10 -10    7.47    1.74
  -3  10   9    0.80    0.83
   3 -10  -9    0.51    0.55
   3 -10  -9    1.62    0.92
   3 -10  -9    1.34    0.96
   3 -10  -9    1.60    0.79
  -3  10   8    1.72    0.82
   3 -10  -8    0.15    0.58
   3 -10  -8    0.59    0.77
  -3  10   8   -0.01    0.38
   3 -10  -8    1.20    0.92
   3 -10  -7   15.96    2.11
  -3  10   7   14.90    2.03
  -3  10   7   12.97    2.06
   3 -10  -7   17.50    2.57
   3 -10  -7   12.44    2.11
  -3  10   6    5.64    1.36
   3 -10  -6    3.48    1.23
   3 -10  -6    5.06    1.19
  -3  10   6    6.64    1.43
   3 -10  -6    4.07    1.19
  -3  10   5   -0.56    0.69
   3 -10  -5    0.39    0.49
  -3  10   5    0.29    0.42
   3 -10  -5   -0.29    0.72
  -3  10   4   -2.05    0.90
  -3  10   4   -0.06    0.48
   3 -10  -4   -0.11    0.51
   3 -10  -4   -1.35    0.72
  -3  10   3    0.79    0.72
   3 -10  -3    1.38    0.74
   3 -10  -3    1.78    0.69
  -3  10   3    1.39    0.73
   3 -10  -3    1.00    0.72
  -3  10   2   13.98    2.20
   3 -10  -2   14.13    1.89
   3 -10  -2   12.55    1.90
  -3  10   2   14.74    2.00
   3 -10  -2   15.10    2.18
  -3  10   1   29.58    3.22
   3 -10  -1   28.20    2.80
   3 -10  -1   30.53    2.76
   3 -10  -1   28.59    3.08
  -3  10   1   24.19    2.58
  -3  10   0   57.44    4.54
   3 -10   0   57.80    4.03
   3 -10   0   52.67    3.67
   3 -10   0   52.20    4.11
  -3  10   0   50.68    3.72
  -3  10  -1   29.31    3.35
   3 -10   1   27.55    2.80
   3 -10   1   26.74    3.01
  -3  10  -1   27.18    2.76
  -3  10  -2   15.76    2.48
   3 -10   2   15.02    2.21
   3 -10   2   15.61    2.16
  -3  10  -2   15.29    2.07
  -3  10  -3   -1.29    0.88
   3 -10   3    1.49    0.78
  -3  10  -3    0.59    0.59
   3 -10   3   -0.78    0.92
  -3  10  -4   -0.43    0.83
   3 -10   4   -0.22    0.53
  -3  10  -4    0.01    0.49
  -3  10  -4   -0.11    0.47
   3 -10   4   -0.30    0.81
   3 -10   5   -0.07    0.46
  -3  10  -5   -0.37    0.62
  -3  10  -5   -1.29    0.76
   3 -10   5   -0.31    0.63
  -3  10  -5    0.29    0.65
  -3  10  -6    7.59    1.83
   3 -10   6    8.14    1.68
  -3  10  -6    7.68    1.51
  -3  10  -6    6.42    1.51
   3 -10   6    5.80    1.55
  -3  10  -7   11.08    2.18
   3 -10   7    9.88    1.91
  -3  10  -7    8.63    1.72
  -3  10  -7    8.12    1.72
   3 -10   7    7.30    1.73
  -3  10  -8    0.73    0.51
   3 -10   8    0.53    0.65
  -3  10  -8   -0.56    0.62
  -3  10  -8   -0.57    0.66
   3 -10   8    1.13    0.95
  -3  10  -9    0.45    0.63
   3 -10   9    0.88    0.86
  -3  10  -9    0.84    0.78
  -3  10  -9   -0.09    0.69
   3 -10   9    0.95    0.77
  -3  10  -9    0.73    0.44
  -3  10 -10    1.06    0.75
   3 -10  10    1.42    0.85
  -3  10 -10    1.40    0.91
   3 -10  10    0.84    0.86
  -3  10 -10    2.39    1.03
  -3  10 -10    0.13    0.32
  -3  10 -11    1.27    1.00
  -3  10 -11    0.74    0.52
   3 -10  11   -0.07    0.62
  -3  10 -11    1.49    0.85
   3 -10  11    2.44    1.16
  -3  10 -11    1.23    0.82
  -3  10 -12    0.48    0.91
   3 -10  12   -0.76    0.73
  -3  10 -12    0.47    0.69
   3 -10  12    0.34    0.72
  -3  10 -12    1.01    1.01
  -3  10 -12    0.25    0.44
  -3  10 -13   -0.29    0.49
  -3  10 -13   -1.51    1.01
  -3  10 -13   -1.13    0.66
  -3  10 -14    2.62    1.06
  -3  10 -14    0.33    0.60
  -3   9  13    1.67    0.96
   3  -9 -13   -0.25    0.51
  -3   9  12    8.43    1.90
   3  -9 -12   10.09    2.09
   3  -9 -12    5.13    1.67
   3  -9 -12    7.42    1.90
  -3   9  11    0.27    0.53
   3  -9 -11    2.19    1.19
   3  -9 -11    0.77    0.94
   3  -9 -11    0.66    0.92
  -3   9  10    0.97    0.88
   3  -9 -10   -0.37    0.67
   3  -9 -10   -0.36    0.82
   3  -9 -10    0.43    0.60
   3  -9 -10    0.79    0.82
  -3   9   9    6.25    1.40
   3  -9  -9    6.53    1.37
   3  -9  -9    7.63    1.80
  -3   9   9    8.64    1.52
   3  -9  -9    9.06    1.90
   3  -9  -9    7.36    1.64
  -3   9   8   15.42    2.20
   3  -9  -8   14.67    2.03
   3  -9  -8   12.42    2.14
  -3   9   8   15.26    2.00
   3  -9  -8   11.90    1.95
   3  -9  -7   19.65    2.33
  -3   9   7   16.68    2.21
   3  -9  -7   17.10    2.44
  -3   9   7   17.16    2.17
   3  -9  -7   17.81    2.30
  -3   9   6    6.16    1.34
   3  -9  -6    3.57    1.05
   3  -9  -6    2.50    0.76
  -3   9   6    5.70    1.30
   3  -9  -6    4.01    1.08
  -3   9   5   11.22    1.74
   3  -9  -5    8.38    1.50
   3  -9  -5    8.89    1.53
  -3   9   5    8.64    1.61
  -3   9   4    4.77    1.10
  -3   9   4    6.50    1.33
   3  -9  -4    4.79    1.17
   3  -9  -4    4.54    1.12
  -3   9   3    3.09    0.92
  -3   9   3    1.27    0.84
   3  -9  -3    3.22    1.04
   3  -9  -3    3.41    0.64
   3  -9  -3    1.16    0.67
   3  -9  -3    3.37    1.12
  -3   9   2   12.55    2.02
   3  -9  -2   11.67    1.71
  -3   9   2   13.52    1.90
   3  -9  -2   12.04    1.78
   3  -9  -2   11.81    1.86
  -3   9   1   -0.27    0.60
   3  -9  -1    1.93    0.74
   3  -9  -1    2.07    0.80
  -3   9   1    1.62    0.76
   3  -9  -1    0.72    0.53
   3  -9   0   21.33    2.31
  -3   9   0   19.29    2.52
   3  -9   0   21.72    2.29
  -3   9   0   26.08    2.55
   3  -9   0   23.35    2.65
  -3   9  -1   29.86    3.19
   3  -9   1   35.94    3.01
  -3   9  -1   36.42    3.05
   3  -9   1   37.47    3.04
   3  -9   1   41.22    3.52
  -3   9  -2    2.85    1.05
   3  -9   2    6.93    1.37
  -3   9  -2    4.44    1.11
   3  -9   2    4.82    1.29
  -3   9  -3    4.87    1.40
   3  -9   3    2.53    0.89
   3  -9   3    3.00    1.02
  -3   9  -3    4.40    1.16
  -3   9  -4    0.73    0.73
   3  -9   4    0.79    0.68
  -3   9  -4   -0.38    0.64
  -3   9  -4   -0.05    0.42
   3  -9   4   -1.48    0.84
  -3   9  -4   -0.02    0.17
  -3   9  -5   -0.58    0.67
  -3   9  -5    0.35    0.26
   3  -9   5    0.66    0.72
  -3   9  -5    0.07    0.54
  -3   9  -5    1.15    0.74
   3  -9   5    0.09    0.64
  -3   9  -5    0.70    0.32
  -3   9  -6    4.87    1.43
   3  -9   6    6.55    1.48
  -3   9  -6    5.24    1.02
  -3   9  -6    5.47    1.25
   3  -9   6    6.27    1.54
  -3   9  -6    6.14    1.46
  -3   9  -6    5.35    0.81
  -3   9  -7   13.87    2.37
  -3   9  -7   12.90    1.62
   3  -9   7   14.08    2.12
  -3   9  -7   11.58    2.01
  -3   9  -7   12.47    1.90
   3  -9   7   16.61    2.51
  -3   9  -7   12.51    1.30
  -3   9  -8    3.06    1.25
   3  -9   8    1.79    0.77
  -3   9  -8    2.26    0.76
  -3   9  -8    2.90    1.01
  -3   9  -8    3.33    1.07
   3  -9   8    2.02    1.01
  -3   9  -8    1.13    0.46
  -3   9  -9    3.47    1.27
   3  -9   9    2.47    1.06
  -3   9  -9    1.80    0.73
   3  -9   9    1.73    1.00
  -3   9  -9    2.13    0.96
  -3   9  -9    2.04    0.89
  -3   9  -9    1.79    0.61
  -3   9 -10    0.17    0.51
   3  -9  10   -1.05    0.75
  -3   9 -10    0.75    0.55
  -3   9 -10   -0.42    0.79
   3  -9  10    0.67    0.83
  -3   9 -10    0.32    0.56
  -3   9 -10    0.00    0.45
  -3   9 -11    0.29    0.78
   3  -9  11    0.75    0.92
  -3   9 -11   -0.14    0.47
  -3   9 -11    0.21    0.56
   3  -9  11    0.59    0.72
  -3   9 -11    0.06    0.60
  -3   9 -11    1.80    0.77
  -3   9 -12    2.76    1.33
  -3   9 -12    1.74    1.04
  -3   9 -12    0.08    0.45
   3  -9  12    2.50    1.24
  -3   9 -12    0.48    0.43
  -3   9 -12    1.41    0.79
  -3   9 -13    1.03    0.91
  -3   9 -13    0.83    0.67
   3  -9  13   -0.39    0.92
  -3   9 -13    1.58    1.09
  -3   9 -13    0.65    0.45
  -3   9 -14    0.53    0.67
  -3   8  13    2.74    1.10
   3  -8 -13    1.80    1.05
   3  -8 -13    2.72    1.23
  -3   8  12    5.21    1.32
   3  -8 -12    5.56    1.63
   3  -8 -12    5.75    1.65
  -3   8  11   30.16    3.14
   3  -8 -11   26.09    3.28
   3  -8 -11   36.24    3.84
   3  -8 -11   26.42    2.90
  -3   8  10   62.93    4.40
   3  -8 -10   65.40    4.61
   3  -8 -10   63.05    5.01
   3  -8 -10   71.75    5.27
   3  -8 -10   63.75    4.39
  -3   8   9   72.19    4.59
   3  -8  -9   67.58    4.57
   3  -8  -9   70.02    5.07
   3  -8  -9   77.54    5.28
   3  -8  -9   66.36    4.41
  -3   8   8   48.88    3.71
   3  -8  -8   44.02    3.55
  -3   8   8   43.13    3.36
   3  -8  -8   50.26    4.19
   3  -8  -8   43.06    3.82
   3  -8  -8   46.62    3.67
  -3   8   7   11.42    1.78
   3  -8  -7    9.02    1.59
   3  -8  -7    9.14    1.85
  -3   8   7   12.04    1.74
   3  -8  -7   13.37    1.89
  -3   8   6   13.05    1.81
   3  -8  -6   15.59    1.97
  -3   8   6   14.14    1.93
   3  -8  -6   11.93    1.82
   3  -8  -6   15.33    2.21
  -3   8   5    0.26    0.42
   3  -8  -5   -0.48    0.65
  -3   8   5    0.08    0.42
   3  -8  -5    0.13    0.43
  -3   8   4    2.39    0.86
   3  -8  -4    0.82    0.63
  -3   8   4    1.58    0.66
   3  -8  -4    1.59    0.71
  -3   8   3    3.03    1.03
   3  -8  -3    1.05    0.61
   3  -8  -3    0.71    0.28
  -3   8   3    1.77    0.80
   3  -8  -3    2.67    0.81
   3  -8  -3    0.92    0.57
  -3   8   2    0.19    0.56
   3  -8  -2    0.48    0.26
   3  -8  -2   -0.02    0.45
   3  -8  -2    0.06    0.35
  -3   8   2    0.40    0.36
   3  -8  -2   -0.07    0.35
  -3   8   1   -0.13    0.46
   3  -8  -1    0.21    0.14
  -3   8   1    0.11    0.41
   3  -8  -1   -0.12    0.40
   3  -8  -1    0.20    0.44
   3  -8  -1   -1.00    0.60
  -3   8   0    0.61    0.51
  -3   8   0    0.36    0.66
  -3   8   0    0.40    0.23
   3  -8   0    0.89    0.42
   3  -8   0    0.51    0.53
   3  -8   0    0.39    0.42
  -3   8  -1   -0.94    0.65
  -3   8  -1    0.04    0.17
   3  -8   1   -0.24    0.57
  -3   8  -1   -1.24    0.66
   3  -8   1    0.50    0.48
   3  -8   1    0.06    0.50
  -3   8  -2    5.70    1.44
  -3   8  -2    4.99    0.78
   3  -8   2    4.85    1.06
   3  -8   2    6.16    1.23
  -3   8  -2    4.87    1.06
  -3   8  -2    4.91    0.50
   3  -8   2    5.79    1.30
  -3   8  -3    3.01    1.09
  -3   8  -3    2.28    0.97
  -3   8  -3    1.83    0.78
  -3   8  -3    1.35    0.47
   3  -8   3    0.55    0.44
  -3   8  -3    1.86    0.38
   3  -8   4   16.63    2.05
  -3   8  -4   15.15    2.36
  -3   8  -4   13.64    1.48
  -3   8  -4   14.23    1.90
  -3   8  -4   15.53    2.16
   3  -8   4   13.32    1.99
  -3   8  -4   14.59    1.12
   3  -8   5   90.42    4.89
  -3   8  -5   78.17    5.20
  -3   8  -5   75.67    3.73
   3  -8   5   82.43    5.13
  -3   8  -5   76.26    4.42
  -3   8  -5   81.65    5.04
  -3   8  -5   81.43    2.97
  -3   8  -6  118.86    6.57
  -3   8  -6  112.55    4.82
   3  -8   6  125.99    6.54
  -3   8  -6  132.07    5.89
  -3   8  -6  123.75    6.35
  -3   8  -6  123.22    4.01
   3  -8   6  116.84    5.78
  -3   8  -7   16.09    2.50
  -3   8  -7   14.79    1.79
   3  -8   7   16.05    2.21
  -3   8  -7   11.62    2.03
   3  -8   7   14.67    2.31
  -3   8  -7   15.58    2.05
  -3   8  -7   13.24    1.35
  -3   8  -8    5.96    1.56
  -3   8  -8    5.94    1.30
   3  -8   8    6.30    1.59
   3  -8   8    3.91    1.19
  -3   8  -8    5.88    1.20
  -3   8  -8    4.64    1.34
  -3   8  -8    3.84    0.85
   3  -8   9    0.11    0.53
  -3   8  -9   -0.06    0.55
   3  -8   9    0.25    0.53
  -3   8  -9    1.18    0.69
  -3   8  -9    0.90    0.71
  -3   8  -9   -0.26    0.54
  -3   8  -9    0.14    0.33
  -3   8 -10    8.62    1.94
   3  -8  10    5.17    1.38
  -3   8 -10    7.46    1.45
  -3   8 -10    5.81    1.56
  -3   8 -10    8.29    1.52
   3  -8  10    4.97    1.53
  -3   8 -10    6.39    1.13
  -3   8 -11    3.80    1.51
  -3   8 -11    3.05    1.16
  -3   8 -11    2.32    0.94
   3  -8  11    1.64    1.04
  -3   8 -11    2.80    1.23
  -3   8 -11    2.38    0.74
  -3   8 -12    0.34    0.63
  -3   8 -12   -0.03    0.52
  -3   8 -12   -1.07    0.68
   3  -8  12   -0.38    0.72
  -3   8 -12    1.40    1.13
  -3   8 -12    0.38    0.48
  -3   8 -13    0.57    0.74
  -3   8 -13    0.10    0.64
  -3   8 -13   -0.46    0.86
  -3   8 -13   -0.37    0.49
   3  -8  13    0.92    0.84
  -3   8 -13    0.08    0.40
  -3   8 -14    3.51    1.34
  -3   8 -14    2.89    0.99
  -3   8 -15    5.39    1.63
   3  -7 -14    8.41    2.03
   3  -7 -14    6.85    1.94
  -3   7  14    9.95    2.03
  -3   7  13    3.32    1.20
   3  -7 -13    5.23    1.61
  -3   7  13    3.33    1.24
   3  -7 -13    5.75    1.59
  -3   7  12    9.78    1.87
  -3   7  12   10.18    1.83
   3  -7 -12   11.85    2.25
   3  -7 -12   14.65    2.50
  -3   7  11    3.07    1.04
   3  -7 -11    6.61    1.79
   3  -7 -11    6.72    1.72
  -3   7  11    5.99    1.50
  -3   7  10    0.77    0.57
   3  -7 -10    0.94    0.69
  -3   7  10    2.27    0.91
   3  -7 -10    1.37    1.08
  -3   7   9  108.78    5.46
   3  -7  -9   99.00    5.29
  -3   7   9  107.57    5.55
   3  -7  -9  119.81    6.40
   3  -7  -9  103.89    6.07
   3  -7  -9   95.97    5.28
  -3   7   8   75.39    4.38
   3  -7  -8   78.73    4.49
   3  -7  -8   93.85    5.48
  -3   7   8   90.55    4.93
  -3   7   8   88.79    4.65
   3  -7  -8   84.64    5.23
   3  -7  -8   85.87    4.88
  -3   7   7    0.48    0.53
   3  -7  -7    0.26    0.55
   3  -7  -7    1.40    0.94
   3  -7  -7    0.76    0.50
  -3   7   7    0.23    0.43
   3  -7  -7    1.07    0.73
  -3   7   6    3.37    0.95
   3  -7  -6    3.55    1.06
   3  -7  -6    3.20    1.02
   3  -7  -6    2.07    0.77
  -3   7   6    2.66    0.90
  -3   7   5    8.61    1.38
   3  -7  -5    7.69    1.24
   3  -7  -5   10.81    1.67
   3  -7  -5   10.16    1.69
  -3   7   5   11.48    1.64
   3  -7  -4   11.67    1.54
  -3   7   4   10.99    1.55
   3  -7  -4    8.61    1.06
   3  -7  -4   12.04    1.73
  -3   7   4   12.06    1.67
  -3   7   3    6.68    1.38
   3  -7  -3    6.25    0.86
   3  -7  -3    8.58    1.45
   3  -7  -3    6.97    0.94
  -3   7   3    6.98    1.27
   3  -7  -3    5.91    1.07
   3  -7  -3    7.97    1.37
   3  -7  -2    7.13    1.30
  -3   7   2    8.17    1.55
   3  -7  -2    7.59    0.87
   3  -7  -2    8.58    1.45
   3  -7  -2    8.12    0.91
   3  -7  -2    7.26    1.19
  -3   7   2    8.40    1.38
  -3   7   1    1.55    0.72
  -3   7   1    0.56    0.50
  -3   7   1    1.11    0.37
   3  -7  -1    1.23    0.31
   3  -7  -1    0.69    0.28
   3  -7  -1    1.53    0.72
   3  -7  -1    1.10    0.53
   3  -7  -1    0.68    0.50
  -3   7   0   -0.01    0.44
  -3   7   0    0.18    0.24
   3  -7   0   -0.10    0.38
   3  -7   0    0.04    0.36
   3  -7   0    0.13    0.12
  -3   7   0   -0.20    0.49
   3  -7   0   -0.14    0.43
  -3   7  -1    0.37    0.42
  -3   7  -1    0.92    0.35
   3  -7   1    2.10    0.76
   3  -7   1    0.78    0.41
   3  -7   1    2.00    0.81
  -3   7  -1    0.85    0.52
   3  -7   2   17.92    1.88
  -3   7  -2   18.25    2.37
   3  -7   2   15.19    1.88
  -3   7  -2   15.69    1.48
   3  -7   2   22.86    2.43
  -3   7  -2   17.32    1.97
  -3   7  -2   17.01    0.99
   3  -7   2   15.73    1.09
   3  -7   3   48.69    3.23
  -3   7  -3   45.31    3.69
  -3   7  -3   51.27    3.39
  -3   7  -3   47.40    2.72
   3  -7   3   45.08    3.46
  -3   7  -3   47.86    3.62
  -3   7  -3   47.46    1.91
   3  -7   3   43.80    2.07
   3  -7   4  135.58    5.69
  -3   7  -4  142.30    6.72
  -3   7  -4  140.06    5.03
   3  -7   4  145.23    6.50
  -3   7  -4  140.78    5.84
  -3   7  -4  145.01    6.51
  -3   7  -4  132.73    3.72
  -3   7  -5  114.26    6.16
  -3   7  -5  104.16    4.53
   3  -7   5  126.39    6.17
  -3   7  -5  113.29    5.33
  -3   7  -5  117.92    6.04
  -3   7  -5  107.03    3.54
   3  -7   5  121.96    5.49
  -3   7  -6   19.75    2.63
  -3   7  -6   15.67    1.39
  -3   7  -6   14.21    1.74
  -3   7  -6   16.62    2.01
  -3   7  -6   16.65    2.35
   3  -7   6   18.28    2.43
   3  -7   6   19.34    2.27
  -3   7  -7   -0.62    0.83
   3  -7   7   -1.46    0.79
  -3   7  -7    0.40    0.40
  -3   7  -7    0.24    0.46
   3  -7   7   -0.46    0.63
  -3   7  -7   -0.35    0.61
  -3   7  -7    0.33    0.32
  -3   7  -8   19.49    2.68
  -3   7  -8   15.36    1.91
   3  -7   8   15.50    2.14
   3  -7   8   21.95    2.79
  -3   7  -8   19.86    2.21
  -3   7  -8   18.74    2.56
  -3   7  -8   15.99    1.58
  -3   7  -9   15.01    2.36
   3  -7   9   17.09    2.36
  -3   7  -9   14.48    1.97
  -3   7  -9   18.43    2.19
   3  -7   9   15.44    2.39
  -3   7  -9   19.36    2.69
  -3   7  -9   15.15    1.65
  -3   7 -10    2.77    1.18
  -3   7 -10    4.29    1.17
  -3   7 -10    3.14    1.02
   3  -7  10    3.22    1.11
  -3   7 -10    3.47    1.39
  -3   7 -10    2.78    0.84
  -3   7 -11   -0.46    0.52
  -3   7 -11    1.36    1.07
  -3   7 -11    2.15    0.95
   3  -7  11   -1.00    0.97
  -3   7 -11   -0.24    0.65
  -3   7 -11    0.67    0.41
  -3   7 -12    0.03    0.69
  -3   7 -12    0.59    0.81
  -3   7 -12    1.15    0.60
  -3   7 -12    0.71    1.00
  -3   7 -12    0.11    0.37
  -3   7 -13   -0.66    0.71
  -3   7 -13    0.98    0.62
  -3   7 -13    1.40    0.86
  -3   7 -13   -0.11    0.76
  -3   7 -13    0.50    0.53
  -3   7 -14    0.22    1.03
  -3   7 -14    1.46    1.05
  -3   7 -14    0.59    1.05
  -3   7 -14   -0.23    0.54
  -3   7 -15    1.25    1.02
   3  -6 -15    0.93    0.89
  -3   6  15    2.03    1.14
   3  -6 -14    2.51    1.22
   3  -6 -14    1.03    0.87
  -3   6  14    3.34    1.18
   3  -6 -13    0.37    0.67
   3  -6 -13    0.28    0.82
  -3   6  13    0.43    0.54
  -3   6  12    4.90    1.18
   3  -6 -12    3.41    1.28
   3  -6 -12    2.75    1.17
  -3   6  12    3.17    1.15
  -3   6  11    6.12    1.29
   3  -6 -11    4.79    1.40
   3  -6 -11    5.25    1.47
  -3   6  11    3.27    1.06
  -3   6  10    7.58    1.41
   3  -6 -10    7.33    1.64
   3  -6 -10    9.28    1.89
  -3   6  10    9.24    1.64
  -3   6   9    1.47    0.73
   3  -6  -9    0.81    0.91
   3  -6  -9   -0.26    0.68
  -3   6   9    0.61    0.61
  -3   6   8   14.32    1.81
   3  -6  -8   13.70    1.82
   3  -6  -8   18.20    2.36
   3  -6  -8   14.86    2.13
  -3   6   8   13.75    1.89
   3  -6  -8   12.67    1.02
  -3   6   7   38.34    2.83
   3  -6  -7   36.23    2.72
   3  -6  -7   36.07    3.21
  -3   6   7   32.71    2.75
  -3   6   7   37.04    2.96
   3  -6  -7   41.93    3.44
   3  -6  -7   38.63    3.16
  -3   6   6   16.93    1.96
   3  -6  -6   17.94    1.85
   3  -6  -6   19.08    2.24
  -3   6   6   17.90    2.00
   3  -6  -6   18.23    2.19
  -3   6   6   17.06    1.87
   3  -6  -6   17.78    2.14
  -3   6   5    1.47    0.59
   3  -6  -5    1.91    0.76
   3  -6  -5    1.41    0.64
  -3   6   5    2.26    0.75
   3  -6  -5    1.66    0.60
  -3   6   5    2.58    0.83
  -3   6   4    0.92    0.42
   3  -6  -4    1.50    0.56
   3  -6  -4    0.32    0.23
   3  -6  -4    1.44    0.55
   3  -6  -4    1.66    0.61
  -3   6   4    1.50    0.71
   3  -6  -4    0.93    0.56
  -3   6   3    1.19    0.70
  -3   6   3    0.19    0.38
   3  -6  -3    0.39    0.30
   3  -6  -3    0.22    0.41
   3  -6  -3    1.10    0.46
   3  -6  -3   -0.01    0.28
   3  -6  -3    0.37    0.34
  -3   6   2    0.47    0.51
  -3   6   2    0.01    0.18
  -3   6   2    0.15    0.47
   3  -6  -2    0.10    0.19
   3  -6  -2    0.13    0.41
   3  -6  -2    0.00    0.19
   3  -6  -2    0.30    0.35
   3  -6  -2    0.56    0.39
  -3   6   1    0.08    0.40
  -3   6   1    0.54    0.28
   3  -6  -1    0.49    0.24
   3  -6  -1    0.74    0.58
   3  -6  -1    0.52    0.36
  -3   6   1    0.14    0.39
   3  -6  -1    0.41    0.23
   3  -6  -1    0.04    0.35
  -3   6   0   26.81    2.40
   3  -6   0   23.23    1.97
  -3   6   0   30.67    2.86
   3  -6   0   29.71    2.71
  -3   6   0   27.34    1.85
   3  -6   0   21.92    1.58
   3  -6   0   25.16    1.33
   3  -6   0   22.40    2.31
   3  -6   1    2.93    0.38
  -3   6  -1    3.46    1.00
   3  -6   1    2.42    0.81
  -3   6  -1    2.19    0.55
  -3   6  -1    2.40    0.80
   3  -6   1    3.80    0.82
   3  -6   1    2.65    0.85
   3  -6   1    2.72    0.35
  -3   6  -2    8.48    1.36
  -3   6  -2    9.32    1.59
  -3   6  -2    8.79    1.14
   3  -6   2    9.26    1.28
  -3   6  -2    7.24    1.37
   3  -6   2   10.33    1.51
   3  -6   2    7.81    1.40
  -3   6  -2    8.09    0.75
   3  -6   2    7.73    0.73
   3  -6   3   78.93    3.92
  -3   6  -3   87.39    4.99
   3  -6   3   96.98    4.65
  -3   6  -3   87.60    3.89
   3  -6   3   84.15    4.65
  -3   6  -3   75.29    4.10
  -3   6  -3   89.98    5.00
  -3   6  -3   75.64    2.59
  -3   6  -4  106.44    5.60
  -3   6  -4  106.22    4.48
  -3   6  -4  112.68    4.97
  -3   6  -4   97.84    3.07
   3  -6   4  106.42    5.37
  -3   6  -4  104.42    5.46
  -3   6  -4  106.36    3.36
   3  -6   4  110.79    4.81
  -3   6  -5  492.14   13.20
  -3   6  -5  481.99   10.98
  -3   6  -5  508.72   11.74
   3  -6   5  497.62   12.93
  -3   6  -5  501.81   13.15
  -3   6  -5  496.65    9.21
   3  -6   5  502.40   11.77
  -3   6  -6  271.88    9.52
  -3   6  -6  270.87    8.17
  -3   6  -6  254.75    7.88
   3  -6   6  279.24    9.43
  -3   6  -6  283.21    9.62
  -3   6  -6  269.27    6.48
   3  -6   6  259.42    8.31
  -3   6  -7   27.73    3.00
  -3   6  -7   24.83    2.37
   3  -6   7   26.15    2.85
  -3   6  -7   24.28    2.35
  -3   6  -7   21.92    2.66
  -3   6  -7   26.43    1.95
   3  -6   7   22.10    2.40
  -3   6  -8    5.91    1.44
   3  -6   8    5.14    1.21
  -3   6  -8    4.89    1.16
   3  -6   8    5.67    1.45
  -3   6  -8    4.72    1.09
  -3   6  -8    4.22    1.21
  -3   6  -8    5.65    0.97
  -3   6  -9    6.65    1.56
  -3   6  -9    7.12    1.44
  -3   6  -9    7.69    1.39
   3  -6   9    5.91    1.44
  -3   6  -9    7.28    1.70
  -3   6  -9    6.06    1.08
  -3   6 -10    0.13    0.43
  -3   6 -10   -1.29    0.83
  -3   6 -10    0.03    0.41
  -3   6 -10    0.01    0.72
   3  -6  10   -0.90    0.95
  -3   6 -10   -0.16    0.35
  -3   6 -11   -0.78    0.76
  -3   6 -11   -0.62    0.61
  -3   6 -11    1.31    0.68
   3  -6  11   -0.66    0.88
  -3   6 -11    0.96    0.82
  -3   6 -11    0.15    0.36
  -3   6 -12    0.07    0.46
  -3   6 -12   -0.26    0.48
  -3   6 -12    0.04    0.67
  -3   6 -12    0.05    0.35
   3  -6  12   -0.47    0.65
  -3   6 -12   -0.86    0.57
  -3   6 -13   -0.89    0.81
  -3   6 -13    0.75    0.64
   3  -6  13    0.52    0.72
  -3   6 -13   -0.47    0.70
  -3   6 -13   -0.81    0.62
  -3   6 -14   -1.13    0.96
  -3   6 -14    0.19    0.57
   3  -6  14   -1.50    0.98
  -3   6 -14   -0.81    0.68
  -3   6 -14    1.64    1.11
  -3   6 -15    1.23    0.91
  -3   6 -15    0.69    0.78
   3  -5 -15    1.65    1.15
   3  -5 -15    1.61    1.07
  -3   5  15   -0.05    0.65
   3  -5 -14   -0.50    0.87
   3  -5 -14   -0.02    0.69
  -3   5  14    1.04    0.76
   3  -5 -13    0.64    0.68
   3  -5 -13    1.81    0.95
  -3   5  13   -0.61    0.64
  -3   5  12    0.15    0.51
   3  -5 -12   -0.09    0.60
   3  -5 -12    0.93    0.94
  -3   5  12    0.46    0.79
  -3   5  11    0.80    0.48
   3  -5 -11   -0.25    0.72
   3  -5 -11   -0.42    0.73
  -3   5  11    0.12    0.51
   3  -5 -11    0.91    0.40
  -3   5  10    9.10    1.42
   3  -5 -10    9.56    1.84
   3  -5 -10    6.57    1.53
   3  -5 -10    8.09    0.96
  -3   5  10    8.31    1.53
  -3   5   9    5.36    1.06
   3  -5  -9    5.18    1.31
   3  -5  -9    7.39    1.55
  -3   5   9    5.99    1.24
   3  -5  -9    5.71    0.72
  -3   5   8    7.37    1.20
   3  -5  -8    5.33    1.29
   3  -5  -8    6.61    1.37
   3  -5  -8    5.58    0.66
  -3   5   8    4.89    1.09
  -3   5   7   30.26    2.34
   3  -5  -7   27.97    2.22
   3  -5  -7   31.79    2.86
   3  -5  -7   29.86    2.84
   3  -5  -7   26.11    1.27
  -3   5   7   27.53    2.46
  -3   5   6  101.51    4.31
   3  -5  -6   99.93    4.11
   3  -5  -6  114.05    5.38
  -3   5   6  106.71    4.88
  -3   5   6  110.41    4.82
   3  -5  -6  102.89    5.08
   3  -5  -6   97.15    2.25
  -3   5   5   43.78    2.73
  -3   5   5   47.77    3.04
   3  -5  -5   45.66    2.61
   3  -5  -5   52.22    3.48
   3  -5  -5   51.12    3.41
  -3   5   5   43.65    3.07
   3  -5  -5   49.25    3.44
   3  -5  -4   33.75    2.17
  -3   5   4   31.73    2.57
   3  -5  -4   38.06    2.45
   3  -5  -4   35.98    2.52
  -3   5   4   33.84    2.50
   3  -5  -4   31.29    2.73
  -3   5   3    7.20    0.92
   3  -5  -3    6.48    1.22
   3  -5  -3    7.48    1.04
   3  -5  -3    6.81    0.96
  -3   5   3    6.73    1.17
   3  -5  -3    5.75    1.02
  -3   5   2    1.31    0.64
  -3   5   2    1.35    0.48
   3  -5  -2    1.21    0.44
   3  -5  -2    1.22    0.43
   3  -5  -2    2.73    0.89
   3  -5  -2    1.39    0.46
  -3   5   2    0.59    0.41
   3  -5  -2    2.54    0.69
   3  -5  -1    9.89    1.13
  -3   5   1    8.92    1.49
  -3   5   1    8.67    1.04
  -3   5   1    8.70    1.08
   3  -5  -1    9.48    1.10
   3  -5  -1    9.57    1.46
   3  -5  -1    8.40    0.98
  -3   5   1   10.29    1.45
   3  -5  -1    9.45    1.34
   3  -5   0    4.75    0.65
  -3   5   0    4.58    1.05
  -3   5   0    5.45    1.03
  -3   5   0    5.72    0.90
   3  -5   0    6.10    0.87
   3  -5   0    5.66    0.90
   3  -5   0    4.81    1.08
  -3   5   0    4.80    0.85
   3  -5   0    5.12    1.04
   3  -5   0    5.41    0.37
   3  -5   1   36.61    2.29
  -3   5  -1   37.82    3.03
   3  -5   1   41.50    2.98
  -3   5  -1   36.99    2.69
  -3   5  -1   32.94    2.24
   3  -5   1   33.44    2.65
   3  -5   1   35.36    1.64
   3  -5   1   34.35    1.29
  -3   5  -2   -0.49    0.59
  -3   5  -2   -0.13    0.32
   3  -5   2   -0.26    0.46
  -3   5  -2   -0.12    0.18
  -3   5  -2   -0.13    0.44
   3  -5   2   -0.19    0.36
  -3   5  -2    0.08    0.39
   3  -5   2   -0.01    0.15
  -3   5  -2   -0.07    0.17
   3  -5   2    0.09    0.44
   3  -5   2    0.28    0.21
  -3   5  -3    6.90    0.82
  -3   5  -3    7.36    1.41
   3  -5   3    8.17    1.17
  -3   5  -3    6.31    1.08
   3  -5   3    7.83    1.31
  -3   5  -3    8.16    1.51
   3  -5   3    7.31    1.34
  -3   5  -3    7.28    0.81
   3  -5   3    8.37    0.79
  -3   5  -3    6.78    1.15
  -3   5  -4    2.03    0.83
   3  -5   4    1.41    0.58
  -3   5  -4    1.84    0.67
  -3   5  -4    1.53    0.43
  -3   5  -4    1.05    0.63
  -3   5  -4    2.08    0.88
   3  -5   4    1.74    0.71
  -3   5  -4    1.83    0.46
  -3   5  -5   13.36    1.95
  -3   5  -5   17.10    1.86
  -3   5  -5   12.71    1.60
  -3   5  -5   10.74    1.21
  -3   5  -5   13.31    1.96
   3  -5   5   15.37    2.01
  -3   5  -5   15.16    1.34
   3  -5   5   16.01    1.78
  -3   5  -6   41.40    3.43
  -3   5  -6   46.45    3.19
   3  -5   6   45.24    3.52
  -3   5  -6   38.92    2.84
  -3   5  -6   44.14    3.65
  -3   5  -6   41.82    2.37
   3  -5   6   45.11    3.14
  -3   5  -7    4.93    1.30
   3  -5   7    1.44    0.66
  -3   5  -7    2.95    0.94
  -3   5  -7    1.72    0.60
   3  -5   7    4.40    1.19
  -3   5  -7    3.09    1.05
  -3   5  -7    2.49    0.59
  -3   5  -8    0.77    0.56
  -3   5  -8    0.67    0.62
  -3   5  -8   -0.41    0.47
   3  -5   8   -0.27    0.75
  -3   5  -8   -0.39    0.64
  -3   5  -8   -0.05    0.35
  -3   5  -9    0.88    0.69
  -3   5  -9    1.46    0.77
  -3   5  -9    0.82    0.51
   3  -5   9    0.47    0.59
  -3   5  -9    0.50    0.62
  -3   5  -9    0.65    0.45
  -3   5 -10    5.63    1.47
  -3   5 -10    7.99    1.60
  -3   5 -10    5.45    1.10
   3  -5  10    4.83    1.35
  -3   5 -10    6.58    1.72
  -3   5 -10    6.22    1.18
  -3   5 -11    1.98    1.03
  -3   5 -11    0.68    0.67
  -3   5 -11    1.18    0.59
   3  -5  11    2.38    1.00
  -3   5 -11    3.04    1.20
  -3   5 -11    1.07    0.67
  -3   5 -12    0.36    0.56
  -3   5 -12    0.89    0.79
  -3   5 -12    0.61    0.76
  -3   5 -12    0.75    0.50
   3  -5  12    0.36    0.50
  -3   5 -12    1.35    0.72
  -3   5 -13    0.55    0.69
  -3   5 -13   -0.74    0.85
   3  -5  13    0.76    0.76
  -3   5 -13    0.56    0.68
  -3   5 -13   -0.97    0.67
  -3   5 -14    1.69    0.79
   3  -5  14    1.71    1.02
  -3   5 -14    1.95    1.20
  -3   5 -14    3.78    1.52
  -3   5 -14    1.67    0.88
  -3   5 -15    1.09    0.89
  -3   5 -15    2.98    1.30
  -3   5 -15    1.59    0.96
   3  -4 -16    7.41    1.96
  -3   4  16    7.23    1.71
   3  -4 -15    0.28    0.80
   3  -4 -15   -1.02    0.90
  -3   4  15   -0.50    0.64
   3  -4 -14   -0.02    0.70
   3  -4 -14   -1.27    0.90
  -3   4  14    0.28    0.47
   3  -4 -13    0.63    0.82
  -3   4  13    0.52    0.60
   3  -4 -13    0.65    0.36
   3  -4 -13    1.09    0.94
  -3   4  12    0.60    0.49
   3  -4 -12   -0.63    0.86
   3  -4 -12   -0.31    0.58
  -3   4  12   -0.14    0.63
   3  -4 -12    0.24    0.30
  -3   4  11   11.16    1.55
   3  -4 -11   10.18    1.93
   3  -4 -11    8.69    1.06
  -3   4  11   12.66    1.87
   3  -4 -11   11.15    2.01
  -3   4  10   14.84    1.71
   3  -4 -10   16.35    2.33
  -3   4  10   16.46    2.06
   3  -4 -10   15.65    2.26
   3  -4 -10   15.68    1.28
  -3   4   9    5.08    0.95
   3  -4  -9    4.48    1.17
  -3   4   9    4.90    1.14
   3  -4  -9    2.69    0.89
   3  -4  -9    5.19    0.69
  -3   4   8    0.36    0.34
   3  -4  -8    0.16    0.54
  -3   4   8   -0.28    0.43
   3  -4  -8    0.00    0.21
  -3   4   7    3.27    0.58
  -3   4   7    4.06    0.82
   3  -4  -7    3.30    0.93
   3  -4  -7    2.74    0.91
  -3   4   7    2.86    0.80
   3  -4  -7    3.21    0.45
  -3   4   6    5.86    0.94
   3  -4  -6    8.78    1.46
   3  -4  -6    8.83    1.44
  -3   4   6    9.23    1.37
   3  -4  -6    8.32    0.60
   3  -4  -6    7.63    1.01
  -3   4   5   61.49    3.01
   3  -4  -5   55.70    2.62
   3  -4  -5   61.56    3.38
   3  -4  -5   55.22    2.92
  -3   4   5   57.10    3.44
  -3   4   5   55.92    3.24
   3  -4  -5   62.72    3.66
   3  -4  -5   61.39    1.46
  -3   4   4  341.85    9.13
   3  -4  -4  351.41    7.29
  -3   4   4  370.90    7.92
   3  -4  -4  391.27    9.56
   3  -4  -4  348.04    8.47
   3  -4  -4  339.78    8.14
  -3   4   4  356.22    8.60
   3  -4  -4  368.57    9.24
   3  -4  -4  369.74    9.80
   3  -4  -3   37.05    1.96
  -3   4   3   38.12    2.22
   3  -4  -3   38.94    2.43
   3  -4  -3   39.05    2.49
  -3   4   3   39.80    2.77
  -3   4   3   40.35    2.51
   3  -4  -3   37.84    2.88
  -3   4   2    4.23    1.03
  -3   4   2    2.75    0.79
  -3   4   2    3.02    0.65
   3  -4  -2    2.64    0.81
   3  -4  -2    1.50    0.40
   3  -4  -2    2.35    0.59
  -3   4   2    3.15    0.71
   3  -4  -2    2.14    0.61
   3  -4  -1   17.34    1.95
   3  -4  -1   18.96    1.37
  -3   4   1   19.66    2.05
  -3   4   1   18.40    1.40
  -3   4   1   18.78    1.63
   3  -4  -1   19.41    1.55
   3  -4  -1   17.67    1.72
  -3   4   1   18.85    1.90
   3  -4  -1   18.71    0.60
   3  -4   0   12.65    1.17
  -3   4   0   13.13    1.70
  -3   4   0   10.57    1.15
  -3   4   0   10.23    1.27
   3  -4   0   11.86    1.62
   3  -4   0   12.41    1.51
   3  -4   0   12.06    1.16
  -3   4   0   11.12    1.46
   3  -4   0   12.87    0.65
  -3   4  -1    5.63    1.15
  -3   4  -1    5.53    1.05
  -3   4  -1    5.52    0.95
   3  -4   1    6.10    0.86
   3  -4   1    7.41    1.30
  -3   4  -1    4.10    0.66
  -3   4  -1    3.85    0.71
   3  -4   1    5.42    0.75
   3  -4   1    4.87    0.98
   3  -4   1    4.84    0.48
  -3   4  -1    5.29    0.86
  -3   4  -2    6.04    1.16
  -3   4  -2    8.66    1.26
   3  -4   2    7.42    0.99
  -3   4  -2    8.24    1.20
  -3   4  -2    7.81    0.99
   3  -4   2    6.81    0.78
   3  -4   2    6.76    1.23
  -3   4  -2    8.64    1.47
  -3   4  -2    6.31    0.85
   3  -4   2    6.24    1.14
   3  -4   2    7.47    0.68
  -3   4  -3    0.58    0.43
   3  -4   3    0.66    0.51
   3  -4   3    0.50    0.28
  -3   4  -3    0.18    0.31
  -3   4  -3    0.42    0.28
   3  -4   3    0.14    0.39
  -3   4  -3   -0.18    0.39
  -3   4  -3    0.48    0.52
   3  -4   3    0.70    0.54
   3  -4   3    0.32    0.21
  -3   4  -3    0.28    0.26
  -3   4  -3   -0.04    0.26
   3  -4   3    0.11    0.17
  -3   4  -4    3.83    1.04
  -3   4  -4    3.04    0.61
   3  -4   4    1.80    0.62
  -3   4  -4    3.03    0.82
  -3   4  -4    3.42    0.65
  -3   4  -4    3.36    0.72
   3  -4   4    3.82    0.94
  -3   4  -4    4.25    1.11
   3  -4   4    2.03    0.78
   3  -4   4    2.38    0.46
  -3   4  -4    3.85    0.92
  -3   4  -5   35.70    3.03
  -3   4  -5   38.93    2.06
  -3   4  -5   32.67    2.67
   3  -4   5   31.93    1.60
   3  -4   5   35.55    2.97
  -3   4  -5   40.87    2.76
   3  -4   5   41.10    2.77
  -3   4  -5   37.03    3.23
  -3   4  -5   38.40    2.22
   3  -4   6   11.84    0.92
  -3   4  -6   12.36    1.82
  -3   4  -6   15.15    1.26
  -3   4  -6   16.82    1.96
   3  -4   6   15.86    2.04
  -3   4  -6   15.18    2.12
  -3   4  -6   14.03    1.66
  -3   4  -6   13.85    1.40
  -3   4  -7    6.78    1.41
  -3   4  -7    7.80    0.87
  -3   4  -7    7.76    1.40
  -3   4  -7    8.47    1.30
   3  -4   7    9.07    1.59
  -3   4  -7    8.01    1.59
  -3   4  -7    7.50    1.08
  -3   4  -8   10.94    1.51
  -3   4  -8   11.61    1.04
  -3   4  -8   12.55    1.95
  -3   4  -8   11.34    1.71
   3  -4   8   12.23    1.92
  -3   4  -8   11.54    1.97
  -3   4  -8   12.20    1.46
  -3   4  -9    0.50    0.72
  -3   4  -9    0.42    0.67
  -3   4  -9    0.73    0.66
  -3   4  -9    1.22    0.56
   3  -4   9   -0.26    0.50
  -3   4  -9    0.73    0.46
  -3   4 -10    0.74    0.68
   3  -4  10    0.17    0.59
  -3   4 -10    0.36    0.52
  -3   4 -10   -0.28    0.44
  -3   4 -10    1.02    0.82
  -3   4 -10    0.40    0.44
  -3   4 -11    2.03    0.94
  -3   4 -11    0.58    0.60
  -3   4 -11    0.58    0.39
  -3   4 -11    1.16    0.83
  -3   4 -11    0.98    0.61
   3  -4  11   -0.12    0.57
  -3   4 -12    0.68    0.68
   3  -4  12    1.35    0.87
  -3   4 -12   -0.22    0.48
  -3   4 -12    0.21    0.62
  -3   4 -12    0.30    0.49
  -3   4 -13    1.63    1.05
   3  -4  13    0.09    0.62
  -3   4 -13    0.74    0.69
  -3   4 -13   -0.43    0.67
  -3   4 -14    3.61    1.30
   3  -4  14    2.08    1.09
  -3   4 -14    1.87    1.10
  -3   4 -14    1.79    0.96
  -3   4 -15   -0.09    0.55
   3  -3 -16    1.10    0.79
  -3   3  16    1.61    0.90
   3  -3 -15    0.64    0.90
  -3   3  15    1.37    0.81
   3  -3 -15    0.45    0.46
   3  -3 -14    0.39    0.75
   3  -3 -14   -1.16    0.85
  -3   3  14   -0.29    0.61
   3  -3 -14    0.37    0.39
[truncated: 262,305 more chars]
