# Supplementary material for: Crystal structure, Hirshfeld surface analysis and density functional theory study of 1-nonyl-3-phenyl­quinoxalin-2-one
Source: Acta Crystallogr E Crystallogr Commun. 2021 Sep 24;77(Pt 10):1037–42. doi: 10.1107/S2056989021009737 (PMC8491532; doi:10.1107/S2056989021009737)
Supplement: Supplementary file 2 [file e-77-01037-Isup3.hkl]

data_I                                                                          
_shelx_title ' kc1012_a.res in P-1'                                             
_shelx_refln_list_code          4                                               
_shelx_F_calc_maximum      126.77                                               
_exptl_crystal_F_000       376.00                                               
_reflns_d_resolution_high  0.8001                                               
                                                                                
loop_                                                                           
 _space_group_symop_operation_xyz                                               
 'x, y, z'                                                                      
 '-x, -y, -z'                                                                   
                                                                                
_cell_length_a     5.2353                                                       
_cell_length_b    13.5065                                                       
_cell_length_c    14.3158                                                       
_cell_angle_alpha  98.045                                                       
_cell_angle_beta   98.327                                                       
_cell_angle_gamma  91.255                                                       
                                                                                
_shelx_F_squared_multiplier     1.000                                           
                                                                                
loop_                                                                           
 _refln_index_h                                                                 
 _refln_index_k                                                                 
 _refln_index_l                                                                 
 _refln_F_squared_calc                                                          
 _refln_F_squared_meas                                                          
 _refln_F_squared_sigma                                                         
 _refln_observed_status                                                         
   1   0   0       1390.64       1397.76         4.30 o                         
   2   0   0        951.60        846.27         3.41 o                         
   3   0   0         29.00         40.08         1.26 o                         
   4   0   0          1.56          8.58         0.93 o                         
   5   0   0         11.22         10.76         1.01 o                         
   6   0   0          5.25         12.76         1.44 o                         
  -6   1   0          2.21          0.40         0.58 o                         
  -5   1   0          7.40          6.18         0.58 o                         
  -4   1   0         61.97         59.10         1.28 o                         
  -3   1   0         46.20         54.16         0.92 o                         
  -2   1   0        643.15        684.61         2.76 o                         
  -1   1   0          0.87          0.89         0.06 o                         
   1   1   0       1073.23       1036.39         4.07 o                         
   2   1   0        185.00        160.38         1.31 o                         
   3   1   0        810.42        878.23         4.84 o                         
   4   1   0          0.96          0.29         0.17 o                         
   5   1   0          9.91          9.78         0.97 o                         
   6   1   0          0.89          0.83         0.65 o                         
  -6   2   0          0.90          0.89         0.59 o                         
  -5   2   0          4.50          5.69         0.61 o                         
  -4   2   0         12.79         14.63         0.68 o                         
  -3   2   0         63.41         66.65         1.00 o                         
  -2   2   0         57.41         58.69         0.67 o                         
  -1   2   0       2706.58       2691.23         8.54 o                         
   0   2   0       3061.69       3124.56        16.44 o                         
   1   2   0         88.26         92.45         1.21 o                         
   2   2   0        252.22        222.93         1.77 o                         
   3   2   0         13.54         13.90         0.49 o                         
   4   2   0          4.65          5.47         0.42 o                         
   5   2   0          0.04          0.35         0.34 o                         
   6   2   0          1.39          2.06         0.76 o                         
  -6   3   0          3.26          7.52         1.06 o                         
  -5   3   0         57.29         65.54         1.86 o                         
  -4   3   0          1.00          2.07         0.28 o                         
  -3   3   0          0.06         -0.02         0.12 o                         
  -2   3   0          0.39          0.48         0.09 o                         
  -1   3   0         16.74         21.70         0.43 o                         
   0   3   0        342.29        503.40         2.67 o                         
   1   3   0         38.35         36.65         0.79 o                         
   2   3   0        122.07        151.43         1.89 o                         
   3   3   0        254.62        290.86         3.47 o                         
   4   3   0          0.35          0.13         0.22 o                         
   5   3   0          0.31         -0.43         0.43 o                         
   6   3   0          0.27          1.04         0.59 o                         
  -6   4   0          0.72          1.67         0.72 o                         
  -5   4   0         20.15         22.97         1.13 o                         
  -4   4   0         15.57         18.41         0.66 o                         
  -3   4   0         21.63         19.37         0.61 o                         
  -2   4   0        105.99        116.86         1.18 o                         
  -1   4   0        522.66        505.74         2.89 o                         
   0   4   0         13.28         12.00         0.61 o                         
   1   4   0        605.95        467.10         3.03 o                         
   2   4   0         16.67         15.20         0.76 o                         
   3   4   0          0.49          0.36         0.27 o                         
   4   4   0         13.12         18.15         1.19 o                         
   5   4   0          0.33          0.28         0.37 o                         
   6   4   0          0.26          0.89         0.57 o                         
  -6   5   0          3.15          3.54         0.79 o                         
  -5   5   0         40.17         41.94         1.82 o                         
  -4   5   0         76.75         72.94         1.84 o                         
  -3   5   0          7.67          8.47         0.37 o                         
  -2   5   0         23.02         24.90         0.65 o                         
  -1   5   0        206.52        195.34         1.55 o                         
   0   5   0         55.67         59.21         0.84 o                         
   1   5   0        617.31        858.43         5.36 o                         
   2   5   0          1.97          0.45         0.19 o                         
   3   5   0         34.22         40.14         1.65 o                         
   4   5   0        139.47        148.61         2.68 o                         
   5   5   0          1.16          2.58         0.68 o                         
   6   5   0          0.32          0.12         0.70 o                         
  -6   6   0          1.56          2.31         0.86 o                         
  -5   6   0          2.52          4.93         0.76 o                         
  -4   6   0         40.21         44.93         1.44 o                         
  -3   6   0         14.26         40.47         1.64 o                         
  -2   6   0        397.36        440.08         3.54 o                         
  -1   6   0        131.37        118.90         1.47 o                         
   1   6   0         46.44         72.01         1.48 o                         
   2   6   0          3.26          0.36         0.24 o                         
   3   6   0          0.61          1.11         0.38 o                         
   4   6   0         34.10         34.44         1.36 o                         
   5   6   0         41.19         46.29         2.63 o                         
  -5   7   0          2.52          2.40         0.57 o                         
  -4   7   0         66.97         65.84         2.06 o                         
  -3   7   0          1.00          0.06         0.15 o                         
  -2   7   0          0.27          0.07         0.12 o                         
  -1   7   0          9.78          6.30         0.37 o                         
   1   7   0        234.53        306.25         3.49 o                         
   2   7   0        111.63        119.54         3.03 o                         
   3   7   0          5.15          7.11         0.82 o                         
   4   7   0         64.43         70.88         1.97 o                         
   5   7   0          7.84          5.41         1.81 o                         
  -5   8   0          0.13         -0.55         0.55 o                         
  -4   8   0          0.13         15.01         1.22 o                         
  -3   8   0          0.99          0.82         0.25 o                         
  -2   8   0          7.36          7.80         0.51 o                         
  -1   8   0        140.44        137.35         2.04 o                         
   0   8   0        185.67        181.46         3.95 o                         
   1   8   0        272.12        262.22         3.36 o                         
   2   8   0         32.34         25.30         1.44 o                         
   3   8   0         56.65         52.36         2.26 o                         
   4   8   0         34.60         32.99         1.53 o                         
   5   8   0          6.87          6.81         1.74 o                         
  -5   9   0          1.41          1.38         0.59 o                         
  -4   9   0          1.10          1.07         0.44 o                         
  -3   9   0         35.77         35.82         1.75 o                         
  -2   9   0          2.80          1.40         0.29 o                         
  -1   9   0         34.85         34.14         1.19 o                         
   0   9   0          1.62         12.68         0.92 o                         
   1   9   0         11.28         11.84         1.00 o                         
   2   9   0        163.39        170.14         3.99 o                         
   3   9   0          1.09          2.01         0.54 o                         
   4   9   0         27.74         29.55         1.72 o                         
   5   9   0          0.19         -1.07         1.07 o                         
  -5  10   0          4.76          6.10         1.08 o                         
  -4  10   0          8.01          5.84         0.86 o                         
  -3  10   0         83.14         86.08         2.84 o                         
  -2  10   0          2.64          2.13         0.51 o                         
  -1  10   0         39.50         39.63         1.35 o                         
   0  10   0        145.72        166.74         2.77 o                         
   1  10   0          4.09          2.75         0.35 o                         
   2  10   0         15.13         13.31         1.14 o                         
   3  10   0         11.49          9.62         1.06 o                         
   4  10   0          1.09          0.68         0.58 o                         
   5  10   0          2.84          3.33         1.11 o                         
  -5  11   0          2.22          2.63         0.77 o                         
  -4  11   0          1.70          0.81         0.67 o                         
  -3  11   0         11.12         14.30         1.66 o                         
  -2  11   0          5.84          4.57         0.76 o                         
  -1  11   0         36.82         35.91         1.59 o                         
   0  11   0        468.15        457.64         5.87 o                         
   1  11   0         68.29         68.00         2.07 o                         
   2  11   0          3.35          1.69         0.48 o                         
   3  11   0          2.46          3.48         0.75 o                         
   4  11   0          1.85          2.26         0.64 o                         
  -4  12   0          0.04          0.54         0.48 o                         
  -3  12   0         10.31         11.23         1.29 o                         
  -2  12   0          3.53          2.47         0.74 o                         
  -1  12   0         69.10         69.95         2.34 o                         
   0  12   0        100.99        111.56         3.34 o                         
   1  12   0          3.08          2.38         0.78 o                         
   2  12   0          3.89          5.71         0.84 o                         
   3  12   0         16.53         17.45         1.50 o                         
   4  12   0          3.52          3.73         0.87 o                         
  -4  13   0          0.87          0.20         0.57 o                         
  -3  13   0          0.83          0.10         0.54 o                         
  -2  13   0          1.58          0.68         0.51 o                         
  -1  13   0          1.36          1.06         0.68 o                         
   0  13   0         44.69         44.45         2.42 o                         
   1  13   0          9.20         13.20         1.15 o                         
   2  13   0          6.46          4.50         0.83 o                         
   3  13   0          3.71          3.66         0.84 o                         
  -3  14   0          3.42          3.83         0.85 o                         
  -2  14   0          0.15         -0.24         0.53 o                         
  -1  14   0         17.69         14.02         1.36 o                         
   0  14   0         29.92         25.95         1.54 o                         
   1  14   0          0.70         -0.37         0.46 o                         
   2  14   0          0.00         -0.37         0.77 o                         
   3  14   0          1.80          1.40         0.69 o                         
  -3  15   0          0.55          0.33         0.53 o                         
  -2  15   0          0.56         -0.64         0.64 o                         
  -1  15   0          0.15         -0.34         0.86 o                         
   0  15   0          4.56          4.49         0.83 o                         
   1  15   0          6.67          7.70         1.21 o                         
   2  15   0          1.83          1.16         0.64 o                         
  -2  16   0          5.64          7.94         1.22 o                         
  -1  16   0          3.73          6.68         1.18 o                         
   0  16   0          1.68          2.17         0.76 o                         
   1  16   0          0.67          1.01         0.51 o                         
  -1 -16   1          0.73         -0.24         0.66 o                         
   0 -16   1          7.99          6.74         1.31 o                         
   1 -16   1          1.95          1.67         0.82 o                         
   2 -16   1          0.68          2.05         0.70 o                         
  -2 -15   1          1.58          1.83         0.76 o                         
  -1 -15   1          2.82          3.74         0.78 o                         
   0 -15   1          1.55          1.46         0.47 o                         
   1 -15   1          8.96         10.14         1.42 o                         
   2 -15   1          0.10         -0.44         0.54 o                         
   3 -15   1          1.36          0.74         0.76 o                         
  -3 -14   1          3.06          3.82         0.80 o                         
  -2 -14   1          0.47         -0.59         0.59 o                         
  -1 -14   1          0.73          0.50         0.43 o                         
   0 -14   1         16.46         18.47         1.32 o                         
   1 -14   1         15.46         12.63         1.31 o                         
   2 -14   1          0.06          0.47         0.51 o                         
   3 -14   1          2.95          1.32         0.78 o                         
  -3 -13   1          4.33          2.36         0.87 o                         
  -2 -13   1          0.19          0.24         0.47 o                         
  -1 -13   1         15.00         14.29         1.17 o                         
   0 -13   1         62.97         65.39         2.36 o                         
   1 -13   1          0.98          0.37         0.49 o                         
   2 -13   1          2.31          2.87         0.71 o                         
   3 -13   1          0.21          0.33         0.59 o                         
   4 -13   1          0.08          0.21         0.80 o                         
  -4 -12   1          2.74          1.85         0.63 o                         
  -3 -12   1          7.64          9.11         1.10 o                         
  -2 -12   1          0.14          0.11         0.39 o                         
  -1 -12   1         15.25         15.79         1.03 o                         
   0 -12   1        252.77        269.85         5.14 o                         
   1 -12   1          0.56          0.10         0.45 o                         
   2 -12   1          7.62          4.36         0.79 o                         
   3 -12   1         22.64         18.92         1.65 o                         
   4 -12   1          0.21          0.34         0.59 o                         
  -4 -11   1          1.98          0.79         0.74 o                         
  -3 -11   1          9.92          9.42         1.06 o                         
  -2 -11   1         17.96         19.17         1.42 o                         
  -1 -11   1         66.11         63.21         1.99 o                         
   0 -11   1        422.66        422.71         5.01 o                         
   1 -11   1          7.56          6.35         0.65 o                         
   2 -11   1          0.58          2.06         0.39 o                         
   3 -11   1         45.86         36.07         2.20 o                         
   4 -11   1          2.62          2.91         0.80 o                         
   5 -11   1          0.12          0.90         0.68 o                         
  -5 -10   1          0.05         -0.31         0.73 o                         
  -4 -10   1          6.88          6.46         0.86 o                         
  -3 -10   1          0.00          0.01         0.35 o                         
  -2 -10   1        122.00        112.18         3.30 o                         
  -1 -10   1         20.72         20.63         1.11 o                         
   0 -10   1        324.98        324.88         3.75 o                         
   1 -10   1          1.26          0.25         0.22 o                         
   2 -10   1          3.19          3.82         0.46 o                         
   3 -10   1         56.04         44.02         2.35 o                         
   4 -10   1          0.10         -0.42         0.50 o                         
   5 -10   1          3.14          3.57         0.84 o                         
  -5  -9   1          1.01          0.66         0.97 o                         
  -4  -9   1         18.76         23.23         1.36 o                         
  -3  -9   1         28.43         32.33         1.81 o                         
  -2  -9   1          5.70          4.32         0.44 o                         
  -1  -9   1         11.69         12.55         0.82 o                         
   0  -9   1          4.74          6.64         0.45 o                         
   1  -9   1          3.72          4.38         0.42 o                         
   2  -9   1          2.52          2.46         0.38 o                         
   3  -9   1         59.35         57.96         2.24 o                         
   4  -9   1          2.06          1.84         0.53 o                         
   5  -9   1          0.27         -0.09         0.53 o                         
  -5  -8   1         42.32         45.12         3.26 o                         
  -4  -8   1         25.52         25.87         1.34 o                         
  -3  -8   1         23.86         22.21         1.44 o                         
  -2  -8   1          0.40          0.38         0.22 o                         
  -1  -8   1         40.27         58.13         1.51 o                         
   0  -8   1        161.59        178.18         1.91 o                         
   1  -8   1         67.18         80.01         1.64 o                         
   2  -8   1          1.99          0.69         0.20 o                         
   3  -8   1          0.01         -0.25         0.36 o                         
   4  -8   1          0.01         -0.36         0.37 o                         
   5  -8   1          0.98          0.67         0.55 o                         
  -5  -7   1          3.34          2.45         1.21 o                         
  -4  -7   1         34.17         30.24         1.38 o                         
  -3  -7   1          3.25          2.69         0.60 o                         
  -2  -7   1        318.58        330.64         3.36 o                         
  -1  -7   1         43.02         69.93         1.57 o                         
   0  -7   1          6.87          3.67         0.29 o                         
   1  -7   1        157.18        173.66         2.80 o                         
   2  -7   1         81.02         86.17         1.78 o                         
   3  -7   1          2.40          1.61         0.38 o                         
   4  -7   1         88.93         91.22         2.49 o                         
   5  -7   1          1.34          1.03         0.68 o                         
  -6  -6   1          0.06          0.75         0.71 o                         
  -5  -6   1         28.05         29.84         2.13 o                         
  -4  -6   1          9.37          7.48         0.67 o                         
  -3  -6   1          8.98          8.61         0.74 o                         
  -2  -6   1        139.54        159.72         2.50 o                         
  -1  -6   1         11.88         13.43         0.47 o                         
   0  -6   1         15.71          2.06         0.21 o                         
   1  -6   1        311.54        398.66         3.65 o                         
   2  -6   1          3.76          3.07         0.43 o                         
   3  -6   1          2.69          4.48         0.32 o                         
   4  -6   1          0.94          1.15         0.33 o                         
   5  -6   1          0.00         -0.41         0.41 o                         
   6  -6   1          0.69          0.11         0.80 o                         
  -6  -5   1          1.50          1.04         0.60 o                         
  -5  -5   1          0.71          0.33         0.53 o                         
  -4  -5   1         85.90         84.39         2.11 o                         
  -3  -5   1          3.96          2.34         0.35 o                         
  -2  -5   1        196.29        269.72         3.20 o                         
  -1  -5   1        289.08        178.91         1.78 o                         
   0  -5   1        184.15        158.31         1.42 o                         
   1  -5   1         47.31         51.36         0.75 o                         
   2  -5   1          7.94          6.62         0.33 o                         
   3  -5   1         54.01         56.59         1.27 o                         
   4  -5   1        243.57        244.00         3.49 o                         
   5  -5   1          9.30          7.37         0.77 o                         
   6  -5   1          0.44          0.30         0.42 o                         
  -6  -4   1          0.09         -0.52         0.64 o                         
  -5  -4   1          4.47          4.44         0.85 o                         
  -4  -4   1          4.50          5.37         0.49 o                         
  -3  -4   1         71.53         72.46         1.34 o                         
  -2  -4   1          0.00          0.32         0.10 o                         
  -1  -4   1        326.20        476.77         3.76 o                         
   0  -4   1          0.40          0.77         0.09 o                         
   1  -4   1        158.07        133.21         1.10 o                         
   2  -4   1          1.27          2.10         0.17 o                         
   3  -4   1          6.39          8.20         0.38 o                         
   4  -4   1         33.91         35.89         0.96 o                         
   5  -4   1          5.98          6.25         0.58 o                         
   6  -4   1          0.94          1.51         0.53 o                         
  -6  -3   1          1.41          1.24         0.57 o                         
  -5  -3   1          0.05         -0.52         0.53 o                         
  -4  -3   1          5.53          5.17         0.45 o                         
  -3  -3   1         68.89         65.10         1.18 o                         
  -2  -3   1          1.76         -0.01         0.07 o                         
  -1  -3   1        169.18        182.19         1.91 o                         
   0  -3   1        347.16        497.01         3.00 o                         
   1  -3   1        322.60        272.62         1.56 o                         
   2  -3   1        249.04        267.89         1.63 o                         
   3  -3   1        132.89        123.19         1.45 o                         
   4  -3   1          3.16          1.49         0.33 o                         
   5  -3   1          0.01         -0.33         0.33 o                         
   6  -3   1          3.21          2.75         0.59 o                         
  -6  -2   1          7.97          6.42         1.10 o                         
  -5  -2   1          3.40          1.96         0.42 o                         
  -4  -2   1          0.60          0.93         0.19 o                         
  -3  -2   1          1.14          0.96         0.14 o                         
  -2  -2   1        138.52        139.27         1.25 o                         
  -1  -2   1        996.13        862.40         4.99 o                         
   0  -2   1        792.19        609.81         3.95 o                         
   1  -2   1       6521.53       6249.02        22.23 o                         
   2  -2   1         30.38         30.83         0.50 o                         
   3  -2   1         20.28         19.32         0.55 o                         
   4  -2   1         52.74         50.32         1.42 o                         
   5  -2   1         37.47         36.67         1.65 o                         
   6  -2   1          0.54          0.56         0.44 o                         
  -6  -1   1         21.06         26.51         2.07 o                         
  -5  -1   1         10.09         13.61         0.94 o                         
  -4  -1   1         27.69         28.34         0.82 o                         
  -3  -1   1        561.35        568.89         3.34 o                         
  -2  -1   1        214.49        226.69         1.54 o                         
  -1  -1   1       1393.35       1251.50         4.83 o                         
   1  -1   1         91.79         83.00         0.58 o                         
   2  -1   1         16.35         27.89         0.45 o                         
   3  -1   1         69.54         79.45         1.09 o                         
   4  -1   1         13.32         15.52         0.64 o                         
   5  -1   1          0.94          0.40         0.40 o                         
   6  -1   1          1.37          0.65         0.63 o                         
  -6   0   1          5.06          1.60         0.94 o                         
  -5   0   1         12.87         13.44         0.84 o                         
  -4   0   1         25.23         28.16         0.98 o                         
  -3   0   1        166.45        179.15         1.66 o                         
  -2   0   1         66.53         45.06         0.64 o                         
  -1   0   1       2676.70       2605.57         8.58 o                         
   1   0   1        250.45        177.29         1.09 o                         
   2   0   1         56.21         76.16         0.75 o                         
   3   0   1         54.35         49.75         0.85 o                         
   4   0   1         17.80         18.41         0.71 o                         
   5   0   1         55.46         63.46         2.16 o                         
   6   0   1          2.07          1.12         0.51 o                         
  -6   1   1          6.77          6.27         1.43 o                         
  -5   1   1         18.48         20.72         0.96 o                         
  -4   1   1          1.28          1.49         0.27 o                         
  -3   1   1         14.42         12.71         0.41 o                         
  -2   1   1         18.84         14.84         0.31 o                         
  -1   1   1       1181.03       1136.93         4.24 o                         
   1   1   1         47.14         58.39         0.68 o                         
   2   1   1          2.15          1.10         0.11 o                         
   3   1   1        446.39        499.98         3.63 o                         
   4   1   1          5.48          7.01         0.46 o                         
   5   1   1          0.49         -0.22         0.44 o                         
   6   1   1          0.66          0.59         0.55 o                         
  -6   2   1          0.55          0.50         0.48 o                         
  -5   2   1          9.56          9.93         0.70 o                         
  -4   2   1          0.00         -0.12         0.12 o                         
  -3   2   1        154.13        167.29         1.47 o                         
  -2   2   1        438.19        443.31         2.23 o                         
  -1   2   1          3.11          5.27         0.21 o                         
   0   2   1       2102.01       1933.11        10.77 o                         
   1   2   1        200.35        197.75         1.80 o                         
   2   2   1        215.57        225.41         1.83 o                         
   3   2   1          0.19         -0.04         0.10 o                         
   4   2   1          0.60          0.32         0.16 o                         
   5   2   1          0.01         -0.31         0.31 o                         
   6   2   1          3.78          2.20         0.70 o                         
  -6   3   1          0.06          0.42         0.64 o                         
  -5   3   1        125.30        126.33         2.97 o                         
  -4   3   1          9.89          9.15         0.50 o                         
  -3   3   1         24.98         26.09         0.64 o                         
  -2   3   1         21.79         20.04         0.48 o                         
  -1   3   1        333.95        408.06         2.39 o                         
   0   3   1        990.74        875.88         4.22 o                         
   1   3   1        190.41        171.86         1.92 o                         
   2   3   1        160.62        123.36         1.87 o                         
   3   3   1         33.43         33.97         1.00 o                         
   4   3   1          9.15          8.94         0.67 o                         
   5   3   1          0.24          0.39         0.37 o                         
   6   3   1          0.08         -0.61         0.61 o                         
  -6   4   1          0.00         -0.01         0.69 o                         
  -5   4   1          1.04          0.86         0.37 o                         
  -4   4   1          8.79          7.11         0.41 o                         
  -3   4   1         26.39         29.80         0.67 o                         
  -2   4   1        874.09        987.11         6.81 o                         
  -1   4   1        358.98        356.65         2.36 o                         
   0   4   1        204.51        129.03         1.20 o                         
   1   4   1         72.66         97.52         1.23 o                         
   2   4   1        105.92        110.77         2.19 o                         
   3   4   1         32.72         35.18         1.08 o                         
   4   4   1          0.03         -0.03         0.26 o                         
   5   4   1          0.29          0.08         0.42 o                         
   6   4   1          0.01         -0.52         0.54 o                         
  -6   5   1          1.51          0.06         0.93 o                         
  -5   5   1         93.71         89.39         2.48 o                         
  -4   5   1         18.62         16.82         0.87 o                         
  -3   5   1         15.97         14.66         0.63 o                         
  -2   5   1        143.06        165.50         1.85 o                         
  -1   5   1        150.67        165.63         1.59 o                         
   0   5   1        348.74        321.77         2.28 o                         
   1   5   1       1310.46       1011.33         8.87 o                         
   2   5   1         49.63         74.61         2.52 o                         
   3   5   1         10.61          8.63         0.60 o                         
   4   5   1         57.35         56.69         1.96 o                         
   5   5   1          1.87          1.11         0.59 o                         
   6   5   1          2.75          3.28         1.06 o                         
  -6   6   1          0.15          0.16         0.70 o                         
  -5   6   1          0.27          0.14         0.35 o                         
  -4   6   1         41.87         41.32         1.41 o                         
  -3   6   1          0.70          0.59         0.18 o                         
  -2   6   1        545.13        635.88         5.14 o                         
  -1   6   1          0.03          2.35         0.23 o                         
   0   6   1         75.21         64.03         1.14 o                         
   1   6   1         58.72         40.77         1.10 o                         
   2   6   1        199.82        214.39         4.63 o                         
   3   6   1          0.14         -0.08         0.39 o                         
   4   6   1        348.90        374.50         5.24 o                         
   5   6   1         15.23         18.32         2.00 o                         
  -6   7   1          3.41          2.36         0.84 o                         
  -5   7   1          0.74         -0.09         0.41 o                         
  -4   7   1          0.00         -0.41         0.41 o                         
  -3   7   1          1.31          1.62         0.24 o                         
  -2   7   1          2.01          2.91         0.31 o                         
  -1   7   1         75.05         73.47         1.34 o                         
   0   7   1         22.88         48.32         0.95 o                         
   1   7   1        452.26        454.89         4.43 o                         
   2   7   1         49.19         49.81         1.97 o                         
   3   7   1         17.42         21.82         1.18 o                         
   4   7   1          0.37          0.83         0.39 o                         
   5   7   1          6.19          5.28         1.17 o                         
  -5   8   1          0.14         -0.03         0.39 o                         
  -4   8   1         22.45         21.72         1.42 o                         
  -3   8   1          0.04          0.00         0.21 o                         
  -2   8   1          0.00          0.08         0.10 o                         
  -1   8   1         25.62         25.66         0.97 o                         
   0   8   1          4.41          1.92         0.23 o                         
   1   8   1          1.34          2.11         0.30 o                         
   2   8   1         13.91         11.77         1.02 o                         
   3   8   1          7.65         10.30         0.84 o                         
   4   8   1         30.12         37.66         1.92 o                         
   5   8   1          0.97         -1.36         1.36 o                         
  -5   9   1          0.07          0.91         0.56 o                         
  -4   9   1          0.92          1.09         0.46 o                         
  -3   9   1          3.30          1.76         0.65 o                         
  -2   9   1          7.37          8.90         0.42 o                         
  -1   9   1         94.02         83.11         1.86 o                         
   0   9   1         57.74         55.72         1.39 o                         
   1   9   1          5.37          3.54         0.40 o                         
   2   9   1         27.62         35.94         1.83 o                         
   3   9   1          0.22          0.57         0.67 o                         
   4   9   1          0.01         -0.69         0.69 o                         
   5   9   1          0.06         -0.26         0.69 o                         
  -5  10   1          0.75          1.13         0.65 o                         
  -4  10   1         22.68         26.58         1.70 o                         
  -3  10   1         52.44         44.93         2.04 o                         
  -2  10   1         12.81         15.31         0.88 o                         
  -1  10   1        122.74        121.99         2.71 o                         
   0  10   1          9.51          8.89         0.59 o                         
   1  10   1          0.00          0.05         0.29 o                         
   2  10   1          2.68          5.33         0.76 o                         
   3  10   1         25.58         33.20         2.19 o                         
   4  10   1         15.75         23.59         1.78 o                         
  -5  11   1          1.69          1.21         0.61 o                         
  -4  11   1          0.81          0.09         0.41 o                         
  -3  11   1          9.10         12.01         1.10 o                         
  -2  11   1          0.44          0.62         0.61 o                         
  -1  11   1        268.18        258.73         4.44 o                         
   0  11   1        116.03        108.97         2.38 o                         
   1  11   1          7.37          5.85         0.73 o                         
   2  11   1          3.84          2.23         0.54 o                         
   3  11   1          9.19          7.57         1.03 o                         
   4  11   1          0.02          0.17         0.63 o                         
  -4  12   1          0.27         -0.55         0.55 o                         
  -3  12   1          2.49          1.58         0.60 o                         
  -2  12   1          0.24          0.11         0.41 o                         
  -1  12   1         19.74         19.72         1.42 o                         
   0  12   1          0.16          0.07         0.42 o                         
   1  12   1          8.26          8.79         0.79 o                         
   2  12   1         17.78         14.15         1.30 o                         
   3  12   1         19.60         19.41         1.62 o                         
   4  12   1         14.77         11.64         1.36 o                         
  -4  13   1          0.11         -0.39         0.52 o                         
  -3  13   1          0.00          0.36         0.68 o                         
  -2  13   1          2.44          2.11         0.61 o                         
  -1  13   1         18.61         19.88         1.32 o                         
   0  13   1         10.10         10.38         1.04 o                         
   1  13   1          2.16          2.85         0.59 o                         
   2  13   1          1.26          2.64         0.85 o                         
   3  13   1          1.38          1.46         0.52 o                         
  -3  14   1          4.65          6.55         1.49 o                         
  -2  14   1          3.93          1.77         1.17 o                         
  -1  14   1          2.79          1.60         0.58 o                         
   0  14   1          1.30          2.26         0.72 o                         
   1  14   1          1.57          0.59         0.57 o                         
   2  14   1          0.04          0.56         0.56 o                         
   3  14   1          4.36          1.95         0.94 o                         
  -3  15   1          0.22          1.42         0.67 o                         
  -2  15   1          0.18          0.52         0.58 o                         
  -1  15   1          1.43          0.14         0.44 o                         
   0  15   1         12.04         10.45         1.17 o                         
   1  15   1         10.58         11.57         1.41 o                         
   2  15   1          0.00          0.90         0.84 o                         
  -1  16   1          6.14          7.18         1.27 o                         
   0  16   1          1.56          0.50         0.78 o                         
   1  16   1         17.36         25.32         3.15 o                         
  -1 -16   2          0.20          0.16         0.45 o                         
   0 -16   2          2.48          1.62         0.66 o                         
   1 -16   2          0.00         -0.53         0.68 o                         
   2 -16   2          0.02          0.37         0.54 o                         
  -2 -15   2          0.77          2.12         0.68 o                         
  -1 -15   2          3.40          2.90         0.81 o                         
   0 -15   2          5.61          4.75         0.75 o                         
   1 -15   2         12.71         11.40         1.32 o                         
   2 -15   2          0.76          0.47         0.66 o                         
   3 -15   2          0.34         -0.79         1.31 o                         
  -3 -14   2          0.95          0.95         0.60 o                         
  -2 -14   2          2.35          0.34         0.73 o                         
  -1 -14   2          6.66          7.58         0.85 o                         
   0 -14   2          9.51         11.24         1.03 o                         
   1 -14   2          0.07          0.50         0.44 o                         
   2 -14   2          2.66          3.26         0.86 o                         
   3 -14   2          0.00         -0.10         0.65 o                         
  -4 -13   2          0.40          1.08         0.72 o                         
  -3 -13   2          5.03          3.63         0.74 o                         
  -2 -13   2         14.56         14.20         1.70 o                         
  -1 -13   2         31.51         28.94         1.58 o                         
   0 -13   2        150.70        156.36         3.69 o                         
   1 -13   2          3.75          1.77         0.54 o                         
   2 -13   2          2.43          2.00         0.64 o                         
   3 -13   2          1.40          1.73         0.67 o                         
   4 -13   2          0.00          0.07         0.51 o                         
  -4 -12   2         18.05         20.20         2.43 o                         
  -3 -12   2          1.86          0.80         0.43 o                         
  -2 -12   2          7.21          7.30         0.92 o                         
  -1 -12   2          0.10          0.33         0.36 o                         
   0 -12   2        257.63        259.53         3.99 o                         
   1 -12   2         17.23         17.25         1.30 o                         
   2 -12   2         58.17         56.00         2.69 o                         
   3 -12   2         24.22         25.98         2.12 o                         
   4 -12   2          0.76          0.81         0.55 o                         
  -4 -11   2          0.62          1.73         0.61 o                         
  -3 -11   2          3.37          3.52         0.71 o                         
  -2 -11   2          1.36          1.86         0.58 o                         
  -1 -11   2         97.51         90.47         2.40 o                         
   0 -11   2          3.13          5.10         0.55 o                         
   1 -11   2          6.21          5.27         0.69 o                         
   2 -11   2         17.07         13.64         0.96 o                         
   3 -11   2         59.70         59.11         2.84 o                         
   4 -11   2          0.13         -0.16         0.77 o                         
  -5 -10   2          2.84          5.61         1.33 o                         
  -4 -10   2          0.02          0.46         0.37 o                         
  -3 -10   2          1.45          1.36         0.47 o                         
  -2 -10   2          2.89          1.51         0.43 o                         
  -1 -10   2          2.64          3.86         0.48 o                         
   0 -10   2         68.82         67.03         1.54 o                         
   1 -10   2          0.25          0.04         0.30 o                         
   2 -10   2          1.89          4.66         0.72 o                         
   3 -10   2         21.66         24.55         1.77 o                         
   4 -10   2          0.20          0.76         0.54 o                         
   5 -10   2          2.63          0.52         0.57 o                         
  -5  -9   2          3.67          2.86         1.30 o                         
  -4  -9   2          0.69          1.04         0.38 o                         
  -3  -9   2          0.01          1.48         0.51 o                         
  -2  -9   2         14.48         13.92         0.71 o                         
  -1  -9   2          5.53          5.14         0.62 o                         
   0  -9   2          7.42          7.16         0.46 o                         
   1  -9   2         40.06         43.92         1.75 o                         
   2  -9   2          7.91          8.45         0.67 o                         
   3  -9   2          9.92          7.78         1.05 o                         
   4  -9   2          4.64          5.90         0.79 o                         
   5  -9   2          0.66          1.44         0.59 o                         
  -5  -8   2         27.31         33.74         3.07 o                         
  -4  -8   2          3.12          2.94         0.69 o                         
  -3  -8   2         14.04         18.87         1.19 o                         
  -2  -8   2         50.35         58.66         1.55 o                         
  -1  -8   2          0.00          0.04         0.18 o                         
   0  -8   2         32.09         35.87         0.88 o                         
   1  -8   2        281.24        295.17         3.69 o                         
   2  -8   2          0.99          0.88         0.17 o                         
   3  -8   2          6.11          8.18         0.53 o                         
   4  -8   2          1.44          0.98         0.39 o                         
   5  -8   2          0.02          0.18         0.51 o                         
  -5  -7   2         41.12         35.83         3.15 o                         
  -4  -7   2          8.82         10.90         0.84 o                         
  -3  -7   2          4.09          3.96         0.43 o                         
  -2  -7   2        325.49        319.54         3.57 o                         
  -1  -7   2         29.02         15.23         0.74 o                         
   0  -7   2        167.21        157.63         1.87 o                         
   1  -7   2        528.70        597.15         5.28 o                         
   2  -7   2         48.49         40.05         0.97 o                         
   3  -7   2         26.21         27.07         0.96 o                         
   4  -7   2         33.07         35.30         1.58 o                         
   5  -7   2          4.61          5.42         0.92 o                         
  -6  -6   2          0.07          0.07         0.91 o                         
  -5  -6   2         20.50         22.01         1.84 o                         
  -4  -6   2          6.80          6.14         0.61 o                         
  -3  -6   2          0.15          0.15         0.12 o                         
  -2  -6   2        250.43        241.04         3.10 o                         
  -1  -6   2         76.55         53.57         1.14 o                         
   0  -6   2        389.82        261.90         2.40 o                         
   1  -6   2        636.48        692.28         5.67 o                         
   2  -6   2         11.87          9.24         0.40 o                         
   3  -6   2         12.87         13.36         0.58 o                         
   4  -6   2         76.89         68.71         1.85 o                         
   5  -6   2          0.04         -0.35         0.35 o                         
   6  -6   2          0.94         -0.55         0.61 o                         
  -6  -5   2          0.39          0.18         0.60 o                         
  -5  -5   2          1.26         -0.61         0.61 o                         
  -4  -5   2          4.80          3.41         0.51 o                         
  -3  -5   2         28.50         28.32         0.74 o                         
  -2  -5   2        174.64        125.21         2.04 o                         
  -1  -5   2         17.92         30.89         0.83 o                         
   0  -5   2        453.53        513.47         3.48 o                         
   1  -5   2        474.81        525.05         3.68 o                         
   2  -5   2         51.02         59.60         1.01 o                         
   3  -5   2          0.00         -0.08         0.12 o                         
   4  -5   2        426.89        428.62         6.31 o                         
   5  -5   2          0.03         -0.14         0.42 o                         
   6  -5   2          0.56          1.66         0.47 o                         
  -6  -4   2          0.76          1.53         0.71 o                         
  -5  -4   2          1.81          1.65         0.53 o                         
  -4  -4   2          0.55          0.31         0.21 o                         
  -3  -4   2         32.60         32.66         0.89 o                         
  -2  -4   2          6.38          3.83         0.27 o                         
  -1  -4   2        495.40        353.43         2.90 o                         
   0  -4   2       1288.39       1273.59         7.12 o                         
   1  -4   2        246.86        287.44         2.37 o                         
   2  -4   2        905.57        922.02         4.63 o                         
   3  -4   2         15.38         11.61         0.48 o                         
   4  -4   2        231.57        233.52         3.17 o                         
   5  -4   2          0.45         -0.06         0.29 o                         
   6  -4   2          0.11          0.17         0.51 o                         
  -6  -3   2          0.05         -0.06         0.67 o                         
  -5  -3   2          4.64          3.90         0.64 o                         
  -4  -3   2         78.47         75.01         2.72 o                         
  -3  -3   2          1.55          2.05         0.24 o                         
  -2  -3   2         14.43         10.77         0.40 o                         
  -1  -3   2       1603.54       1388.84         7.17 o                         
   0  -3   2       4362.74       3577.33        17.68 o                         
   1  -3   2        160.31        164.45         1.22 o                         
   2  -3   2        250.75        274.68         1.85 o                         
   3  -3   2          9.62          7.14         0.34 o                         
   4  -3   2          9.97          7.76         0.58 o                         
   5  -3   2         15.36         17.34         1.06 o                         
   6  -3   2          0.59          0.91         0.40 o                         
  -6  -2   2         16.70         18.19         1.76 o                         
  -5  -2   2         26.85         29.13         1.61 o                         
  -4  -2   2         10.41          9.39         0.67 o                         
  -3  -2   2         21.07         20.33         0.54 o                         
  -2  -2   2         76.44         73.04         0.89 o                         
  -1  -2   2       7719.47       7221.12        36.56 o                         
   0  -2   2       2451.65       2702.59        13.82 o                         
   1  -2   2        641.06        688.76         2.87 o                         
   2  -2   2        200.81        186.40         1.36 o                         
   3  -2   2         14.71         17.12         0.53 o                         
   4  -2   2         12.52         16.55         0.72 o                         
   5  -2   2         35.46         34.48         1.60 o                         
   6  -2   2          0.13         -0.01         0.39 o                         
  -6  -1   2         21.87         21.54         1.89 o                         
  -5  -1   2          1.90          1.39         0.30 o                         
  -4  -1   2         49.43         53.61         1.26 o                         
  -3  -1   2          0.04          0.16         0.15 o                         
  -2  -1   2          1.25          0.67         0.11 o                         
  -1  -1   2       1669.80       1604.01         5.80 o                         
   0  -1   2        471.39        453.64         2.96 o                         
   1  -1   2         61.86         63.89         0.65 o                         
   2  -1   2        791.67        775.39         3.39 o                         
   3  -1   2          8.77          7.08         0.37 o                         
   4  -1   2         23.04         25.09         0.86 o                         
   5  -1   2         14.56         16.92         1.13 o                         
   6  -1   2          0.40         -0.02         0.38 o                         
  -6   0   2          6.95          9.62         1.30 o                         
  -5   0   2         16.75         17.97         0.90 o                         
  -4   0   2          8.48          6.86         0.50 o                         
  -3   0   2         60.99         58.42         1.21 o                         
  -2   0   2         14.54         19.08         0.40 o                         
  -1   0   2         62.54         57.12         0.73 o                         
   0   0   2       1181.26       1132.44         4.90 o                         
   1   0   2       1309.37       1218.50         5.00 o                         
   2   0   2        154.75        163.75         1.23 o                         
   3   0   2         39.38         44.23         0.87 o                         
   4   0   2         32.54         31.64         1.36 o                         
   5   0   2         31.19         27.80         1.43 o                         
   6   0   2          0.26         -0.16         0.46 o                         
  -6   1   2          1.58          1.26         0.62 o                         
  -5   1   2          0.09         -0.02         0.24 o                         
  -4   1   2          4.55          2.90         0.32 o                         
  -3   1   2         32.21         33.63         0.87 o                         
  -2   1   2        355.09        329.55         2.12 o                         
  -1   1   2        317.01        291.32         1.58 o                         
   0   1   2        246.61        217.20         1.50 o                         
   1   1   2         14.50         21.25         0.46 o                         
   2   1   2        236.07        258.76         2.21 o                         
   3   1   2        122.05        133.47         1.75 o                         
   4   1   2          0.30         -0.09         0.26 o                         
   5   1   2          5.20          5.30         0.66 o                         
   6   1   2          1.52          0.97         0.48 o                         
  -6   2   2          0.25          0.36         0.55 o                         
  -5   2   2         11.27         12.84         0.79 o                         
  -4   2   2          0.01         -0.01         0.16 o                         
  -3   2   2         97.78         93.16         1.32 o                         
  -2   2   2        274.76        274.97         1.74 o                         
  -1   2   2        678.34        634.85         3.16 o                         
   0   2   2         43.16         49.14         0.60 o                         
   1   2   2         98.24         69.49         0.87 o                         
   2   2   2        233.72        254.18         1.99 o                         
   3   2   2         19.24         17.54         0.69 o                         
   4   2   2          0.08          0.14         0.20 o                         
   5   2   2          7.59          6.57         0.76 o                         
   6   2   2          0.40         -0.12         0.55 o                         
  -6   3   2          1.98          1.02         0.68 o                         
  -5   3   2         67.15         77.72         1.96 o                         
  -4   3   2          0.80          1.12         0.19 o                         
  -3   3   2          4.55          5.75         0.28 o                         
  -2   3   2          0.68          0.89         0.14 o                         
  -1   3   2        221.66        179.59         1.71 o                         
   0   3   2        114.90        151.42         1.52 o                         
   1   3   2        137.09        152.81         1.39 o                         
   2   3   2        185.04        231.62         2.43 o                         
   3   3   2          3.52          1.78         0.20 o                         
   4   3   2         48.69         53.74         2.04 o                         
   5   3   2         11.72         11.08         1.03 o                         
   6   3   2          0.19         -0.31         0.63 o                         
  -6   4   2          0.66          0.79         0.78 o                         
  -5   4   2         15.28         13.72         0.96 o                         
  -4   4   2          7.29          5.89         0.34 o                         
  -3   4   2          2.30          4.11         0.35 o                         
  -2   4   2        228.44        235.05         2.32 o                         
  -1   4   2        140.97        146.61         1.33 o                         
   0   4   2          3.26          1.03         0.12 o                         
   1   4   2        125.59        124.30         1.39 o                         
   2   4   2         30.10         26.59         1.04 o                         
   3   4   2          5.36          7.31         0.47 o                         
   4   4   2          4.76          3.95         0.63 o                         
   5   4   2         13.39         14.16         1.19 o                         
   6   4   2          0.02          0.70         0.69 o                         
  -6   5   2          0.55          0.99         0.74 o                         
  -5   5   2        122.66        129.82         3.38 o                         
  -4   5   2          0.24         -0.18         0.24 o                         
  -3   5   2          3.26          2.28         0.29 o                         
  -2   5   2         16.24         13.56         0.70 o                         
  -1   5   2         36.96         28.22         0.64 o                         
   0   5   2        123.96        203.65         2.47 o                         
   1   5   2       3506.01       4211.53        23.96 o                         
   2   5   2        209.50        163.88         2.69 o                         
   3   5   2        192.94        177.78         3.36 o                         
   4   5   2          1.19          2.56         0.64 o                         
   5   5   2          0.70          1.00         0.47 o                         
  -6   6   2          0.00         -0.72         0.72 o                         
  -5   6   2         22.60         17.00         1.26 o                         
  -4   6   2         11.79         12.44         0.76 o                         
  -3   6   2          0.15          0.25         0.15 o                         
  -2   6   2        419.02        464.48         5.53 o                         
  -1   6   2         91.72         76.21         1.11 o                         
   0   6   2          0.96          2.84         0.30 o                         
   1   6   2        156.90        130.68         2.07 o                         
   2   6   2         12.70         14.42         0.66 o                         
   3   6   2        105.05        103.38         2.84 o                         
   4   6   2        219.38        227.43         4.46 o                         
   5   6   2          0.28          0.42         0.47 o                         
  -6   7   2          0.14         -0.40         0.95 o                         
  -5   7   2          0.27         -0.58         0.58 o                         
  -4   7   2         11.01         10.54         0.71 o                         
  -3   7   2         12.96         12.53         0.70 o                         
  -2   7   2         48.52         47.05         1.23 o                         
  -1   7   2         22.90         30.63         0.90 o                         
   0   7   2         45.61         66.93         1.47 o                         
   1   7   2         23.49         17.69         0.74 o                         
   2   7   2         62.64         65.73         1.35 o                         
   3   7   2        120.70        132.73         3.23 o                         
   4   7   2          5.56          7.21         0.91 o                         
   5   7   2          0.78          0.72         1.02 o                         
  -5   8   2          5.70          6.19         0.95 o                         
  -4   8   2         42.55         39.05         1.89 o                         
  -3   8   2          1.58          0.31         0.23 o                         
  -2   8   2          0.58          0.16         0.09 o                         
  -1   8   2         35.28         35.42         0.96 o                         
   0   8   2         24.82         41.99         1.71 o                         
   1   8   2        203.68        218.60         3.44 o                         
   2   8   2          3.95          3.69         0.34 o                         
   3   8   2         25.70         23.84         1.58 o                         
   4   8   2         31.25         29.79         1.75 o                         
   5   8   2          0.52          1.31         0.78 o                         
  -5   9   2          2.35          1.63         0.70 o                         
  -4   9   2          9.02          8.81         0.96 o                         
  -3   9   2         11.37         19.62         1.32 o                         
  -2   9   2          9.45         12.91         0.62 o                         
  -1   9   2        489.42        471.11         8.39 o                         
   0   9   2          2.44          1.31         0.70 o                         
   1   9   2         57.88         53.66         1.73 o                         
   2   9   2          6.63          8.38         0.71 o                         
   3   9   2          1.48          1.77         0.53 o                         
   4   9   2         15.94         15.85         1.46 o                         
   5   9   2          0.29          0.13         0.58 o                         
  -5  10   2          0.85          0.53         0.62 o                         
  -4  10   2         48.91         45.59         2.20 o                         
  -3  10   2         24.54         22.46         1.44 o                         
  -2  10   2          0.39          0.68         0.36 o                         
  -1  10   2        121.16        114.90         2.94 o                         
   0  10   2         58.33         55.00         1.85 o                         
   1  10   2         11.53         10.81         0.91 o                         
   2  10   2         25.69         30.83         1.80 o                         
   3  10   2         20.32         19.22         1.56 o                         
   4  10   2          6.79          6.75         1.00 o                         
  -5  11   2          0.29          0.88         0.67 o                         
  -4  11   2          0.39          0.13         0.42 o                         
  -3  11   2         15.35         12.25         1.13 o                         
  -2  11   2          3.03          3.21         0.82 o                         
  -1  11   2        530.51        540.99         7.86 o                         
   0  11   2         62.70         56.12         2.42 o                         
   1  11   2          2.87          3.06         0.49 o                         
   2  11   2          7.53          8.18         0.99 o                         
   3  11   2          0.15          0.77         1.18 o                         
   4  11   2          4.98          4.14         0.84 o                         
  -4  12   2          0.09         -0.07         0.67 o                         
  -3  12   2          0.43          0.02         0.49 o                         
  -2  12   2          3.56          2.76         0.67 o                         
  -1  12   2         18.56         17.33         1.41 o                         
   0  12   2         40.43         37.39         3.23 o                         
   1  12   2          0.18          0.31         0.42 o                         
   2  12   2         20.93         23.44         1.69 o                         
   3  12   2          4.65          3.81         0.72 o                         
   4  12   2          1.33          0.77         0.49 o                         
  -4  13   2          0.03         -0.37         0.63 o                         
  -3  13   2          2.54          3.07         0.76 o                         
  -2  13   2          0.36         -0.55         0.56 o                         
  -1  13   2         10.04         11.11         1.17 o                         
   0  13   2          1.35          1.80         0.86 o                         
   1  13   2          5.23          6.38         0.99 o                         
   2  13   2          1.33          2.28         0.59 o                         
   3  13   2          1.57          1.51         0.53 o                         
  -3  14   2          0.53          0.23         0.52 o                         
  -2  14   2          0.39          0.49         0.68 o                         
  -1  14   2          0.21          0.47         0.55 o                         
   0  14   2          0.22          0.57         0.50 o                         
   1  14   2          1.71          0.69         0.57 o                         
   2  14   2          8.33         10.26         1.43 o                         
  -2  15   2          0.26          0.40         0.63 o                         
  -1  15   2          0.54          1.18         0.64 o                         
   0  15   2         13.71         15.53         1.69 o                         
   1  15   2          4.37          9.45         2.15 o                         
   2  15   2          0.08         -0.06         0.90 o                         
  -1  16   2          2.92          3.33         1.13 o                         
   0  16   2          9.49         12.42         2.19 o                         
  -1 -16   3          3.87          2.72         0.70 o                         
   0 -16   3          2.48          0.98         0.65 o                         
   1 -16   3          2.15          3.07         1.09 o                         
   2 -16   3          1.74          1.10         0.58 o                         
  -2 -15   3          0.02          0.09         0.48 o                         
  -1 -15   3          6.63          8.94         1.13 o                         
   0 -15   3          4.62          4.74         1.41 o                         
   1 -15   3          0.07         -0.11         0.66 o                         
   2 -15   3          0.81          0.18         0.68 o                         
   3 -15   3          0.18         -0.03         0.56 o                         
  -3 -14   3          1.63          3.06         0.71 o                         
  -2 -14   3          1.46          2.51         0.76 o                         
  -1 -14   3         39.41         37.48         2.15 o                         
   0 -14   3         36.02         35.91         2.04 o                         
   1 -14   3          9.13          8.82         0.93 o                         
   2 -14   3          1.48          1.45         0.63 o                         
   3 -14   3          3.43          1.25         0.73 o                         
  -4 -13   3          1.64          0.65         0.65 o                         
  -3 -13   3          1.93          1.27         0.52 o                         
  -2 -13   3          4.84          2.24         0.53 o                         
  -1 -13   3        111.41        108.51         3.16 o                         
   0 -13   3         44.04         47.81         2.24 o                         
   1 -13   3          1.86          1.06         0.50 o                         
   2 -13   3          3.00          2.05         0.68 o                         
   3 -13   3          3.01          3.92         0.90 o                         
   4 -13   3          0.73          0.15         0.62 o                         
  -4 -12   3          9.26          9.51         1.46 o                         
  -3 -12   3          8.18          9.25         1.10 o                         
  -2 -12   3          4.47          3.19         0.62 o                         
  -1 -12   3        209.36        212.91         4.28 o                         
   0 -12   3         68.70         58.75         1.99 o                         
   1 -12   3          1.05          0.71         0.33 o                         
   2 -12   3         51.60         48.72         2.54 o                         
   3 -12   3          1.71          1.07         0.59 o                         
   4 -12   3          1.86          3.58         0.84 o                         
  -4 -11   3          0.46         -0.46         0.63 o                         
  -3 -11   3         12.32         11.05         1.12 o                         
  -2 -11   3         16.86         23.68         1.53 o                         
  -1 -11   3         30.36         28.68         1.47 o                         
   0 -11   3         35.73         39.09         1.46 o                         
   1 -11   3         17.34         18.09         1.16 o                         
   2 -11   3        108.20        113.38         2.84 o                         
   3 -11   3          8.15          7.03         1.02 o                         
   4 -11   3          0.16         -0.46         0.46 o                         
  -5 -10   3          4.37          1.97         1.63 o                         
  -4 -10   3          0.06          0.32         0.43 o                         
  -3 -10   3          3.77          2.87         0.55 o                         
  -2 -10   3         24.74         30.05         1.38 o                         
  -1 -10   3         20.94         18.90         1.00 o                         
   0 -10   3          8.54          7.81         0.43 o                         
   1 -10   3          2.82          3.09         0.30 o                         
   2 -10   3          0.03          0.21         0.30 o                         
   3 -10   3          1.60          0.18         0.95 o                         
   4 -10   3          1.33          0.79         0.65 o                         
   5 -10   3          0.13          0.64         0.59 o                         
  -5  -9   3          8.30          7.71         1.40 o                         
  -4  -9   3          1.17          0.90         0.50 o                         
  -3  -9   3          1.64          4.45         0.60 o                         
  -2  -9   3         26.98         24.58         1.01 o                         
  -1  -9   3         42.03         45.63         1.46 o                         
   0  -9   3          5.22          9.40         0.51 o                         
   1  -9   3          2.23          2.81         0.35 o                         
   2  -9   3          0.03         -0.02         0.22 o                         
   3  -9   3          5.60          5.79         0.86 o                         
   4  -9   3         16.86         15.67         1.46 o                         
   5  -9   3          0.00          0.57         0.94 o                         
  -5  -8   3          4.75          2.39         1.26 o                         
  -4  -8   3         14.41         12.41         1.64 o                         
  -3  -8   3          0.12          1.50         0.48 o                         
  -2  -8   3          5.38          4.10         0.41 o                         
  -1  -8   3          8.50          9.40         0.64 o                         
   0  -8   3         49.69         49.54         1.16 o                         
   1  -8   3         53.91         69.50         1.15 o                         
   2  -8   3          2.97          2.65         0.29 o                         
   3  -8   3          1.80          2.62         0.45 o                         
   4  -8   3          0.40          0.37         0.41 o                         
   5  -8   3          0.47          1.19         0.53 o                         
  -5  -7   3         80.95         86.71         5.77 o                         
  -4  -7   3          6.25          8.24         0.71 o                         
  -3  -7   3          3.13          3.08         0.39 o                         
  -2  -7   3        100.54        104.35         2.31 o                         
  -1  -7   3         13.99          4.84         0.39 o                         
   0  -7   3          0.32          0.07         0.18 o                         
   1  -7   3        155.17        203.45         2.33 o                         
   2  -7   3         34.48         25.80         0.76 o                         
   3  -7   3         79.90         74.68         1.55 o                         
   4  -7   3         31.52         30.89         1.50 o                         
   5  -7   3         16.84         16.48         1.56 o                         
  -6  -6   3          2.29          3.91         1.02 o                         
  -5  -6   3          1.26          1.82         0.65 o                         
  -4  -6   3          0.10         -0.06         0.24 o                         
  -3  -6   3          0.24          8.46         1.04 o                         
  -2  -6   3        624.24        616.93         5.54 o                         
  -1  -6   3        119.29         87.71         1.63 o                         
   0  -6   3         88.56         64.17         1.51 o                         
   1  -6   3        691.07        767.44         6.35 o                         
   2  -6   3          2.89          0.41         0.14 o                         
   3  -6   3         68.71        132.12         3.80 o                         
   4  -6   3        139.78        154.18         3.32 o                         
   5  -6   3          0.69          0.38         0.38 o                         
  -6  -5   3          1.75          1.72         0.69 o                         
  -5  -5   3         19.07         20.98         1.64 o                         
  -4  -5   3         36.12         36.41         1.27 o                         
  -3  -5   3          7.30          9.13         0.44 o                         
  -2  -5   3         33.83         22.45         0.78 o                         
  -1  -5   3        310.84        303.54         2.72 o                         
   0  -5   3        204.65        161.05         1.90 o                         
   1  -5   3        344.00        359.16         2.89 o                         
   2  -5   3          3.07          2.90         0.24 o                         
   3  -5   3          9.79         11.94         0.53 o                         
   4  -5   3        129.81        145.49         3.99 o                         
   5  -5   3          0.06         -0.11         0.46 o                         
   6  -5   3          0.38          0.39         0.43 o                         
  -6  -4   3          5.15          6.46         1.14 o                         
  -5  -4   3          0.06         -0.08         0.48 o                         
  -4  -4   3         15.54         16.77         0.79 o                         
  -3  -4   3         10.32         14.22         0.52 o                         
  -2  -4   3        221.13        176.65         1.92 o                         
  -1  -4   3        476.17        352.64         2.77 o                         
   0  -4   3         20.83         13.31         0.53 o                         
   1  -4   3        121.68        144.31         1.42 o                         
   2  -4   3          5.00          4.89         0.35 o                         
   3  -4   3          0.62          0.45         0.13 o                         
   4  -4   3         68.65         74.40         1.84 o                         
   5  -4   3          1.29          1.71         0.35 o                         
   6  -4   3          0.06         -0.10         0.38 o                         
  -6  -3   3          0.01          1.14         0.68 o                         
  -5  -3   3         19.76         19.17         1.35 o                         
  -4  -3   3         99.20        100.28         2.96 o                         
  -3  -3   3         10.81         23.40         1.25 o                         
  -2  -3   3        213.91        224.93         1.85 o                         
  -1  -3   3        440.58        621.84         4.02 o                         
   0  -3   3        155.32        223.95         2.37 o                         
   1  -3   3        288.51        284.27         2.05 o                         
   2  -3   3          4.28          2.55         0.19 o                         
   3  -3   3        109.31        110.83         1.49 o                         
   4  -3   3         89.65         96.42         1.88 o                         
   5  -3   3          1.09          0.46         0.32 o                         
   6  -3   3          0.04         -0.49         0.54 o                         
  -6  -2   3          1.50          0.85         0.64 o                         
  -5  -2   3          7.12          5.96         0.79 o                         
  -4  -2   3         31.26         31.18         0.99 o                         
  -3  -2   3         13.76         16.19         0.55 o                         
  -2  -2   3          0.09          0.35         0.09 o                         
  -1  -2   3      16070.26      15668.54        54.85 o                         
   0  -2   3       5190.54       5403.41        26.49 o                         
   1  -2   3        242.65        231.38         1.63 o                         
   2  -2   3        100.09         98.20         1.03 o                         
   3  -2   3         17.60         11.32         0.54 o                         
   4  -2   3         10.60         13.00         0.68 o                         
   5  -2   3          3.85          4.53         0.58 o                         
   6  -2   3          0.57          1.03         0.86 o                         
  -6  -1   3          0.73          0.17         0.76 o                         
  -5  -1   3          0.99          0.81         0.28 o                         
  -4  -1   3         75.40         79.94         1.44 o                         
  -3  -1   3         70.99         78.21         1.25 o                         
  -2  -1   3          1.63          1.27         0.12 o                         
  -1  -1   3       5502.84       5514.10        19.28 o                         
   0  -1   3       1081.94       1044.46         5.43 o                         
   1  -1   3        123.65        112.78         1.18 o                         
   2  -1   3       1213.74       1327.13         5.53 o                         
   3  -1   3          2.84          1.98         0.19 o                         
   4  -1   3         12.10         10.41         0.58 o                         
   5  -1   3          0.00         -0.04         0.35 o                         
   6  -1   3          1.10          1.36         0.46 o                         
  -6   0   3          8.32          6.59         1.26 o                         
  -5   0   3          7.33          8.70         0.64 o                         
  -4   0   3          0.81          0.36         0.18 o                         
  -3   0   3         58.26         94.89         3.21 o                         
  -2   0   3         48.56         54.68         0.72 o                         
  -1   0   3      15723.82      14912.78        47.79 o                         
   0   0   3       1929.27       1781.23         7.66 o                         
   1   0   3        113.30        117.48         1.26 o                         
   2   0   3        433.50        461.70         2.76 o                         
   3   0   3          8.81         12.56         0.78 o                         
   4   0   3         10.09         13.15         0.85 o                         
   5   0   3         12.67         10.78         1.40 o                         
   6   0   3          0.81          1.17         0.50 o                         
  -6   1   3          0.57         -0.43         0.87 o                         
  -5   1   3          3.07          4.10         0.44 o                         
  -4   1   3          6.71          5.72         0.40 o                         
  -3   1   3         96.64        106.61         1.56 o                         
  -2   1   3         83.80         71.65         0.84 o                         
  -1   1   3        291.79        264.57         1.65 o                         
   0   1   3        980.86        970.09         4.65 o                         
   1   1   3        178.01        184.26         1.68 o                         
   2   1   3        804.17        844.74         5.49 o                         
   3   1   3         39.30         43.05         1.31 o                         
   4   1   3         19.78         18.93         1.00 o                         
   5   1   3          0.05          1.17         0.53 o                         
   6   1   3          2.17          2.43         0.62 o                         
  -6   2   3          0.31          0.95         0.62 o                         
  -5   2   3          0.06         -0.28         0.28 o                         
  -4   2   3          0.06         -0.20         0.20 o                         
  -3   2   3          5.03          5.82         0.29 o                         
  -2   2   3         48.68         43.09         0.75 o                         
  -1   2   3         10.84         11.22         0.33 o                         
   0   2   3         15.14         16.49         0.44 o                         
   1   2   3         26.42         17.37         0.40 o                         
   2   2   3         56.35         68.46         1.12 o                         
   3   2   3          1.56          2.48         0.34 o                         
   4   2   3         42.16         36.97         1.39 o                         
   5   2   3          2.99          2.26         0.52 o                         
   6   2   3          6.17          5.27         0.99 o                         
  -6   3   3         11.55         10.31         1.57 o                         
  -5   3   3         23.58         21.69         1.05 o                         
  -4   3   3          3.62          4.38         0.32 o                         
  -3   3   3         12.97         26.15         0.82 o                         
  -2   3   3        110.71        114.67         1.47 o                         
  -1   3   3         43.46         47.72         0.74 o                         
   0   3   3        767.26        764.39         7.63 o                         
   1   3   3        190.63        258.43         2.09 o                         
   2   3   3        525.01        615.08         4.74 o                         
   3   3   3         13.05         18.68         0.53 o                         
   4   3   3          1.10          0.50         0.29 o                         
   5   3   3          7.79          6.11         0.82 o                         
   6   3   3          1.92          2.38         0.97 o                         
  -6   4   3          2.25          1.51         0.64 o                         
  -5   4   3         65.57         73.89         2.29 o                         
  -4   4   3          0.19          0.36         0.13 o                         
  -3   4   3         57.73         61.53         1.45 o                         
  -2   4   3         24.10         29.14         0.90 o                         
  -1   4   3          0.68          0.25         0.11 o                         
   0   4   3         33.00         38.61         0.68 o                         
   1   4   3          5.04          4.29         0.44 o                         
   2   4   3         13.06         13.52         0.66 o                         
   3   4   3        182.97        173.10         2.41 o                         
   4   4   3         56.48         57.91         2.00 o                         
   5   4   3          0.12          0.47         0.47 o                         
  -6   5   3          2.48          0.37         0.73 o                         
  -5   5   3         35.61         34.06         1.48 o                         
  -4   5   3         22.45         23.23         1.00 o                         
  -3   5   3          9.37         10.86         0.68 o                         
  -2   5   3        272.51        273.10         3.63 o                         
  -1   5   3          0.12          0.34         0.19 o                         
   0   5   3        992.90       1214.70         7.66 o                         
   1   5   3        108.40         68.91         1.50 o                         
   2   5   3         44.39         40.01         1.25 o                         
   3   5   3         55.70         57.04         1.87 o                         
   4   5   3        112.13        113.28         3.09 o                         
   5   5   3          4.48          5.56         1.12 o                         
  -6   6   3          0.12          0.33         0.94 o                         
  -5   6   3         15.72         15.58         1.11 o                         
  -4   6   3         10.28          8.65         0.64 o                         
  -3   6   3          0.45          0.64         0.22 o                         
  -2   6   3        194.48        188.67         3.36 o                         
  -1   6   3         38.10         52.35         1.18 o                         
   0   6   3        354.15        356.44         5.38 o                         
   1   6   3        118.02        152.39         2.45 o                         
   2   6   3         76.82         74.48         1.46 o                         
   3   6   3         51.72         45.46         1.66 o                         
   4   6   3         43.85         49.23         3.48 o                         
   5   6   3          0.00         -0.53         0.53 o                         
  -5   7   3          6.46          6.34         0.95 o                         
  -4   7   3          1.65          0.26         0.32 o                         
  -3   7   3         13.42         11.04         0.68 o                         
  -2   7   3         38.95         37.48         0.89 o                         
  -1   7   3          4.77          4.27         0.37 o                         
   0   7   3         21.86         17.99         0.89 o                         
   1   7   3         10.43          7.94         0.49 o                         
   2   7   3         19.49         20.20         0.93 o                         
   3   7   3         54.10         54.61         1.79 o                         
   4   7   3          3.14          2.63         0.73 o                         
   5   7   3          3.35          3.91         0.89 o                         
  -5   8   3          2.65          3.28         0.78 o                         
  -4   8   3         17.93         19.38         1.46 o                         
  -3   8   3          2.04          2.21         0.57 o                         
  -2   8   3          8.39          5.14         0.29 o                         
  -1   8   3         32.07         36.57         0.93 o                         
   0   8   3          9.81          6.47         0.60 o                         
   1   8   3         90.60         98.36         2.94 o                         
   2   8   3         37.48         39.04         1.35 o                         
   3   8   3         13.76         16.33         1.57 o                         
   4   8   3          0.00          0.74         0.48 o                         
   5   8   3          0.97          0.74         0.68 o                         
  -5   9   3          0.27          0.40         0.49 o                         
  -4   9   3          0.84          1.08         0.48 o                         
  -3   9   3          3.79          4.22         0.64 o                         
  -2   9   3          0.75          1.28         0.25 o                         
  -1   9   3        444.44        420.87         4.69 o                         
   0   9   3         18.69         23.11         1.21 o                         
   1   9   3         15.39         15.04         0.67 o                         
   2   9   3          5.37          4.05         0.53 o                         
   3   9   3         25.48         28.92         1.96 o                         
   4   9   3         21.42         25.97         1.90 o                         
  -5  10   3          0.02          0.05         0.46 o                         
  -4  10   3         36.92         35.16         2.14 o                         
  -3  10   3          1.84          2.03         0.51 o                         
  -2  10   3         54.80         52.97         2.01 o                         
  -1  10   3         34.74         34.13         1.59 o                         
   0  10   3          2.09          1.94         0.27 o                         
   1  10   3         18.27         22.69         1.31 o                         
   2  10   3         11.63          7.23         0.91 o                         
   3  10   3          5.92          5.31         0.87 o                         
   4  10   3          1.10          1.25         0.54 o                         
  -4  11   3          0.19          0.21         0.44 o                         
  -3  11   3          7.88         10.80         1.19 o                         
  -2  11   3          2.35          1.85         0.46 o                         
  -1  11   3        399.64        401.71         7.68 o                         
   0  11   3          0.06          0.40         0.29 o                         
   1  11   3          5.12          6.33         0.73 o                         
   2  11   3          0.15         -0.05         0.43 o                         
   3  11   3          4.17          6.83         1.22 o                         
   4  11   3          3.07          3.17         1.02 o                         
  -4  12   3          0.12          1.35         0.57 o                         
  -3  12   3          6.54          8.66         1.09 o                         
  -2  12   3         18.71         14.02         1.53 o                         
  -1  12   3          5.05          4.61         0.86 o                         
   0  12   3         74.65         77.64         4.91 o                         
   1  12   3          0.01          0.48         0.33 o                         
   2  12   3         31.34         26.69         1.84 o                         
   3  12   3          1.55          1.78         0.62 o                         
  -4  13   3          0.90          1.07         0.57 o                         
  -3  13   3          0.04          1.04         0.70 o                         
  -2  13   3          0.68          0.32         0.49 o                         
  -1  13   3          0.03         -0.11         0.65 o                         
   0  13   3          1.21          0.79         0.66 o                         
   1  13   3         10.85          8.26         1.08 o                         
   2  13   3          7.43          6.69         1.17 o                         
   3  13   3          2.23          3.58         0.83 o                         
  -3  14   3          6.50         10.66         1.55 o                         
  -2  14   3          0.63          0.07         0.61 o                         
  -1  14   3         15.46         16.43         1.71 o                         
   0  14   3         11.76         14.43         1.54 o                         
   1  14   3          0.46          0.80         0.67 o                         
   2  14   3          4.45          3.85         2.22 o                         
  -2  15   3          0.00          0.70         0.62 o                         
  -1  15   3          1.50          1.28         0.58 o                         
   0  15   3         12.51         17.06         2.48 o                         
   1  15   3          0.68          0.64         0.87 o                         
  -1  16   3          0.91          0.93         0.91 o                         
   0  16   3         21.88         26.51         5.65 o                         
  -1 -16   4          6.87          7.97         1.26 o                         
   0 -16   4         11.34         12.72         1.36 o                         
   1 -16   4          0.25          0.54         0.51 o                         
   2 -16   4          2.77          2.80         0.76 o                         
  -2 -15   4          0.04         -0.16         0.44 o                         
  -1 -15   4          1.53          3.01         0.88 o                         
   0 -15   4          5.63          2.83         0.62 o                         
   1 -15   4          0.05         -0.25         0.82 o                         
   2 -15   4          1.25          1.29         0.78 o                         
  -3 -14   4          0.01         -0.55         0.60 o                         
  -2 -14   4          0.00         -0.18         0.45 o                         
  -1 -14   4         92.42        100.27         4.06 o                         
   0 -14   4          0.67          0.30         0.38 o                         
   1 -14   4          0.07         -0.53         0.53 o                         
   2 -14   4          2.98          2.16         0.70 o                         
   3 -14   4          2.18          2.43         0.82 o                         
  -4 -13   4          3.53          1.85         1.30 o                         
  -3 -13   4          0.80         -0.11         0.35 o                         
  -2 -13   4         15.59         14.73         1.20 o                         
  -1 -13   4         18.04         20.06         1.53 o                         
   0 -13   4          1.37          0.99         0.44 o                         
   1 -13   4          0.14         -0.50         0.50 o                         
   2 -13   4         57.32         53.02         2.78 o                         
   3 -13   4          1.49         -0.22         0.55 o                         
   4 -13   4          0.83          0.68         0.66 o                         
  -4 -12   4          1.17          2.26         0.75 o                         
  -3 -12   4         11.41         11.97         1.01 o                         
  -2 -12   4          6.47          5.30         0.71 o                         
  -1 -12   4        309.02        338.16         5.52 o                         
   0 -12   4          1.35          3.61         0.50 o                         
   1 -12   4          1.02         -0.23         0.32 o                         
   2 -12   4          8.59          5.87         0.97 o                         
   3 -12   4          0.08          1.02         0.61 o                         
   4 -12   4          3.64          4.08         0.92 o                         
  -4 -11   4          0.80          1.03         0.49 o                         
  -3 -11   4          4.12          3.49         0.58 o                         
  -2 -11   4          0.04         -0.07         0.32 o                         
  -1 -11   4          7.49          6.96         0.77 o                         
   0 -11   4          4.03          2.66         0.34 o                         
   1 -11   4          0.50          0.61         0.31 o                         
   2 -11   4        114.11        101.14         2.50 o                         
   3 -11   4          0.15          0.20         0.56 o                         
   4 -11   4          0.60          2.31         0.80 o                         
  -5 -10   4          2.64          4.14         1.09 o                         
  -4 -10   4          1.12          1.08         0.55 o                         
  -3 -10   4          7.92          6.29         0.78 o                         
  -2 -10   4         17.36         13.54         0.88 o                         
  -1 -10   4          1.26          1.11         0.37 o                         
   0 -10   4          0.15          0.00         0.18 o                         
   1 -10   4          0.05         -0.16         0.18 o                         
   2 -10   4          3.55          6.87         0.64 o                         
   3 -10   4          0.39         -0.28         0.41 o                         
   4 -10   4          7.19          9.52         1.23 o                         
   5 -10   4          4.01          7.34         1.37 o                         
  -5  -9   4          6.99          7.16         1.54 o                         
  -4  -9   4          0.08         -0.40         0.47 o                         
  -3  -9   4         11.45         12.60         0.99 o                         
  -2  -9   4          1.74          2.63         0.43 o                         
  -1  -9   4          0.90          0.84         0.29 o                         
   0  -9   4        119.13        114.26         2.01 o                         
   1  -9   4         49.56         51.45         1.12 o                         
   2  -9   4          0.87          0.19         0.20 o                         
   3  -9   4          0.01         -0.05         0.41 o                         
   4  -9   4          6.36          7.09         1.01 o                         
   5  -9   4          0.00          0.09         0.65 o                         
  -5  -8   4          1.17          0.79         0.65 o                         
  -4  -8   4          0.49          4.46         0.68 o                         
  -3  -8   4         28.46         24.18         2.02 o                         
  -2  -8   4          0.10          0.63         0.32 o                         
  -1  -8   4         16.05         16.49         1.33 o                         
   0  -8   4          1.41          6.04         0.54 o                         
   1  -8   4         93.12         86.73         1.63 o                         
   2  -8   4         46.60         51.56         1.24 o                         
   3  -8   4         27.29         23.30         1.03 o                         
   4  -8   4         14.91         41.51         2.07 o                         
   5  -8   4          0.14         -0.22         0.47 o                         
  -5  -7   4         64.07         64.49         3.07 o                         
  -4  -7   4          0.05          0.01         0.41 o                         
  -3  -7   4         50.00         45.77         1.13 o                         
  -2  -7   4          4.17          1.88         0.33 o                         
  -1  -7   4          2.70          2.90         0.58 o                         
   0  -7   4         53.30         65.65         1.56 o                         
   1  -7   4         49.47         46.30         1.15 o                         
   2  -7   4         42.86         57.48         1.28 o                         
   3  -7   4        221.29        221.10         3.24 o                         
   4  -7   4         18.34         17.78         1.19 o                         
   5  -7   4          1.52          2.03         0.72 o                         
  -6  -6   4          5.73          4.46         1.03 o                         
  -5  -6   4          8.42          9.80         1.15 o                         
  -4  -6   4          7.72          8.00         0.98 o                         
  -3  -6   4         37.55         35.11         1.01 o                         
  -2  -6   4        640.79        640.08         5.33 o                         
  -1  -6   4         12.98          4.43         0.46 o                         
   0  -6   4        171.23        216.07         3.00 o                         
   1  -6   4        146.35        156.15         2.20 o                         
   2  -6   4         28.24         27.28         0.69 o                         
   3  -6   4        172.23        167.90         2.44 o                         
   4  -6   4         51.76         45.15         1.72 o                         
   5  -6   4          0.19         -0.35         0.52 o                         
  -6  -5   4          3.55          3.64         0.93 o                         
  -5  -5   4          0.02         -0.15         0.54 o                         
  -4  -5   4         41.06         41.92         1.22 o                         
  -3  -5   4          0.01          0.20         0.14 o                         
  -2  -5   4          0.01         -0.15         0.15 o                         
  -1  -5   4        187.74        212.48         2.57 o                         
   0  -5   4         11.22          3.81         0.35 o                         
   1  -5   4         76.17         79.76         1.72 o                         
   2  -5   4         16.43         20.62         0.61 o                         
   3  -5   4          1.83          2.65         0.34 o                         
   4  -5   4          0.27         -0.43         0.54 o                         
   5  -5   4          5.62          5.08         0.76 o                         
  -6  -4   4          0.06          0.15         0.56 o                         
  -5  -4   4          7.75          8.64         1.43 o                         
  -4  -4   4          7.49         14.44         1.90 o                         
  -3  -4   4         35.82         34.69         0.86 o                         
  -2  -4   4         62.31         74.12         1.21 o                         
  -1  -4   4        760.21        842.25         5.26 o                         
   0  -4   4         36.86         55.50         1.26 o                         
   1  -4   4        235.79        239.95         2.40 o                         
   2  -4   4         56.00         46.09         0.91 o                         
   3  -4   4          4.24          4.89         0.34 o                         
   4  -4   4         13.22         13.03         0.90 o                         
   5  -4   4          5.27          5.28         0.69 o                         
   6  -4   4          0.00         -0.68         0.68 o                         
  -6  -3   4          2.28          3.39         0.77 o                         
  -5  -3   4          2.70          2.65         0.73 o                         
  -4  -3   4         33.39         38.44         1.96 o                         
  -3  -3   4         57.53         54.47         1.07 o                         
  -2  -3   4          0.03          0.10         0.15 o                         
  -1  -3   4         97.19         60.40         0.90 o                         
   0  -3   4         41.88         59.16         0.96 o                         
   1  -3   4         44.07         48.55         0.96 o                         
   2  -3   4          6.84          7.83         0.37 o                         
   3  -3   4         38.81         32.69         0.93 o                         
   4  -3   4         15.99         17.40         0.77 o                         
   5  -3   4          1.01          0.42         0.55 o                         
   6  -3   4          0.11          0.29         0.49 o                         
  -6  -2   4          1.32          0.82         0.56 o                         
  -5  -2   4          4.82          6.29         0.66 o                         
  -4  -2   4         61.22         59.65         1.83 o                         
  -3  -2   4         52.41         50.44         1.51 o                         
  -2  -2   4          1.58          1.20         0.17 o                         
  -1  -2   4       4435.67       4012.74        14.50 o                         
   0  -2   4        915.18       1031.95         5.86 o                         
   1  -2   4         73.82         75.72         0.95 o                         
   2  -2   4         38.40         55.31         1.08 o                         
   3  -2   4         23.91         20.50         0.67 o                         
   4  -2   4         77.94         72.95         1.54 o                         
   5  -2   4          0.25          0.45         0.32 o                         
   6  -2   4          0.11          0.40         0.48 o                         
  -6  -1   4          7.83          7.96         1.18 o                         
  -5  -1   4         13.43         15.80         0.98 o                         
  -4  -1   4         28.08         28.74         0.81 o                         
  -3  -1   4          2.96          4.48         0.33 o                         
  -2  -1   4          0.53          0.20         0.11 o                         
  -1  -1   4       4022.13       3907.55        13.59 o                         
   0  -1   4          6.84         12.10         0.40 o                         
   1  -1   4          1.82          2.40         0.19 o                         
   2  -1   4        920.74       1001.98         5.35 o                         
   3  -1   4          0.00          0.22         0.21 o                         
   4  -1   4         14.17         17.98         0.92 o                         
   5  -1   4          3.83          2.17         0.46 o                         
   6  -1   4          0.00          0.75         0.46 o                         
  -6   0   4          0.08         -0.66         0.66 o                         
  -5   0   4          0.32          0.39         0.32 o                         
  -4   0   4          2.36         15.90         1.69 o                         
  -3   0   4         17.26         16.36         0.56 o                         
  -2   0   4          0.37          0.16         0.07 o                         
  -1   0   4        689.54        760.90         7.95 o                         
   1   0   4         47.33         42.80         0.68 o                         
   2   0   4        332.79        379.48         4.05 o                         
   3   0   4          1.25          1.56         0.26 o                         
   4   0   4          0.34          1.61         0.36 o                         
   5   0   4         32.32         27.35         1.45 o                         
   6   0   4          0.02         -0.16         0.58 o                         
  -6   1   4          9.11         10.00         1.15 o                         
  -5   1   4          1.22          0.50         0.36 o                         
  -4   1   4          6.78          7.39         0.47 o                         
  -3   1   4         64.51         63.45         1.27 o                         
  -2   1   4         51.02         39.24         0.78 o                         
  -1   1   4        803.90        767.31         3.99 o                         
   0   1   4         43.52         39.61         0.68 o                         
   1   1   4        714.55        711.18         4.02 o                         
   2   1   4        180.71        248.33         2.43 o                         
   3   1   4         46.51         41.90         1.32 o                         
   4   1   4         13.35         16.93         0.96 o                         
   5   1   4         19.40         19.00         1.39 o                         
   6   1   4          0.52          0.78         0.43 o                         
  -6   2   4          2.17          2.53         0.89 o                         
  -5   2   4          4.30          4.24         0.49 o                         
  -4   2   4          7.92          7.55         0.47 o                         
  -3   2   4         54.11         69.63         1.16 o                         
  -2   2   4        497.80        486.78         3.30 o                         
  -1   2   4        205.17        176.05         1.52 o                         
   0   2   4         70.41         77.01         1.08 o                         
   1   2   4        122.36        142.46         1.37 o                         
   2   2   4          0.31          0.29         0.14 o                         
   3   2   4         87.87         86.00         1.58 o                         
   4   2   4          1.57          0.53         0.29 o                         
   5   2   4          0.07         -0.16         0.36 o                         
  -6   3   4         32.24         30.97         1.65 o                         
  -5   3   4          9.60          9.27         0.76 o                         
  -4   3   4          0.00         -0.18         0.18 o                         
  -3   3   4         45.83         37.74         0.82 o                         
  -2   3   4         20.22         18.99         0.52 o                         
  -1   3   4        147.34        148.03         1.49 o                         
   0   3   4       1858.44       1940.59         9.40 o                         
   1   3   4        796.94        917.80         6.23 o                         
   2   3   4          0.01          0.18         0.10 o                         
   3   3   4        107.47        100.77         2.14 o                         
   4   3   4          3.96          2.91         0.42 o                         
   5   3   4          9.04         11.19         1.07 o                         
  -6   4   4          5.53          5.67         1.11 o                         
  -5   4   4         75.46         73.15         2.10 o                         
  -4   4   4          0.10          6.60         0.57 o                         
  -3   4   4        514.82        572.34         7.66 o                         
  -2   4   4         27.22         25.71         0.63 o                         
  -1   4   4         15.33          9.57         0.39 o                         
   0   4   4        162.13        173.57         1.93 o                         
   1   4   4        229.09        258.02         3.49 o                         
   2   4   4          7.59          8.92         0.52 o                         
   3   4   4        557.36        541.66         5.15 o                         
   4   4   4          4.51          4.24         0.57 o                         
   5   4   4         13.05         15.08         1.46 o                         
  -6   5   4          0.92         -0.44         0.65 o                         
  -5   5   4          2.60          2.68         0.48 o                         
  -4   5   4          6.40          6.26         0.48 o                         
  -3   5   4         56.70         54.76         1.61 o                         
  -2   5   4        100.21        104.00         1.57 o                         
  -1   5   4         59.02         60.30         1.29 o                         
   0   5   4        340.70        328.16         2.99 o                         
   1   5   4         69.26         65.69         1.75 o                         
   2   5   4         13.09          8.08         0.52 o                         
   3   5   4        125.60        123.55         2.81 o                         
   4   5   4         25.30         27.16         1.39 o                         
   5   5   4          2.26          1.27         0.57 o                         
  -6   6   4          1.20          0.06         0.99 o                         
  -5   6   4          0.67          0.51         0.35 o                         
  -4   6   4          1.46          1.65         0.37 o                         
  -3   6   4          2.77          1.62         0.27 o                         
  -2   6   4         69.86         68.38         1.32 o                         
  -1   6   4          0.70          0.66         0.16 o                         
   0   6   4         18.23         29.97         0.83 o                         
   1   6   4         43.53         44.43         1.48 o                         
   2   6   4          5.89          7.67         0.54 o                         
   3   6   4        308.44        343.74         4.92 o                         
   4   6   4          0.68          1.36         0.48 o                         
   5   6   4          0.00          0.00         0.46 o                         
  -5   7   4          6.22          6.76         0.90 o                         
  -4   7   4          4.76          5.22         0.65 o                         
  -3   7   4         13.77         17.14         1.02 o                         
  -2   7   4          1.65          1.72         0.28 o                         
  -1   7   4         64.44         65.62         1.60 o                         
   0   7   4         10.51         11.52         0.83 o                         
   1   7   4         13.40         15.00         0.91 o                         
   2   7   4         58.62         57.46         1.30 o                         
   3   7   4         41.66         45.52         2.12 o                         
   4   7   4          7.13          9.15         1.31 o                         
   5   7   4          0.05         -0.61         0.61 o                         
  -5   8   4          7.63          8.89         1.06 o                         
  -4   8   4         24.50         21.07         1.53 o                         
  -3   8   4          3.14          2.45         0.56 o                         
  -2   8   4         10.50         10.08         0.56 o                         
  -1   8   4          0.08          0.31         0.21 o                         
   0   8   4          0.63         14.14         1.66 o                         
   1   8   4         14.72         16.37         0.81 o                         
   2   8   4         45.72         54.02         1.68 o                         
   3   8   4         25.83         32.93         1.84 o                         
   4   8   4          5.61          8.72         1.27 o                         
   5   8   4          1.14          1.38         0.74 o                         
  -5   9   4          0.03          0.45         0.45 o                         
  -4   9   4         11.25         12.00         1.21 o                         
  -3   9   4          5.86          8.21         0.93 o                         
  -2   9   4        221.04        204.40         4.31 o                         
  -1   9   4         83.64         83.95         1.91 o                         
   0   9   4          0.02          0.23         0.27 o                         
   1   9   4         18.09         18.14         0.78 o                         
   2   9   4         22.25         21.00         1.30 o                         
   3   9   4          4.74          4.05         0.89 o                         
   4   9   4          6.60          4.57         0.86 o                         
  -5  10   4          1.36          0.82         0.80 o                         
  -4  10   4         11.69          8.72         1.09 o                         
  -3  10   4          0.09         -0.74         0.74 o                         
  -2  10   4         15.43         13.88         1.16 o                         
  -1  10   4         21.19         17.61         1.02 o                         
   0  10   4          2.94          2.74         0.46 o                         
   1  10   4          0.00          0.29         0.25 o                         
   2  10   4         17.10         16.81         1.68 o                         
   3  10   4         34.97         43.40         2.41 o                         
   4  10   4         13.48         12.74         1.40 o                         
  -4  11   4          7.71          8.69         1.13 o                         
  -3  11   4          3.04          3.46         0.70 o                         
  -2  11   4         30.77         29.15         1.69 o                         
  -1  11   4        111.72        113.57         3.95 o                         
   0  11   4          0.25          0.25         0.37 o                         
   1  11   4          8.58         10.98         0.86 o                         
   2  11   4          2.50          0.21         0.53 o                         
   3  11   4          5.99          5.60         0.95 o                         
   4  11   4         11.69         12.92         2.68 o                         
  -4  12   4          5.57          6.47         1.40 o                         
  -3  12   4          2.60          2.24         0.57 o                         
  -2  12   4         33.67         33.29         2.34 o                         
  -1  12   4         12.81         14.02         2.01 o                         
   0  12   4          0.03          4.11         0.81 o                         
   1  12   4          2.59          1.61         0.52 o                         
   2  12   4         23.48         25.48         3.86 o                         
   3  12   4          0.95          1.33         1.09 o                         
  -3  13   4          1.19          0.83         0.52 o                         
  -2  13   4          2.05          1.60         0.59 o                         
  -1  13   4          3.70          3.80         0.83 o                         
   0  13   4          1.45          1.18         0.59 o                         
   1  13   4          3.33          2.42         1.00 o                         
   2  13   4          0.01         -0.89         0.89 o                         
   3  13   4          0.86          1.83         0.87 o                         
  -3  14   4          3.71          4.95         1.29 o                         
  -2  14   4         12.72         19.53         1.96 o                         
  -1  14   4          8.86          9.68         1.32 o                         
   0  14   4         11.58         16.80         3.00 o                         
   1  14   4          0.03         -0.78         0.84 o                         
   2  14   4          2.38          4.14         1.32 o                         
  -2  15   4          3.34          3.07         0.90 o                         
  -1  15   4          1.48          0.91         1.43 o                         
   0  15   4          4.29          3.55         1.28 o                         
   1  15   4          1.54          0.22         0.77 o                         
  -1 -16   5          0.00          0.06         0.52 o                         
   0 -16   5          1.82          0.98         0.70 o                         
   1 -16   5          3.19          2.46         0.79 o                         
  -2 -15   5          0.92          1.39         0.67 o                         
  -1 -15   5         23.64         25.38         1.88 o                         
   0 -15   5          0.04          0.19         0.40 o                         
   1 -15   5          2.06          2.26         0.65 o                         
   2 -15   5          1.83          1.64         0.73 o                         
  -3 -14   5          1.39          0.72         0.46 o                         
  -2 -14   5         13.49         17.77         1.92 o                         
  -1 -14   5         81.54         76.94         3.66 o                         
   0 -14   5          5.37          4.61         0.68 o                         
   1 -14   5         12.83         10.73         1.04 o                         
   2 -14   5          7.66         10.29         1.35 o                         
   3 -14   5          0.00          0.84         0.60 o                         
  -4 -13   5          2.54          3.60         0.77 o                         
  -3 -13   5          2.56          2.37         0.60 o                         
  -2 -13   5         27.15         25.34         2.18 o                         
  -1 -13   5          6.41          7.96         0.99 o                         
   0 -13   5          0.29         -0.59         0.59 o                         
   1 -13   5         16.46         16.47         1.29 o                         
   2 -13   5         38.93         41.90         2.51 o                         
   3 -13   5          0.25         -0.24         0.58 o                         
  -4 -12   5          0.25          0.07         0.43 o                         
  -3 -12   5          3.70          2.03         0.48 o                         
  -2 -12   5          5.26          9.17         1.27 o                         
  -1 -12   5        146.97        143.50         3.98 o                         
   0 -12   5          1.50          2.13         0.41 o                         
   1 -12   5          0.37         -0.21         0.40 o                         
   2 -12   5          0.44          0.28         0.34 o                         
   3 -12   5          0.36          0.38         0.59 o                         
   4 -12   5          2.33          2.11         0.77 o                         
  -4 -11   5          0.48         -0.11         0.44 o                         
  -3 -11   5          0.03          0.35         0.32 o                         
  -2 -11   5         13.83         10.46         1.05 o                         
  -1 -11   5         10.45          8.26         1.15 o                         
   0 -11   5          0.10          0.32         0.25 o                         
   1 -11   5          0.23          0.62         0.29 o                         
   2 -11   5         64.95         63.24         2.02 o                         
   3 -11   5          0.28          0.29         0.43 o                         
   4 -11   5          4.65          2.89         0.98 o                         
  -5 -10   5          5.13          6.37         1.01 o                         
  -4 -10   5          0.59          0.21         0.48 o                         
  -3 -10   5          5.82          8.24         0.81 o                         
  -2 -10   5          7.84          7.17         0.75 o                         
  -1 -10   5          1.38         -0.11         0.39 o                         
   0 -10   5          7.97          8.41         0.58 o                         
   1 -10   5         12.41         15.00         0.74 o                         
   2 -10   5          0.52          0.98         0.32 o                         
   3 -10   5          0.21         -0.43         0.43 o                         
   4 -10   5          0.89          1.41         0.63 o                         
  -5  -9   5          2.45          2.61         0.67 o                         
  -4  -9   5          0.01         -0.05         0.43 o                         
  -3  -9   5          3.98          2.64         0.56 o                         
  -2  -9   5          6.34          4.62         0.61 o                         
  -1  -9   5          2.20          2.01         0.53 o                         
   0  -9   5        279.48        304.80         4.02 o                         
   1  -9   5         69.92         68.86         1.78 o                         
   2  -9   5          0.14          0.66         0.25 o                         
   3  -9   5          0.54          0.59         0.27 o                         
   4  -9   5          6.50          5.55         0.84 o                         
   5  -9   5          0.69          0.19         0.63 o                         
  -5  -8   5          0.49          0.32         0.52 o                         
  -4  -8   5          6.66          7.85         0.94 o                         
  -3  -8   5         74.28         80.05         3.66 o                         
  -2  -8   5         12.99          9.76         0.84 o                         
  -1  -8   5          1.00          0.82         0.31 o                         
   0  -8   5        177.83        183.95         2.91 o                         
   1  -8   5         29.94         28.69         0.99 o                         
   2  -8   5         23.00         24.03         1.05 o                         
   3  -8   5        118.64        128.61         2.54 o                         
   4  -8   5          1.64          1.42         0.62 o                         
   5  -8   5          0.32         -0.35         0.73 o                         
  -5  -7   5         16.20         18.09         1.58 o                         
  -4  -7   5          2.02          2.10         0.51 o                         
  -3  -7   5         16.50         19.61         1.14 o                         
  -2  -7   5          3.77          2.73         0.40 o                         
  -1  -7   5         74.27         71.26         2.23 o                         
   0  -7   5        689.80        749.50         9.33 o                         
   1  -7   5         25.54         33.36         1.03 o                         
   2  -7   5         15.65         20.28         0.70 o                         
   3  -7   5        171.77        180.38         4.00 o                         
   4  -7   5          0.64          0.52         0.36 o                         
   5  -7   5          1.95          2.93         0.89 o                         
  -6  -6   5          0.63         -0.13         0.72 o                         
  -5  -6   5          3.97          4.47         0.75 o                         
  -4  -6   5          0.03          0.31         0.41 o                         
  -3  -6   5         44.35         37.54         1.21 o                         
  -2  -6   5        250.88        236.52         3.28 o                         
  -1  -6   5         13.92          6.82         0.51 o                         
   0  -6   5         19.03         17.29         0.98 o                         
   1  -6   5        218.31        217.40         3.20 o                         
   2  -6   5          7.12          6.83         0.42 o                         
   3  -6   5        813.00        792.24         6.98 o                         
   4  -6   5          0.49          0.26         0.28 o                         
   5  -6   5          0.76          0.09         0.47 o                         
  -6  -5   5          0.49          1.55         0.65 o                         
  -5  -5   5          3.23          2.19         0.68 o                         
  -4  -5   5          0.87          1.08         0.52 o                         
  -3  -5   5          0.18          0.48         0.18 o                         
  -2  -5   5        104.99        100.20         1.71 o                         
  -1  -5   5        552.80        505.32         4.57 o                         
   0  -5   5         18.52         11.15         0.65 o                         
   1  -5   5        192.71        208.21         3.34 o                         
   2  -5   5          2.51          3.99         0.33 o                         
   3  -5   5         25.84         22.52         1.02 o                         
   4  -5   5         20.61         16.46         0.96 o                         
   5  -5   5          2.70          2.62         0.72 o                         
  -6  -4   5         11.78         14.19         1.43 o                         
  -5  -4   5          9.50          7.90         0.95 o                         
  -4  -4   5          0.80          0.66         0.43 o                         
  -3  -4   5         39.85         34.97         1.28 o                         
  -2  -4   5          8.84          2.56         0.22 o                         
  -1  -4   5          0.63          0.42         0.15 o                         
   0  -4   5         26.22         51.58         1.06 o                         
   1  -4   5         17.57         19.00         0.91 o                         
   2  -4   5          5.46          4.58         0.33 o                         
   3  -4   5         65.45         58.33         1.50 o                         
   4  -4   5         27.91         31.82         1.49 o                         
   5  -4   5          3.83          4.52         0.61 o                         
  -6  -3   5          6.30          7.04         1.31 o                         
  -5  -3   5          6.25          6.68         0.84 o                         
  -4  -3   5          2.18          1.28         0.41 o                         
  -3  -3   5         86.32         84.00         1.82 o                         
  -2  -3   5        895.30        856.04         6.82 o                         
  -1  -3   5        185.38        118.81         1.46 o                         
   0  -3   5         13.17         13.07         0.60 o                         
   1  -3   5         56.65         61.42         1.39 o                         
   2  -3   5         10.53         10.39         0.48 o                         
   3  -3   5          0.41          0.41         0.17 o                         
   4  -3   5          0.31          0.01         0.30 o                         
   5  -3   5          0.84          1.25         0.40 o                         
  -6  -2   5          2.18          2.66         0.77 o                         
  -5  -2   5          0.03         -0.36         0.36 o                         
  -4  -2   5         49.08         49.04         1.71 o                         
  -3  -2   5          7.40          7.26         0.60 o                         
  -2  -2   5        683.10        659.68         4.64 o                         
  -1  -2   5        122.65        197.34         1.59 o                         
   0  -2   5        185.40        151.71         1.53 o                         
   1  -2   5        116.04        117.66         1.89 o                         
   2  -2   5          1.23          0.83         0.20 o                         
   3  -2   5         15.19         18.37         0.67 o                         
   4  -2   5         46.31         42.96         1.58 o                         
   5  -2   5          0.16          0.48         0.36 o                         
  -6  -1   5          1.91          2.08         0.66 o                         
  -5  -1   5          8.57          9.14         0.80 o                         
  -4  -1   5          7.52          9.86         0.70 o                         
  -3  -1   5         25.64         29.54         1.07 o                         
  -2  -1   5          7.95         10.29         0.59 o                         
  -1  -1   5       1749.36       1776.48         7.62 o                         
   0  -1   5        222.44        259.65         2.41 o                         
   1  -1   5        131.66        116.97         1.78 o                         
   2  -1   5         16.05         18.78         0.48 o                         
   3  -1   5          0.21          0.24         0.24 o                         
   4  -1   5          6.33          8.12         0.65 o                         
   5  -1   5          5.13          3.21         0.50 o                         
  -6   0   5          0.70          0.29         0.43 o                         
  -5   0   5          0.56          0.59         0.32 o                         
  -4   0   5          0.01          0.02         0.13 o                         
  -3   0   5          2.12          2.28         0.20 o                         
  -2   0   5         18.25         22.85         0.63 o                         
  -1   0   5        117.69         95.60         1.48 o                         
   0   0   5          9.10          7.14         0.33 o                         
   1   0   5        442.66        492.09         3.93 o                         
   2   0   5         82.18         86.07         1.69 o                         
   3   0   5         11.62         14.08         0.72 o                         
   4   0   5         25.23         17.82         1.01 o                         
   5   0   5          0.26          0.72         0.39 o                         
  -6   1   5          5.87          5.66         0.78 o                         
  -5   1   5          3.17          2.78         0.42 o                         
  -4   1   5          8.51          8.90         0.50 o                         
  -3   1   5         41.93         42.92         0.93 o                         
  -2   1   5         52.48         43.71         1.22 o                         
  -1   1   5         46.64         57.66         0.89 o                         
   0   1   5        264.09        276.97         2.22 o                         
   1   1   5        106.43         85.80         1.10 o                         
   2   1   5        259.40        260.96         2.88 o                         
   3   1   5          5.20          7.02         0.56 o                         
   4   1   5         26.14         26.27         1.33 o                         
   5   1   5          0.99          0.63         0.39 o                         
  -6   2   5          9.26          9.96         1.00 o                         
  -5   2   5          0.17         -0.06         0.40 o                         
  -4   2   5         58.25         51.95         1.31 o                         
  -3   2   5         16.95         20.94         0.64 o                         
  -2   2   5        100.40         94.15         1.43 o                         
  -1   2   5         76.22         59.71         0.96 o                         
   0   2   5         28.67         22.85         0.59 o                         
   1   2   5         49.42         41.18         0.91 o                         
   2   2   5          1.56          1.51         0.22 o                         
   3   2   5         10.00         10.45         0.66 o                         
   4   2   5         30.24         27.26         1.24 o                         
   5   2   5          1.93          0.83         0.38 o                         
  -6   3   5         29.39         34.06         1.77 o                         
  -5   3   5          2.59          2.92         0.72 o                         
  -4   3   5         12.00         10.36         0.59 o                         
  -3   3   5         81.83         83.52         1.39 o                         
  -2   3   5         77.19         84.23         1.23 o                         
  -1   3   5         34.77         38.24         0.80 o                         
   0   3   5       1953.02       1943.02         9.52 o                         
   1   3   5         29.04         40.88         1.05 o                         
   2   3   5        135.95        112.37         1.33 o                         
   3   3   5         52.05         50.82         1.59 o                         
   4   3   5          0.01          0.29         0.35 o                         
   5   3   5          5.76          5.38         0.74 o                         
  -6   4   5         38.27         32.90         1.99 o                         
  -5   4   5          0.06          0.45         0.38 o                         
  -4   4   5         16.06         15.47         0.55 o                         
  -3   4   5         90.22         94.94         1.75 o                         
  -2   4   5         66.21         70.11         1.24 o                         
  -1   4   5          3.55          3.46         0.27 o                         
   0   4   5        463.88        484.29         4.37 o                         
   1   4   5         25.58         23.05         0.79 o                         
   2   4   5         32.23         30.77         1.00 o                         
   3   4   5        326.99        314.59         9.26 o                         
   4   4   5          2.99          2.58         0.43 o                         
   5   4   5          3.53          3.48         0.74 o                         
  -6   5   5          0.43         -0.70         0.70 o                         
  -5   5   5          2.24          1.75         0.41 o                         
  -4   5   5          8.13          8.44         0.61 o                         
  -3   5   5         67.17         75.38         1.86 o                         
  -2   5   5          1.03          1.92         0.22 o                         
  -1   5   5         56.25         64.95         1.22 o                         
   0   5   5        730.65        848.06        12.83 o                         
   1   5   5          1.43          0.47         0.19 o                         
   2   5   5         13.61         16.39         0.78 o                         
   3   5   5         82.57         86.71         2.14 o                         
   4   5   5          0.16          0.18         0.40 o                         
   5   5   5          0.01          1.10         0.52 o                         
  -6   6   5          0.60          0.84         0.64 o                         
  -5   6   5          0.64         -0.06         0.57 o                         
  -4   6   5          3.67          4.43         0.52 o                         
  -3   6   5          4.51          2.93         0.44 o                         
  -2   6   5          2.79          1.86         0.25 o                         
  -1   6   5          1.52          2.47         0.27 o                         
   0   6   5         47.22         53.31         1.56 o                         
   1   6   5          0.84          0.13         0.13 o                         
   2   6   5         77.05         66.65         1.98 o                         
   3   6   5        173.22        178.24         5.13 o                         
   4   6   5          1.05          0.47         0.43 o                         
   5   6   5          0.64          0.14         1.10 o                         
  -5   7   5          0.00          0.61         0.45 o                         
  -4   7   5          1.33          2.04         0.38 o                         
  -3   7   5         12.87         15.35         1.06 o                         
  -2   7   5        145.86        131.78         2.62 o                         
  -1   7   5          4.33          2.74         0.35 o                         
   0   7   5         14.12         15.51         0.89 o                         
   1   7   5         36.31         32.73         1.08 o                         
   2   7   5          9.89          9.45         0.63 o                         
   3   7   5          0.21          0.84         0.52 o                         
   4   7   5          2.51          1.80         0.52 o                         
   5   7   5          4.63          5.95         1.05 o                         
  -5   8   5         22.32         19.97         1.54 o                         
  -4   8   5         10.05         10.89         1.01 o                         
  -3   8   5          0.45          0.07         0.36 o                         
  -2   8   5          3.47          3.11         0.46 o                         
  -1   8   5          0.58          0.23         0.25 o                         
   0   8   5          0.00         -0.10         0.24 o                         
   1   8   5          3.67          4.00         0.42 o                         
   2   8   5          2.97          2.56         0.66 o                         
   3   8   5         41.42         40.09         2.47 o                         
   4   8   5          0.65         -0.03         0.47 o                         
  -5   9   5          0.07          0.13         0.41 o                         
  -4   9   5         15.00         12.38         1.12 o                         
  -3   9   5         14.72         14.81         1.26 o                         
  -2   9   5        478.74        479.94         6.99 o                         
  -1   9   5         10.59          7.86         0.61 o                         
   0   9   5          0.31         -0.27         0.27 o                         
   1   9   5          1.78          2.19         0.39 o                         
   2   9   5          2.74          4.09         0.70 o                         
   3   9   5          7.72          7.50         1.18 o                         
   4   9   5          3.01          2.70         1.24 o                         
  -5  10   5          4.82          3.52         0.75 o                         
  -4  10   5          0.01          0.46         0.49 o                         
  -3  10   5          1.15          0.06         0.43 o                         
  -2  10   5          4.24          4.09         0.71 o                         
  -1  10   5        307.58        305.15         4.87 o                         
   0  10   5          5.32          4.25         0.54 o                         
   1  10   5        136.15        126.91         2.97 o                         
   2  10   5          4.04          0.25         0.64 o                         
   3  10   5          7.70          4.55         1.87 o                         
   4  10   5          3.38          6.68         1.07 o                         
  -4  11   5          6.75          5.33         1.08 o                         
  -3  11   5          3.90          4.66         0.94 o                         
  -2  11   5         63.11         60.70         2.44 o                         
  -1  11   5          0.08          0.41         0.47 o                         
   0  11   5          0.12         -0.19         0.34 o                         
   1  11   5          7.59          5.64         0.79 o                         
   2  11   5          2.19          0.87         0.73 o                         
   3  11   5          1.33          1.62         0.60 o                         
  -4  12   5          1.06         -0.27         0.99 o                         
  -3  12   5          2.92          3.10         0.79 o                         
  -2  12   5          0.11          0.78         0.60 o                         
  -1  12   5          0.03          0.63         0.45 o                         
   0  12   5          4.80          5.49         1.00 o                         
   1  12   5          9.05          9.88         1.08 o                         
   2  12   5          3.21          2.51         1.04 o                         
   3  12   5          0.42          0.29         0.51 o                         
  -3  13   5          0.02         -0.33         0.62 o                         
  -2  13   5          1.25          1.29         0.63 o                         
  -1  13   5          1.38          0.15         0.51 o                         
   0  13   5          1.05          0.96         0.52 o                         
   1  13   5          0.01         -0.07         0.60 o                         
   2  13   5          1.15          1.14         0.84 o                         
  -3  14   5          1.14          2.31         0.83 o                         
  -2  14   5          0.83          0.72         1.02 o                         
  -1  14   5          9.15         11.08         2.07 o                         
   0  14   5         11.08         14.24         1.71 o                         
   1  14   5          2.29          1.91         0.88 o                         
   2  14   5          4.14          4.45         1.57 o                         
  -1  15   5          0.47         -0.08         0.81 o                         
   0  15   5          0.49          1.54         0.70 o                         
  -1 -16   6          1.82          2.12         0.71 o                         
   0 -16   6          0.29         -0.02         0.46 o                         
   1 -16   6          3.09          3.60         0.87 o                         
  -2 -15   6          0.03          1.01         0.99 o                         
  -1 -15   6         13.99         17.24         1.93 o                         
   0 -15   6          1.81          4.61         0.73 o                         
   1 -15   6          0.89         -0.04         0.57 o                         
   2 -15   6          0.50          0.21         0.58 o                         
  -3 -14   6          0.18          0.12         0.49 o                         
  -2 -14   6         61.87         60.53         2.62 o                         
  -1 -14   6         14.57         13.78         1.37 o                         
   0 -14   6          2.22          2.40         0.56 o                         
   1 -14   6          2.60          1.10         0.45 o                         
   2 -14   6          5.75          5.74         1.03 o                         
   3 -14   6          0.03          0.04         0.75 o                         
  -3 -13   6          4.81          3.06         1.17 o                         
  -2 -13   6         14.73         14.44         1.48 o                         
  -1 -13   6         17.90         16.02         1.44 o                         
   0 -13   6          0.48          0.39         0.53 o                         
   1 -13   6         47.10         43.97         2.05 o                         
   2 -13   6          4.62          2.64         0.87 o                         
   3 -13   6          1.34          0.83         0.59 o                         
  -4 -12   6          0.34         -0.20         0.47 o                         
  -3 -12   6          0.83          2.91         0.67 o                         
  -2 -12   6         17.27         16.16         1.45 o                         
  -1 -12   6         54.09         50.96         2.14 o                         
   0 -12   6          0.00         10.72         0.89 o                         
   1 -12   6          2.34          2.66         0.51 o                         
   2 -12   6          6.27          7.60         0.78 o                         
   3 -12   6          3.17          5.96         0.92 o                         
   4 -12   6          0.08         -0.58         0.58 o                         
  -4 -11   6          0.60         -0.34         0.82 o                         
  -3 -11   6          3.76          3.92         0.66 o                         
  -2 -11   6         21.48         21.82         1.39 o                         
  -1 -11   6         31.55         34.76         1.70 o                         
   0 -11   6          3.95          2.93         0.40 o                         
   1 -11   6          2.51          3.49         0.49 o                         
   2 -11   6          9.38          8.84         0.79 o                         
   3 -11   6          9.42          8.72         1.05 o                         
   4 -11   6          1.98          1.73         0.61 o                         
  -5 -10   6          6.62          4.96         0.91 o                         
  -4 -10   6          0.06          0.64         0.44 o                         
  -3 -10   6          0.26          0.33         0.38 o                         
  -2 -10   6          0.27         -0.37         0.37 o                         
  -1 -10   6          1.11          2.18         0.46 o                         
   0 -10   6         17.65         16.56         1.09 o                         
   1 -10   6         12.26         14.70         0.78 o                         
   2 -10   6          0.72          0.83         0.31 o                         
   3 -10   6         10.00         11.43         1.14 o                         
   4 -10   6          0.20          0.05         0.39 o                         
  -5  -9   6          1.83          1.98         0.61 o                         
  -4  -9   6          0.44          1.20         0.55 o                         
  -3  -9   6          8.29         20.54         1.39 o                         
  -2  -9   6          4.50          4.95         0.64 o                         
  -1  -9   6          6.86          6.73         0.80 o                         
   0  -9   6         83.94        129.14         2.96 o                         
   1  -9   6         13.14         10.99         0.67 o                         
   2  -9   6         11.32          8.12         0.69 o                         
   3  -9   6          9.77          8.93         0.72 o                         
   4  -9   6         12.09         14.02         1.32 o                         
   5  -9   6          3.99          6.68         1.35 o                         
  -5  -8   6          0.87          3.12         0.65 o                         
  -4  -8   6          0.31          0.86         0.62 o                         
  -3  -8   6        183.54        172.48         3.53 o                         
  -2  -8   6          0.90          0.35         0.38 o                         
  -1  -8   6         42.72         50.30         1.73 o                         
   0  -8   6          5.98          7.82         1.15 o                         
   1  -8   6          3.53          3.91         0.43 o                         
   2  -8   6          4.41          3.89         0.38 o                         
   3  -8   6        193.04        194.00         3.29 o                         
   4  -8   6          5.43          2.76         0.56 o                         
   5  -8   6          3.79          2.15         1.48 o                         
  -5  -7   6          9.95         17.71         1.48 o                         
  -4  -7   6          0.05          0.28         0.41 o                         
  -3  -7   6         51.15         55.14         1.90 o                         
  -2  -7   6         28.39         28.05         1.18 o                         
  -1  -7   6          1.15          0.39         0.27 o                         
   0  -7   6        354.23        404.00         5.55 o                         
   1  -7   6          3.09          1.66         0.22 o                         
   2  -7   6         40.16         38.15         1.05 o                         
   3  -7   6         27.93         26.78         1.19 o                         
   4  -7   6          0.13          0.39         0.36 o                         
   5  -7   6          0.21         -0.54         0.58 o                         
  -5  -6   6          5.08          5.96         0.86 o                         
  -4  -6   6          0.33          0.08         0.40 o                         
  -3  -6   6         51.36        114.72         7.43 o                         
  -2  -6   6         77.49         69.76         1.61 o                         
  -1  -6   6        211.56        175.54         2.72 o                         
   0  -6   6         30.72         68.52         2.39 o                         
   1  -6   6          0.13          0.25         0.30 o                         
   2  -6   6         37.70         34.43         1.10 o                         
   3  -6   6        394.27        428.66         4.98 o                         
   4  -6   6          0.38         -0.04         0.33 o                         
   5  -6   6          0.71          1.38         0.56 o                         
  -6  -5   6          0.18          0.18         0.63 o                         
  -5  -5   6          1.09          0.30         0.48 o                         
  -4  -5   6          0.35          0.17         0.34 o                         
  -3  -5   6          9.36          8.01         0.73 o                         
  -2  -5   6        333.16        336.41         3.34 o                         
  -1  -5   6         73.58         88.35         1.72 o                         
   0  -5   6          0.53          0.28         0.17 o                         
   1  -5   6         34.10         33.33         1.35 o                         
   2  -5   6         19.65         16.15         0.75 o                         
   3  -5   6         64.11         68.69         1.85 o                         
   4  -5   6         23.82         27.51         1.24 o                         
   5  -5   6          0.02          0.18         0.46 o                         
  -6  -4   6          6.60          5.56         1.05 o                         
  -5  -4   6          9.61          8.44         0.99 o                         
  -4  -4   6          0.29         -0.12         0.60 o                         
  -3  -4   6          6.59          6.91         0.56 o                         
  -2  -4   6        614.39        557.78         4.00 o                         
  -1  -4   6         19.55         23.61         0.98 o                         
   0  -4   6         28.01         16.28         0.90 o                         
   1  -4   6         26.37         23.09         1.05 o                         
   2  -4   6          0.01          0.49         0.17 o                         
   3  -4   6         21.11         22.22         0.84 o                         
   4  -4   6          2.66          1.13         0.36 o                         
   5  -4   6          2.91          2.43         0.60 o                         
  -6  -3   6          0.02          0.66         0.55 o                         
  -5  -3   6         16.92         16.85         1.33 o                         
  -4  -3   6          5.20          5.49         0.74 o                         
  -3  -3   6          4.37         20.52         2.00 o                         
  -2  -3   6       1733.80       1858.10        11.48 o                         
  -1  -3   6         63.93         76.03         1.23 o                         
   0  -3   6          3.84         10.32         0.53 o                         
   1  -3   6        177.71        170.77         2.88 o                         
   2  -3   6          1.94          1.76         0.26 o                         
   3  -3   6         55.74         58.40         1.40 o                         
   4  -3   6          4.63          4.46         0.56 o                         
   5  -3   6          8.63          9.10         0.93 o                         
  -6  -2   6          1.53          1.37         0.56 o                         
  -5  -2   6          8.05          5.94         0.79 o                         
  -4  -2   6         12.60         10.45         0.82 o                         
  -3  -2   6         21.95         19.71         0.88 o                         
  -2  -2   6        979.09       1015.23         6.95 o                         
  -1  -2   6        405.30        465.81         4.65 o                         
   0  -2   6         34.60         32.11         0.79 o                         
   1  -2   6        904.27        981.73         7.21 o                         
   2  -2   6          3.96          3.33         0.40 o                         
   3  -2   6          1.72          1.02         0.20 o                         
   4  -2   6         21.02         22.22         1.26 o                         
   5  -2   6          4.54          3.34         0.58 o                         
  -6  -1   6          0.06         -0.57         0.57 o                         
  -5  -1   6         13.30         11.89         0.94 o                         
  -4  -1   6         88.52         86.57         2.13 o                         
  -3  -1   6          2.60          1.49         0.22 o                         
  -2  -1   6        451.99        515.88         4.39 o                         
  -1  -1   6       2485.88       2367.55        13.58 o                         
   0  -1   6         42.94         38.34         1.00 o                         
   1  -1   6        495.66        544.76         4.57 o                         
   2  -1   6         39.62         37.66         0.87 o                         
   3  -1   6         93.43         94.20         2.08 o                         
   4  -1   6         29.00         25.24         1.34 o                         
   5  -1   6          6.39          5.53         0.83 o                         
  -6   0   6          1.98          1.70         0.54 o                         
  -5   0   6          5.87          6.47         0.66 o                         
  -4   0   6          4.85          3.90         0.35 o                         
  -3   0   6         93.50         86.07         1.70 o                         
  -2   0   6        120.66        114.86         1.47 o                         
  -1   0   6       1082.38       1013.71         5.73 o                         
   0   0   6          0.54         13.56         1.17 o                         
   1   0   6        477.28        507.16         4.22 o                         
   2   0   6         46.09         49.65         1.36 o                         
   3   0   6         30.06         39.30         1.62 o                         
   4   0   6          1.27          1.33         0.51 o                         
   5   0   6         12.07         12.19         1.35 o                         
  -6   1   6          6.51          7.78         0.92 o                         
  -5   1   6          5.89          7.66         0.70 o                         
  -4   1   6          0.00          0.07         0.19 o                         
  -3   1   6        259.88        237.57         3.21 o                         
  -2   1   6        427.32        373.38         3.31 o                         
  -1   1   6        195.53        225.85         2.21 o                         
   0   1   6         10.24         12.34         0.52 o                         
   1   1   6        157.97        145.47         1.61 o                         
   2   1   6        181.61        182.32         2.44 o                         
   3   1   6          0.80          1.70         0.41 o                         
   4   1   6          5.99          1.74         0.45 o                         
   5   1   6          7.32          7.34         1.13 o                         
  -6   2   6         31.03         35.98         1.85 o                         
  -5   2   6          3.05          0.97         0.43 o                         
  -4   2   6         21.75         22.07         0.93 o                         
  -3   2   6         65.78         62.98         1.25 o                         
  -2   2   6         45.83         40.70         0.99 o                         
  -1   2   6        720.62        815.85         5.10 o                         
   0   2   6          4.87          2.05         0.25 o                         
   1   2   6          0.35          0.18         0.12 o                         
   2   2   6         51.39         51.01         1.26 o                         
   3   2   6          0.72          0.51         0.28 o                         
   4   2   6          1.04          1.07         0.40 o                         
   5   2   6          0.15          0.05         0.42 o                         
  -6   3   6          1.27          4.17         0.73 o                         
  -5   3   6          8.73          7.13         0.77 o                         
  -4   3   6         25.99         27.99         1.08 o                         
  -3   3   6        124.85        135.78         2.85 o                         
  -2   3   6         38.30         40.42         1.00 o                         
  -1   3   6         26.87         18.81         0.65 o                         
   0   3   6          0.40          4.31         0.41 o                         
   1   3   6        300.51        295.70         3.04 o                         
   2   3   6         39.07         33.17         0.73 o                         
   3   3   6         69.22         61.84         2.30 o                         
   4   3   6         19.47         16.66         1.47 o                         
   5   3   6          0.01          0.20         0.42 o                         
  -6   4   6         24.49         25.00         1.71 o                         
  -5   4   6          7.25          6.08         0.81 o                         
  -4   4   6          3.92          2.73         0.37 o                         
  -3   4   6         13.15         12.85         0.66 o                         
  -2   4   6          0.03          0.14         0.13 o                         
  -1   4   6         68.30         64.23         1.22 o                         
   0   4   6        274.19        271.42         3.98 o                         
   1   4   6         37.08         31.17         0.92 o                         
   2   4   6         93.27         91.60         1.37 o                         
   3   4   6         58.33         60.94         2.22 o                         
   4   4   6          3.17          3.79         0.64 o                         
   5   4   6          0.16          0.96         0.50 o                         
  -6   5   6          2.81          1.58         0.74 o                         
  -5   5   6          2.34          2.88         0.58 o                         
  -4   5   6          4.49          3.94         0.47 o                         
  -3   5   6        179.72        162.69         3.10 o                         
  -2   5   6          6.20          6.09         0.43 o                         
  -1   5   6         17.07         15.32         0.61 o                         
   0   5   6         29.81         25.93         0.98 o                         
   1   5   6          6.09          6.97         0.46 o                         
   2   5   6         69.28         65.73         1.54 o                         
   3   5   6        122.10        111.51         2.92 o                         
   4   5   6          0.66          0.43         0.38 o                         
   5   5   6          0.80          1.43         0.70 o                         
  -5   6   6          4.79          2.59         0.79 o                         
  -4   6   6          0.02          0.25         0.28 o                         
  -3   6   6         20.16         28.38         1.22 o                         
  -2   6   6         15.71         13.03         0.70 o                         
  -1   6   6          1.46          0.97         0.27 o                         
   0   6   6          2.16          2.49         0.45 o                         
   1   6   6          5.78          4.06         0.35 o                         
   2   6   6         67.20         81.97         3.74 o                         
   3   6   6         31.37         31.13         2.16 o                         
   4   6   6          0.87          0.41         0.56 o                         
   5   6   6          3.57          7.31         1.37 o                         
  -5   7   6          0.23          0.16         0.55 o                         
  -4   7   6          8.54          7.82         0.72 o                         
  -3   7   6          5.67          4.69         0.66 o                         
  -2   7   6        106.85        108.07         1.93 o                         
  -1   7   6         24.05         19.47         1.07 o                         
   0   7   6          1.84          1.44         0.22 o                         
   1   7   6          2.54          2.75         0.36 o                         
   2   7   6         51.10         59.55         2.68 o                         
   3   7   6         15.73         18.46         1.68 o                         
   4   7   6          0.31         -0.30         0.46 o                         
  -5   8   6         15.62         17.23         1.43 o                         
  -4   8   6          6.78          5.97         0.69 o                         
  -3   8   6         23.61         22.30         1.38 o                         
  -2   8   6          5.57          4.57         0.83 o                         
  -1   8   6          5.31          5.94         0.64 o                         
   0   8   6         80.92         83.27         2.23 o                         
   1   8   6         22.67         25.46         1.13 o                         
   2   8   6         20.98         18.39         1.54 o                         
   3   8   6          2.12          3.78         0.85 o                         
   4   8   6          0.09          0.27         0.67 o                         
  -5   9   6          3.01          1.92         0.58 o                         
  -4   9   6         21.23         27.33         1.86 o                         
  -3   9   6          7.67          6.85         0.97 o                         
  -2   9   6        570.32        573.73         7.85 o                         
  -1   9   6          0.00         -0.19         0.31 o                         
   0   9   6          0.67          2.16         0.42 o                         
   1   9   6          0.00          0.44         0.48 o                         
   2   9   6          2.65          6.18         0.91 o                         
   3   9   6         14.43         16.63         2.37 o                         
   4   9   6         15.68         17.11         2.40 o                         
  -4  10   6          7.81          8.27         1.11 o                         
  -3  10   6         10.35          8.09         0.90 o                         
  -2  10   6         68.97         76.39         2.49 o                         
  -1  10   6         97.57         97.52         2.13 o                         
   0  10   6         35.46         39.49         1.69 o                         
   1  10   6         60.44         46.96         2.43 o                         
   2  10   6          1.99          0.74         0.67 o                         
   3  10   6          0.24         -0.64         0.76 o                         
  -4  11   6          0.01         -0.64         0.64 o                         
  -3  11   6          0.01          0.22         0.39 o                         
  -2  11   6          3.87          3.54         0.60 o                         
  -1  11   6         11.60         12.47         1.16 o                         
   0  11   6         26.90         23.50         1.64 o                         
   1  11   6          0.72          0.37         0.42 o                         
   2  11   6          9.66          7.68         1.51 o                         
   3  11   6          0.04          0.14         1.14 o                         
  -4  12   6          1.22          0.70         0.76 o                         
  -3  12   6          0.01          0.93         0.53 o                         
  -2  12   6         13.11         14.50         1.39 o                         
  -1  12   6          1.40          1.65         0.68 o                         
   0  12   6         17.27         17.15         2.22 o                         
   1  12   6         15.60         13.01         2.06 o                         
   2  12   6          0.43          0.83         0.89 o                         
   3  12   6          0.07          0.06         0.67 o                         
  -3  13   6          2.93          0.76         0.73 o                         
  -2  13   6          2.18          2.10         0.63 o                         
  -1  13   6          0.00          0.27         0.55 o                         
   0  13   6          0.02          0.10         0.48 o                         
   1  13   6          3.66          2.54         1.63 o                         
   2  13   6          0.70         -0.62         0.98 o                         
  -2  14   6          0.95          0.35         0.64 o                         
  -1  14   6         33.55         42.04         4.29 o                         
   0  14   6          5.21          5.13         1.56 o                         
   1  14   6          1.71         -0.32         1.13 o                         
  -1 -16   7          0.63          1.18         0.56 o                         
   0 -16   7          0.14         -0.06         0.65 o                         
   1 -16   7          0.03         -0.09         0.60 o                         
  -2 -15   7          3.03          3.41         1.29 o                         
  -1 -15   7          4.42          2.65         0.89 o                         
   0 -15   7          0.06         -0.38         0.43 o                         
   1 -15   7          6.95          7.79         1.20 o                         
   2 -15   7          0.67          0.32         0.53 o                         
  -3 -14   7          0.59         -0.12         0.81 o                         
  -2 -14   7         66.92         76.85         3.84 o                         
  -1 -14   7          3.49          2.62         0.75 o                         
   0 -14   7          0.17          9.14         1.04 o                         
   1 -14   7          0.26         -0.49         0.49 o                         
   2 -14   7          1.51          1.88         0.65 o                         
  -3 -13   7          0.02         -0.02         0.48 o                         
  -2 -13   7          0.61          0.47         0.44 o                         
  -1 -13   7         13.16         12.00         1.10 o                         
   0 -13   7          0.77          0.78         0.51 o                         
   1 -13   7         85.04         84.00         2.87 o                         
   2 -13   7          0.12         -0.29         0.84 o                         
   3 -13   7          5.22          5.92         1.09 o                         
  -4 -12   7          3.30          3.44         1.34 o                         
  -3 -12   7          1.42         -0.16         0.50 o                         
  -2 -12   7         46.11         50.33         1.97 o                         
  -1 -12   7          4.78          4.57         0.66 o                         
   0 -12   7          0.43          0.03         0.34 o                         
   1 -12   7         10.11         12.53         1.02 o                         
   2 -12   7          1.66         -0.18         0.62 o                         
   3 -12   7          5.57          5.87         0.91 o                         
  -4 -11   7          3.83          4.38         0.80 o                         
  -3 -11   7          2.81          2.60         0.72 o                         
  -2 -11   7          0.29          0.11         0.33 o                         
  -1 -11   7          0.25         -0.11         0.49 o                         
   0 -11   7          7.97          8.67         0.88 o                         
   1 -11   7          6.45          5.11         0.63 o                         
   2 -11   7         11.53          9.00         0.81 o                         
   3 -11   7          2.98          5.04         0.82 o                         
   4 -11   7          0.25          0.24         0.66 o                         
  -5 -10   7          0.30         -0.52         0.52 o                         
  -4 -10   7          0.05          0.51         0.51 o                         
  -3 -10   7          0.27          0.26         0.45 o                         
  -2 -10   7          5.18          4.41         0.61 o                         
  -1 -10   7          2.13          0.92         0.36 o                         
   0 -10   7         32.27         35.71         1.63 o                         
   1 -10   7          2.32          1.18         0.28 o                         
   2 -10   7          0.73          0.42         0.37 o                         
   3 -10   7         14.03         14.29         1.30 o                         
   4 -10   7          0.01          0.75         0.54 o                         
  -5  -9   7          0.01         -0.68         1.05 o                         
  -4  -9   7          9.39         11.75         1.21 o                         
  -3  -9   7          0.00          0.31         0.42 o                         
  -2  -9   7          0.52          0.45         0.30 o                         
  -1  -9   7         77.09         73.54         2.23 o                         
   0  -9   7         16.14         17.14         0.96 o                         
   1  -9   7         11.63         14.91         0.82 o                         
   2  -9   7          5.72          8.76         0.80 o                         
   3  -9   7         20.09         21.02         1.11 o                         
   4  -9   7          0.18          0.25         0.51 o                         
  -5  -8   7          0.30          0.19         0.49 o                         
  -4  -8   7         23.62         24.10         1.65 o                         
  -3  -8   7        131.10        135.19         3.13 o                         
  -2  -8   7         26.68         27.89         1.35 o                         
  -1  -8   7          0.67          0.41         0.33 o                         
   0  -8   7          9.51          7.03         0.58 o                         
   1  -8   7          0.12         -0.04         0.30 o                         
   2  -8   7        199.75        191.04         3.44 o                         
   3  -8   7         20.04         22.97         1.16 o                         
   4  -8   7          2.24          2.32         0.50 o                         
   5  -8   7          2.03          3.30         0.92 o                         
  -5  -7   7          5.34          5.97         0.90 o                         
  -4  -7   7          0.88          0.88         0.44 o                         
  -3  -7   7         71.31         62.95         2.05 o                         
  -2  -7   7          0.45          0.08         0.21 o                         
  -1  -7   7          0.19          0.06         0.27 o                         
   1  -7   7          0.68          0.70         0.40 o                         
   2  -7   7          0.01          0.11         0.32 o                         
   3  -7   7          0.01         -0.16         0.35 o                         
   4  -7   7          1.91          0.97         0.44 o                         
   5  -7   7          3.29          4.56         0.99 o                         
  -5  -6   7          1.94          1.71         0.52 o                         
  -4  -6   7          1.73          2.10         0.50 o                         
  -3  -6   7         86.00         82.06         2.24 o                         
  -2  -6   7         72.77         72.93         1.58 o                         
  -1  -6   7         63.09         61.10         1.72 o                         
   0  -6   7          0.02          0.04         0.15 o                         
   1  -6   7          0.67          2.65         0.43 o                         
   2  -6   7          2.54          2.68         0.35 o                         
   3  -6   7         48.22         39.70         1.47 o                         
   4  -6   7         10.93         12.95         1.03 o                         
   5  -6   7          0.06          0.12         0.79 o                         
  -6  -5   7          0.01          0.60         0.49 o                         
  -5  -5   7          2.19          2.72         0.66 o                         
  -4  -5   7         12.70         10.88         1.03 o                         
  -3  -5   7          0.17          0.51         0.28 o                         
  -2  -5   7         10.36         12.49         0.60 o                         
  -1  -5   7          0.19          0.08         0.23 o                         
   0  -5   7          0.18          0.16         0.37 o                         
   1  -5   7          0.82          0.78         0.30 o                         
   2  -5   7         15.59         17.44         0.93 o                         
   3  -5   7          7.38          4.39         0.65 o                         
   4  -5   7          0.18         -0.21         0.33 o                         
   5  -5   7          0.21          0.89         0.56 o                         
  -6  -4   7          0.69          0.49         0.43 o                         
  -5  -4   7         11.76         12.03         1.13 o                         
  -4  -4   7         10.31          9.38         0.91 o                         
  -3  -4   7          1.72          2.30         0.34 o                         
  -2  -4   7        226.08        221.20         2.46 o                         
  -1  -4   7         30.53         40.58         1.02 o                         
   0  -4   7         49.58         61.57         2.10 o                         
   1  -4   7          9.73          5.37         0.55 o                         
   2  -4   7          0.53          0.14         0.15 o                         
   3  -4   7         13.10         12.56         0.75 o                         
   4  -4   7          3.86          1.94         0.38 o                         
   5  -4   7          0.05          0.13         0.47 o                         
  -6  -3   7          2.09          0.35         0.60 o                         
  -5  -3   7          4.39          4.57         1.13 o                         
  -4  -3   7          1.34          1.93         0.43 o                         
  -3  -3   7          0.03          0.00         0.30 o                         
  -2  -3   7       1103.99       1092.77         8.18 o                         
  -1  -3   7         40.23         43.40         1.01 o                         
   0  -3   7         91.06         90.01         1.56 o                         
   1  -3   7        191.94        202.89         3.31 o                         
   2  -3   7          1.39          1.62         0.32 o                         
   3  -3   7         18.94         18.82         0.93 o                         
   4  -3   7          3.28          1.08         0.34 o                         
   5  -3   7          0.09          0.31         0.45 o                         
  -6  -2   7          0.48         -0.85         1.18 o                         
  -5  -2   7         15.75         15.40         1.23 o                         
  -4  -2   7         38.44         38.75         1.74 o                         
  -3  -2   7         20.39         17.70         0.89 o                         
  -2  -2   7        312.68        283.77         3.43 o                         
  -1  -2   7         33.01         28.25         0.93 o                         
   0  -2   7         48.83         45.71         1.08 o                         
   1  -2   7        757.75        816.19         6.53 o                         
   2  -2   7          0.63          0.51         0.15 o                         
   3  -2   7          4.01          3.11         0.42 o                         
   4  -2   7         14.63         11.79         0.95 o                         
   5  -2   7          0.36          1.06         0.74 o                         
  -6  -1   7          0.02          1.03         0.76 o                         
  -5  -1   7          0.85          1.01         0.36 o                         
  -4  -1   7         62.89         69.86         1.94 o                         
  -3  -1   7         13.70         21.21         0.87 o                         
  -2  -1   7       1604.14       1527.78        10.62 o                         
  -1  -1   7         72.25         74.78         1.35 o                         
   0  -1   7         13.98         14.43         0.71 o                         
   1  -1   7        300.74        319.67         3.39 o                         
   2  -1   7         16.95         20.63         0.64 o                         
   3  -1   7          1.34          0.46         0.31 o                         
   4  -1   7         74.16         69.08         2.26 o                         
   5  -1   7          0.10         -0.68         0.68 o                         
  -6   0   7          1.50          1.56         0.60 o                         
  -5   0   7          6.15          7.51         0.69 o                         
  -4   0   7          7.24          5.68         0.56 o                         
  -3   0   7          0.05          0.14         0.09 o                         
  -2   0   7        167.44        149.94         1.95 o                         
  -1   0   7         38.99         32.73         0.90 o                         
   0   0   7          3.90         16.02         1.38 o                         
   1   0   7        194.32        227.54         2.65 o                         
   2   0   7         77.24         78.09         1.88 o                         
   3   0   7          0.03         -0.24         0.24 o                         
   4   0   7          5.43          3.16         0.60 o                         
   5   0   7          3.81          3.23         0.76 o                         
  -6   1   7          3.24          2.68         0.60 o                         
  -5   1   7          4.33          3.92         0.67 o                         
  -4   1   7          1.13          0.44         0.25 o                         
  -3   1   7          6.04          3.03         0.26 o                         
  -2   1   7         37.66         44.64         1.16 o                         
  -1   1   7         87.47         75.92         1.40 o                         
   0   1   7         33.06         33.51         1.07 o                         
   1   1   7         29.14         16.92         0.57 o                         
   2   1   7          0.13          0.07         0.15 o                         
   3   1   7          3.65          4.31         0.53 o                         
   4   1   7          0.01         -0.14         0.34 o                         
   5   1   7          0.25          0.19         0.84 o                         
  -6   2   7         14.56         14.27         1.21 o                         
  -5   2   7          1.40          1.85         0.64 o                         
  -4   2   7         66.19         62.69         1.68 o                         
  -3   2   7         60.53         55.76         1.62 o                         
  -2   2   7          3.10          2.80         0.30 o                         
  -1   2   7        498.60        493.94         4.13 o                         
   0   2   7          3.42          0.56         0.14 o                         
   1   2   7          1.16          1.65         0.27 o                         
   2   2   7        177.32        168.48         4.35 o                         
   3   2   7          2.15          3.18         0.60 o                         
   4   2   7          9.88         10.60         1.06 o                         
   5   2   7          1.19          0.94         0.49 o                         
  -6   3   7          2.67          2.04         0.65 o                         
  -5   3   7          2.07          1.17         0.58 o                         
  -4   3   7         27.71         28.05         1.10 o                         
  -3   3   7         20.88         22.52         1.07 o                         
  -2   3   7         17.20         18.07         0.92 o                         
  -1   3   7        341.21        367.41         4.33 o                         
   0   3   7         82.24         60.23         1.59 o                         
   1   3   7          8.68          7.53         0.61 o                         
   2   3   7        241.33        227.88         2.14 o                         
   3   3   7          2.00          3.61         0.66 o                         
   4   3   7          1.17          1.09         0.50 o                         
   5   3   7          2.14          2.80         0.75 o                         
  -6   4   7          6.68          7.22         1.11 o                         
  -5   4   7          0.11          0.40         0.55 o                         
  -4   4   7          0.01         -0.18         0.30 o                         
  -3   4   7          6.87          5.22         0.44 o                         
  -2   4   7          1.88          2.92         0.34 o                         
  -1   4   7         87.67         95.72         1.82 o                         
   0   4   7         73.04         79.46         1.93 o                         
   1   4   7         23.25         18.77         0.82 o                         
   2   4   7        245.95        231.09         3.89 o                         
   3   4   7          3.13          2.76         0.82 o                         
   4   4   7          0.01         -0.55         0.55 o                         
   5   4   7          3.14          1.65         0.63 o                         
  -5   5   7          0.51          0.33         0.38 o                         
  -4   5   7          2.09          3.16         0.50 o                         
  -3   5   7         41.12         44.67         1.34 o                         
  -2   5   7          4.05          4.55         0.39 o                         
  -1   5   7         11.88         17.95         0.76 o                         
   0   5   7         14.99         17.03         1.23 o                         
   1   5   7         48.90         50.69         1.63 o                         
   2   5   7        295.91        294.81         5.32 o                         
   3   5   7         72.36         80.50         3.57 o                         
   4   5   7          0.23          0.44         0.54 o                         
   5   5   7          2.40          3.26         0.86 o                         
  -5   6   7          3.23          3.07         0.68 o                         
  -4   6   7          0.09         -0.18         0.32 o                         
  -3   6   7         58.46         59.23         1.80 o                         
  -2   6   7         23.11         23.67         0.93 o                         
  -1   6   7         53.88         54.19         1.47 o                         
   0   6   7          1.41          2.58         0.36 o                         
   1   6   7         37.75         36.45         1.93 o                         
   2   6   7         71.01         79.46         3.19 o                         
   3   6   7         34.95         33.04         2.31 o                         
   4   6   7          1.23          1.02         0.72 o                         
  -5   7   7          3.12          1.33         0.71 o                         
  -4   7   7          1.81          2.08         0.47 o                         
  -3   7   7          0.90          0.97         0.36 o                         
  -2   7   7          0.52          0.18         0.36 o                         
  -1   7   7         67.90         72.40         1.96 o                         
   0   7   7          0.53          0.95         0.24 o                         
   1   7   7          0.00          0.33         0.41 o                         
   2   7   7         32.22         21.79         1.70 o                         
   3   7   7         12.26          9.40         1.26 o                         
   4   7   7          0.27         -0.84         0.84 o                         
  -5   8   7          3.76          2.35         0.87 o                         
  -4   8   7          0.10          0.02         0.35 o                         
  -3   8   7         15.88         17.76         1.25 o                         
  -2   8   7         48.71         47.98         1.88 o                         
  -1   8   7         31.62         39.97         2.31 o                         
   0   8   7          0.71          0.84         0.35 o                         
   1   8   7         72.56         73.32         2.93 o                         
   2   8   7         21.53         22.50         1.75 o                         
   3   8   7          3.21          4.20         0.89 o                         
   4   8   7          0.08          0.48         0.70 o                         
  -5   9   7          9.81          9.43         1.60 o                         
  -4   9   7          0.48          0.18         0.50 o                         
  -3   9   7         33.73         28.23         1.63 o                         
  -2   9   7         60.12         65.10         2.57 o                         
  -1   9   7         36.42         35.73         1.55 o                         
   0   9   7          8.06          8.27         1.00 o                         
   1   9   7         20.02         13.52         1.35 o                         
   2   9   7          9.49          6.31         1.33 o                         
   3   9   7         14.17         15.75         2.67 o                         
   4   9   7          6.55          8.70         1.81 o                         
  -4  10   7          0.20          0.62         0.43 o                         
  -3  10   7         22.73         23.53         1.53 o                         
  -2  10   7         65.11         65.88         2.35 o                         
  -1  10   7          3.45          3.65         0.53 o                         
   0  10   7          3.37          4.98         0.86 o                         
   1  10   7         14.41         14.58         1.42 o                         
   2  10   7          1.89          0.41         0.87 o                         
   3  10   7          0.78          1.55         0.89 o                         
  -4  11   7          0.00         -0.43         0.53 o                         
  -3  11   7          5.28          4.07         0.67 o                         
  -2  11   7          5.11          5.37         0.87 o                         
  -1  11   7          1.36          1.87         0.71 o                         
   0  11   7         14.71         10.27         1.10 o                         
   1  11   7          2.46          1.41         0.66 o                         
   2  11   7          3.98          4.43         1.19 o                         
   3  11   7          0.05         -0.14         0.66 o                         
  -3  12   7          2.88          2.33         0.78 o                         
  -2  12   7          0.14          0.13         0.49 o                         
  -1  12   7          3.92          5.26         1.24 o                         
   0  12   7          1.97          1.29         0.58 o                         
   1  12   7          1.84          0.38         0.80 o                         
   2  12   7          1.56          3.71         0.97 o                         
  -3  13   7          3.72          3.25         1.56 o                         
  -2  13   7          2.40          2.36         0.87 o                         
  -1  13   7          0.00          0.41         0.59 o                         
   0  13   7          0.01         -0.43         0.63 o                         
   1  13   7          3.91          4.49         1.43 o                         
  -2  14   7          1.55         -1.02         1.02 o                         
  -1  14   7         27.22         39.05         3.02 o                         
   0  14   7          3.56          4.16         1.30 o                         
   0 -16   8          0.08          3.66         0.70 o                         
  -2 -15   8          6.09          7.74         1.90 o                         
  -1 -15   8          1.76          2.15         1.30 o                         
   0 -15   8          0.68          0.45         0.59 o                         
   1 -15   8          5.31          4.33         0.76 o                         
  -3 -14   8          5.16          0.83         0.58 o                         
  -2 -14   8         43.11         43.57         3.02 o                         
  -1 -14   8          6.12          3.92         0.80 o                         
   0 -14   8          0.09          0.10         0.48 o                         
   1 -14   8          2.86          2.20         0.71 o                         
   2 -14   8          0.19          0.34         0.52 o                         
  -3 -13   8          6.41          8.36         1.18 o                         
  -2 -13   8         36.62         42.26         2.42 o                         
  -1 -13   8          1.25          1.18         0.44 o                         
   0 -13   8          0.00         -0.40         0.47 o                         
   1 -13   8         43.01         44.84         2.14 o                         
   2 -13   8          0.00         -0.24         0.49 o                         
   3 -13   8          6.90          9.38         1.37 o                         
  -4 -12   8          0.82          5.36         1.02 o                         
  -3 -12   8          8.86         10.56         1.29 o                         
  -2 -12   8         19.52         19.02         1.22 o                         
  -1 -12   8          3.63          1.87         0.49 o                         
   0 -12   8          0.36         16.52         1.28 o                         
   1 -12   8         12.09          9.32         0.87 o                         
   2 -12   8          1.34          2.14         0.54 o                         
   3 -12   8          0.07         -0.09         0.52 o                         
  -4 -11   8          0.64          1.21         0.84 o                         
  -3 -11   8         13.31         15.37         1.45 o                         
  -2 -11   8          0.65          0.72         0.43 o                         
  -1 -11   8         40.35         40.38         1.80 o                         
   0 -11   8          7.61          8.72         0.89 o                         
   1 -11   8          4.26          3.88         0.54 o                         
   2 -11   8          2.45          2.63         0.48 o                         
   3 -11   8          0.05         -0.20         0.48 o                         
   4 -11   8          0.06         -0.05         0.52 o                         
  -4 -10   8          7.06          8.33         1.21 o                         
  -3 -10   8         14.92         15.21         1.28 o                         
  -2 -10   8          0.49          0.71         0.41 o                         
  -1 -10   8         10.15          9.42         0.85 o                         
   0 -10   8          0.93          0.41         0.40 o                         
   1 -10   8          0.27         -0.04         0.34 o                         
   2 -10   8         46.49         42.64         1.75 o                         
   3 -10   8          1.06          0.35         0.53 o                         
   4 -10   8          2.12          2.10         0.76 o                         
  -5  -9   8          2.38          4.35         0.87 o                         
  -4  -9   8          0.46          0.48         0.49 o                         
  -3  -9   8          0.18          0.91         0.40 o                         
  -2  -9   8          8.98          6.50         0.72 o                         
  -1  -9   8        130.16        155.26         3.49 o                         
   0  -9   8          0.19          0.06         0.21 o                         
   1  -9   8          5.12          7.44         0.67 o                         
   2  -9   8          0.78          1.87         0.49 o                         
   3  -9   8          3.56          3.42         0.47 o                         
   4  -9   8          0.20          0.03         0.66 o                         
  -5  -8   8          0.23          0.05         0.52 o                         
  -4  -8   8         17.56         51.51         2.86 o                         
  -3  -8   8         33.26         27.21         1.94 o                         
  -2  -8   8          3.60          3.11         0.50 o                         
  -1  -8   8         10.85         12.90         0.89 o                         
   0  -8   8         23.05         47.74         1.45 o                         
   1  -8   8          7.17          8.10         0.84 o                         
   2  -8   8        546.34        609.43         7.06 o                         
   3  -8   8          9.66          8.13         0.73 o                         
   4  -8   8          0.57          2.31         0.55 o                         
  -5  -7   8          0.01          0.01         0.47 o                         
  -4  -7   8          0.48         -0.06         0.51 o                         
  -3  -7   8          0.08         -0.06         0.59 o                         
  -2  -7   8         25.72         22.09         0.94 o                         
  -1  -7   8         30.23         34.57         1.37 o                         
   0  -7   8         17.28         16.74         0.81 o                         
   1  -7   8          0.41          0.64         0.33 o                         
   2  -7   8          0.73          0.70         0.56 o                         
   3  -7   8         26.90         28.23         1.44 o                         
   4  -7   8          0.50         -0.22         0.56 o                         
  -5  -6   8          0.04         -0.05         0.51 o                         
  -4  -6   8          0.00         -0.48         0.48 o                         
  -3  -6   8         62.20         57.09         2.26 o                         
  -2  -6   8         91.47         96.70         1.86 o                         
  -1  -6   8         40.19         38.28         1.36 o                         
   0  -6   8         24.54         22.16         1.43 o                         
   1  -6   8          0.04          0.55         0.33 o                         
   2  -6   8        232.82        232.89         3.76 o                         
   3  -6   8         13.23          8.28         0.71 o                         
   4  -6   8          6.31          7.15         0.83 o                         
   5  -6   8          1.69          1.98         0.70 o                         
  -5  -5   8          0.07          0.13         0.46 o                         
  -4  -5   8         17.15         19.27         1.52 o                         
  -3  -5   8         62.06         60.77         2.04 o                         
  -2  -5   8         65.60         55.21         1.28 o                         
  -1  -5   8          0.83          0.29         0.19 o                         
   0  -5   8         56.83         57.01         2.21 o                         
   1  -5   8          0.31          1.22         0.31 o                         
   2  -5   8          0.40          0.27         0.31 o                         
   3  -5   8          0.34          0.07         0.33 o                         
   4  -5   8          0.12          0.41         0.31 o                         
   5  -5   8          1.47          1.79         0.59 o                         
  -6  -4   8          1.28          0.73         0.49 o                         
  -5  -4   8          4.41          3.82         0.71 o                         
  -4  -4   8         14.58         25.49         1.54 o                         
  -3  -4   8          1.78          2.79         0.59 o                         
  -2  -4   8         24.65         28.53         0.94 o                         
  -1  -4   8        181.22        138.69         2.00 o                         
   0  -4   8          5.28          9.38         0.77 o                         
   1  -4   8         37.80         42.00         1.56 o                         
   2  -4   8          0.33          0.08         0.20 o                         
   3  -4   8         18.66         18.69         0.93 o                         
   4  -4   8          0.00         -0.01         0.30 o                         
   5  -4   8          0.59          0.48         0.41 o                         
  -6  -3   8          2.62          3.79         0.86 o                         
  -5  -3   8          1.55          1.72         0.55 o                         
  -4  -3   8          0.00         -0.13         0.39 o                         
  -3  -3   8         22.54         17.91         1.05 o                         
  -2  -3   8        727.84        775.64        10.80 o                         
  -1  -3   8        225.01        212.13         3.87 o                         
   0  -3   8         33.97         32.64         1.05 o                         
   1  -3   8         46.57         50.56         2.06 o                         
   2  -3   8         10.36         13.01         0.62 o                         
   3  -3   8         10.34          8.20         0.52 o                         
   4  -3   8         14.82         16.19         1.16 o                         
   5  -3   8          7.08          9.56         1.13 o                         
  -6  -2   8          1.97          2.83         0.72 o                         
  -5  -2   8          6.03          5.30         0.77 o                         
  -4  -2   8          0.19          1.43         0.42 o                         
  -3  -2   8        118.22        105.97         3.30 o                         
  -2  -2   8        295.70        270.42         4.63 o                         
  -1  -2   8        101.81        105.77         1.98 o                         
   0  -2   8        198.79        198.57         3.82 o                         
   1  -2   8        178.84        188.82         2.72 o                         
   2  -2   8          6.33          5.38         0.40 o                         
   3  -2   8          3.24          3.11         0.41 o                         
   4  -2   8          0.07         -0.24         0.34 o                         
   5  -2   8          0.13         -0.16         0.41 o                         
  -6  -1   8          0.74          0.51         0.56 o                         
  -5  -1   8          2.10          1.66         0.41 o                         
  -4  -1   8         14.44         19.53         1.14 o                         
  -3  -1   8          6.26          4.48         0.45 o                         
  -2  -1   8        176.51        177.66         3.47 o                         
  -1  -1   8        121.39        123.62         2.25 o                         
   0  -1   8        104.25        107.70         2.63 o                         
   1  -1   8         15.75         13.04         0.65 o                         
   2  -1   8         12.17          9.61         0.52 o                         
   3  -1   8          0.14          0.69         0.25 o                         
   4  -1   8          5.38          3.21         0.54 o                         
   5  -1   8          0.04          0.68         0.67 o                         
  -6   0   8          0.01         -0.81         0.81 o                         
  -5   0   8          5.46          4.36         0.62 o                         
  -4   0   8         22.21         22.73         1.30 o                         
  -3   0   8          5.45          3.52         0.23 o                         
  -2   0   8         53.12         52.50         1.36 o                         
  -1   0   8         40.95         51.42         1.42 o                         
   0   0   8         16.79         29.34         1.21 o                         
   1   0   8         53.62         56.21         1.29 o                         
   2   0   8         41.02         38.17         1.13 o                         
   3   0   8          7.87          7.78         0.64 o                         
   4   0   8          2.61          7.30         0.89 o                         
   5   0   8          0.05          1.10         1.10 o                         
  -6   1   8          0.00         -0.80         0.80 o                         
  -5   1   8          3.34          0.80         0.48 o                         
  -4   1   8         28.25         29.15         1.44 o                         
  -3   1   8          0.78          0.32         0.22 o                         
  -2   1   8         26.74         35.50         1.09 o                         
  -1   1   8        188.07        189.07         2.44 o                         
   0   1   8         25.42         24.96         1.11 o                         
   1   1   8         19.21         15.50         0.58 o                         
   2   1   8          3.42          3.46         0.69 o                         
   3   1   8          4.42          4.79         0.79 o                         
   4   1   8          0.02         -0.15         0.35 o                         
   5   1   8          0.11          0.28         0.56 o                         
  -6   2   8          0.01          0.44         0.52 o                         
  -5   2   8          0.04         -0.65         0.66 o                         
  -4   2   8          0.28          0.24         0.31 o                         
  -3   2   8          5.28          5.46         0.48 o                         
  -2   2   8          0.33         -0.03         0.24 o                         
  -1   2   8        294.63        308.87         3.69 o                         
   0   2   8          2.42          2.46         0.25 o                         
   1   2   8         10.10          7.52         0.53 o                         
   2   2   8         89.03         93.02         2.88 o                         
   3   2   8          7.51          7.24         1.11 o                         
   4   2   8          7.24          5.80         0.82 o                         
   5   2   8          0.12         -0.11         0.73 o                         
  -6   3   8          2.39          2.97         0.91 o                         
  -5   3   8          0.62          0.59         0.54 o                         
  -4   3   8         72.77         73.21         1.84 o                         
  -3   3   8          2.86          2.54         0.39 o                         
  -2   3   8          6.57          7.93         0.63 o                         
  -1   3   8        237.01        232.35         3.02 o                         
   0   3   8         32.84         31.20         1.21 o                         
   1   3   8          0.47          0.61         0.23 o                         
   2   3   8        338.87        349.14         4.92 o                         
   3   3   8          1.49          1.12         0.62 o                         
   4   3   8          3.00          2.24         0.72 o                         
   5   3   8          2.32          1.33         0.60 o                         
  -5   4   8          0.02         -0.16         0.45 o                         
  -4   4   8          1.08          1.82         0.53 o                         
  -3   4   8          0.00          0.09         0.25 o                         
  -2   4   8          6.41          5.64         0.57 o                         
  -1   4   8         47.67         51.95         1.38 o                         
   0   4   8        145.83        143.32         2.76 o                         
   1   4   8        135.32        141.43         2.82 o                         
   2   4   8        414.05        415.83         7.32 o                         
   3   4   8          6.71          6.03         1.03 o                         
   4   4   8          0.04         -0.19         0.43 o                         
  -5   5   8          0.48          0.30         0.41 o                         
  -4   5   8          4.97          5.31         0.72 o                         
  -3   5   8          6.72          9.40         0.72 o                         
  -2   5   8         33.24         32.29         1.35 o                         
  -1   5   8        149.12        151.08         3.00 o                         
   0   5   8        231.78        251.90         4.46 o                         
   1   5   8         13.64         11.17         0.76 o                         
   2   5   8        218.64        226.57         4.77 o                         
   3   5   8         13.36         12.97         1.49 o                         
   4   5   8          2.19          2.70         0.80 o                         
  -5   6   8          2.35          1.98         0.53 o                         
  -4   6   8          0.86          0.87         0.37 o                         
  -3   6   8         19.82         22.29         1.06 o                         
  -2   6   8         80.48         80.18         2.24 o                         
  -1   6   8          8.41          5.49         0.52 o                         
   0   6   8        137.21        151.33         4.84 o                         
   1   6   8         14.86         14.22         1.31 o                         
   2   6   8         18.12         21.38         5.33 o                         
   3   6   8         19.79         18.47         1.79 o                         
   4   6   8          0.40          1.66         0.71 o                         
  -5   7   8          9.25          8.81         1.69 o                         
  -4   7   8          7.18          9.14         0.80 o                         
  -3   7   8        129.86        135.69         3.27 o                         
  -2   7   8         26.56         25.18         1.47 o                         
  -1   7   8          0.33         -0.03         0.21 o                         
   0   7   8         42.98         52.71         1.85 o                         
   1   7   8          0.01         -0.05         0.43 o                         
   2   7   8          6.06          4.74         0.87 o                         
   3   7   8          1.30          0.34         0.50 o                         
   4   7   8          1.65          0.60         0.55 o                         
  -5   8   8          0.68          1.15         0.79 o                         
  -4   8   8          0.57          1.84         0.45 o                         
  -3   8   8         72.35         73.15         2.40 o                         
  -2   8   8        172.50        182.89         5.24 o                         
  -1   8   8          4.39          4.80         0.59 o                         
   0   8   8        144.05        149.35         5.48 o                         
   1   8   8          8.04          8.20         1.04 o                         
   2   8   8         23.69         23.29         1.85 o                         
   3   8   8          1.37          1.86         0.71 o                         
   4   8   8          0.84          0.66         0.77 o                         
  -4   9   8          0.58         -0.11         0.51 o                         
  -3   9   8         24.74         22.40         1.47 o                         
  -2   9   8         23.54         24.97         1.43 o                         
  -1   9   8          0.09         -0.12         0.56 o                         
   0   9   8         58.82         51.83         2.57 o                         
   1   9   8          6.43          5.52         0.89 o                         
   2   9   8          0.53         -0.49         0.90 o                         
   3   9   8          9.26         11.36         1.89 o                         
  -4  10   8          1.75          1.05         0.70 o                         
  -3  10   8          2.08          0.88         0.45 o                         
  -2  10   8         47.13         45.37         2.31 o                         
  -1  10   8          6.72          9.35         1.51 o                         
   0  10   8         13.70         13.78         1.46 o                         
   1  10   8          0.41          0.20         0.51 o                         
   2  10   8          0.40          0.80         0.81 o                         
   3  10   8          1.96          2.73         1.16 o                         
  -4  11   8          0.35          0.76         0.44 o                         
  -3  11   8          0.07         -0.05         0.70 o                         
  -2  11   8          3.03          3.43         0.96 o                         
  -1  11   8          4.88          3.78         0.92 o                         
   0  11   8          1.95          0.38         0.79 o                         
   1  11   8          5.06          5.51         1.24 o                         
   2  11   8          0.30          0.70         0.71 o                         
  -3  12   8          0.74         -0.31         0.74 o                         
  -2  12   8          2.67          4.08         1.03 o                         
  -1  12   8          1.45          0.75         0.73 o                         
   0  12   8          0.57          0.42         0.74 o                         
   1  12   8          0.04          0.06         0.80 o                         
   2  12   8          1.78          2.43         0.92 o                         
  -2  13   8          5.53          6.18         1.31 o                         
  -1  13   8          0.84         -0.89         0.89 o                         
   0  13   8          1.28          5.01         1.08 o                         
   1  13   8          0.17          0.78         0.82 o                         
  -1 -15   9          0.12          0.73         0.61 o                         
   0 -15   9          4.83          4.48         0.79 o                         
   1 -15   9          1.67          1.12         0.52 o                         
  -2 -14   9         16.16         14.02         1.76 o                         
  -1 -14   9          0.21          0.07         0.49 o                         
   0 -14   9          0.82          1.29         0.45 o                         
   1 -14   9          3.01          2.50         0.56 o                         
   2 -14   9          0.20         -0.60         0.60 o                         
  -3 -13   9          1.05          2.41         0.82 o                         
  -2 -13   9         64.32         74.01         3.85 o                         
  -1 -13   9          0.31         -0.18         0.51 o                         
   0 -13   9          7.00          6.78         0.90 o                         
   1 -13   9          8.52          7.75         0.91 o                         
   2 -13   9          1.38          0.78         0.78 o                         
  -4 -12   9          0.13          1.44         0.64 o                         
  -3 -12   9          4.36          5.83         0.87 o                         
  -2 -12   9          0.05          0.38         0.56 o                         
  -1 -12   9          6.70          5.93         0.81 o                         
   0 -12   9          1.80          1.29         0.44 o                         
   1 -12   9         23.35         25.47         1.42 o                         
   2 -12   9          0.36         -0.26         0.33 o                         
   3 -12   9          0.26          0.88         1.22 o                         
  -4 -11   9          0.75          2.50         0.76 o                         
  -3 -11   9          2.80          1.08         0.53 o                         
  -2 -11   9          1.89          2.55         0.70 o                         
  -1 -11   9         36.57         34.16         2.04 o                         
   0 -11   9          0.06          0.04         0.28 o                         
   1 -11   9          0.15         -0.68         0.68 o                         
   2 -11   9          2.71          2.40         0.49 o                         
   3 -11   9          0.00          0.74         0.53 o                         
  -4 -10   9         21.08         21.32         1.88 o                         
  -3 -10   9          0.20          0.04         0.43 o                         
  -2 -10   9          0.90          1.12         0.39 o                         
  -1 -10   9          6.43          6.38         0.70 o                         
   0 -10   9          4.20          7.00         0.84 o                         
   1 -10   9          0.24          0.17         0.50 o                         
   2 -10   9         52.47         53.67         2.03 o                         
   3 -10   9          0.24          0.98         0.42 o                         
   4 -10   9          3.85          3.71         0.76 o                         
  -5  -9   9          0.03          0.04         0.81 o                         
  -4  -9   9         29.68         25.40         1.98 o                         
  -3  -9   9          9.97         15.96         1.26 o                         
  -2  -9   9          2.58          4.90         0.64 o                         
  -1  -9   9         64.53         70.12         2.17 o                         
   0  -9   9          2.75          7.83         0.89 o                         
   1  -9   9          5.91          6.05         0.65 o                         
   2  -9   9          5.47          6.18         0.74 o                         
   3  -9   9          1.32          3.37         0.52 o                         
   4  -9   9          0.20          0.58         0.53 o                         
  -5  -8   9          0.00          0.25         0.54 o                         
  -4  -8   9         10.92          8.55         1.16 o                         
  -3  -8   9          0.77          0.91         0.57 o                         
  -2  -8   9         39.98         38.56         1.92 o                         
  -1  -8   9          5.82         10.94         0.83 o                         
   0  -8   9          7.93          7.23         0.81 o                         
   1  -8   9         18.54         15.41         1.24 o                         
   2  -8   9        401.44        429.19         5.68 o                         
   3  -8   9          0.56          0.42         0.31 o                         
   4  -8   9          0.81          0.50         0.41 o                         
  -5  -7   9          0.07         -0.24         0.51 o                         
  -4  -7   9          6.34          5.16         1.10 o                         
  -3  -7   9         28.07         28.31         1.54 o                         
  -2  -7   9         28.15         26.12         1.17 o                         
  -1  -7   9         81.15         91.38         2.25 o                         
   0  -7   9          2.61          3.29         0.64 o                         
   1  -7   9         14.32         15.95         1.25 o                         
   2  -7   9          5.55          9.40         0.82 o                         
   3  -7   9         25.94         25.96         1.30 o                         
   4  -7   9          0.05         -0.36         0.51 o                         
  -5  -6   9          0.02         -0.64         0.64 o                         
  -4  -6   9          2.21          1.34         0.59 o                         
  -2  -6   9         10.04         11.44         0.65 o                         
  -1  -6   9          0.07         -0.22         0.28 o                         
   0  -6   9         24.17         72.71         2.73 o                         
   1  -6   9          0.58          0.42         0.31 o                         
   2  -6   9        141.41        168.48         3.80 o                         
   3  -6   9          7.40         10.76         0.91 o                         
   4  -6   9          0.86          0.65         0.37 o                         
  -5  -5   9          1.22          0.42         0.50 o                         
  -4  -5   9          5.76          4.98         0.83 o                         
  -3  -5   9        160.06        151.22         3.32 o                         
  -2  -5   9         49.82         44.80         1.34 o                         
  -1  -5   9         21.73         18.19         0.91 o                         
   0  -5   9         19.47         17.74         1.24 o                         
   1  -5   9          5.85          5.04         0.80 o                         
   2  -5   9          4.37          5.60         1.01 o                         
   3  -5   9          0.61          1.22         0.38 o                         
   4  -5   9          5.90          7.78         0.83 o                         
  -5  -4   9          2.45          2.75         0.67 o                         
  -4  -4   9         15.44         18.26         1.46 o                         
  -3  -4   9         40.12         50.37         2.18 o                         
  -2  -4   9          0.00          0.52         0.29 o                         
  -1  -4   9         18.54         16.05         0.78 o                         
   0  -4   9        143.54        143.85         2.37 o                         
   1  -4   9         37.04         28.27         1.18 o                         
   2  -4   9          1.09          0.27         0.29 o                         
   3  -4   9          1.35          0.87         0.37 o                         
   4  -4   9          1.05          1.10         0.40 o                         
   5  -4   9          0.02          1.31         0.80 o                         
  -5  -3   9         26.51         25.30         1.83 o                         
  -4  -3   9          0.40         -0.30         0.43 o                         
  -3  -3   9        350.21        424.71         9.01 o                         
  -2  -3   9        207.03        196.59         3.84 o                         
  -1  -3   9          5.56          6.30         0.52 o                         
   0  -3   9         77.51         83.89         1.95 o                         
   1  -3   9         28.21         29.71         1.25 o                         
   2  -3   9          1.83          0.56         0.28 o                         
   3  -3   9         69.73         69.45         1.87 o                         
   4  -3   9          0.08         -0.47         0.47 o                         
   5  -3   9          1.09          1.15         0.65 o                         
  -6  -2   9          2.79          2.70         0.92 o                         
  -5  -2   9          3.85          6.61         0.97 o                         
  -4  -2   9          0.00          0.34         0.42 o                         
  -3  -2   9          0.00          0.45         0.32 o                         
  -2  -2   9        431.59        424.05         9.21 o                         
  -1  -2   9         13.64         14.15         0.74 o                         
   0  -2   9        531.85        570.16         5.95 o                         
   1  -2   9          6.77          6.68         0.64 o                         
   2  -2   9         19.10         19.52         0.77 o                         
   3  -2   9          0.03          0.45         0.27 o                         
   4  -2   9          4.56          6.30         0.76 o                         
   5  -2   9          0.33          1.37         0.91 o                         
  -6  -1   9          0.06          0.41         0.94 o                         
  -5  -1   9          0.66          0.87         0.42 o                         
  -4  -1   9         24.83         22.65         1.41 o                         
  -3  -1   9         13.69         10.09         0.79 o                         
  -2  -1   9         87.20         87.57         2.62 o                         
  -1  -1   9          6.62          3.94         0.43 o                         
   0  -1   9          2.78          1.49         0.52 o                         
   1  -1   9         70.86         73.40         1.64 o                         
   2  -1   9         16.88         17.53         0.90 o                         
   3  -1   9         19.75         15.53         0.98 o                         
   4  -1   9          1.36          1.25         0.43 o                         
   5  -1   9          0.96          0.87         0.93 o                         
  -6   0   9          0.00         -0.14         0.68 o                         
  -5   0   9          0.43          0.91         0.49 o                         
  -4   0   9          4.05          2.83         0.63 o                         
  -2   0   9         28.75         26.34         0.99 o                         
  -1   0   9          4.40          7.15         0.65 o                         
   0   0   9          6.71         19.79         1.17 o                         
   1   0   9          9.29          7.99         0.57 o                         
   2   0   9          2.05          1.23         0.38 o                         
   3   0   9          0.33          0.85         0.30 o                         
   4   0   9          0.59         -0.12         0.43 o                         
   5   0   9          0.03         -0.15         0.60 o                         
  -6   1   9          0.08         -0.58         0.58 o                         
  -5   1   9          1.12          0.92         0.58 o                         
  -4   1   9         11.43         14.82         1.63 o                         
  -3   1   9          0.24          0.01         0.19 o                         
  -2   1   9          7.84          9.40         0.61 o                         
  -1   1   9         14.48         12.20         0.68 o                         
   0   1   9        116.90        109.42         3.48 o                         
   1   1   9          0.14          0.40         0.21 o                         
   2   1   9          2.77          1.27         0.37 o                         
   3   1   9         19.78         13.22         1.27 o                         
   4   1   9          3.34          1.57         0.69 o                         
   5   1   9          1.20         -0.34         0.56 o                         
  -5   2   9          0.14          0.72         0.57 o                         
  -4   2   9          0.22          0.72         0.39 o                         
  -3   2   9          1.86          1.02         0.28 o                         
  -2   2   9         39.29         39.10         1.43 o                         
  -1   2   9         93.79         90.91         1.90 o                         
   0   2   9          2.06          1.27         0.27 o                         
   1   2   9         33.32         30.80         1.14 o                         
   2   2   9          8.43          6.20         0.95 o                         
   3   2   9         36.88         38.62         1.94 o                         
   4   2   9          1.13          0.83         0.44 o                         
  -5   3   9          0.11          0.00         0.42 o                         
  -4   3   9         75.61         81.56         2.34 o                         
  -3   3   9         18.92         18.16         1.01 o                         
  -2   3   9          2.22          2.48         0.41 o                         
  -1   3   9          0.03         -0.04         0.20 o                         
   0   3   9         64.81         62.51         1.83 o                         
   1   3   9          9.95          9.77         0.78 o                         
   2   3   9        187.08        186.15         5.10 o                         
   3   3   9          3.58          5.76         1.02 o                         
   4   3   9          0.35          0.79         0.51 o                         
  -5   4   9          0.06          0.02         0.45 o                         
  -4   4   9          0.14          0.40         0.54 o                         
  -3   4   9          5.46          7.53         0.65 o                         
  -2   4   9          0.89          0.52         0.30 o                         
  -1   4   9        182.60        191.29         4.44 o                         
   0   4   9         26.38         22.06         1.12 o                         
   1   4   9          0.07          0.72         0.42 o                         
   2   4   9         18.09         15.95         1.57 o                         
   3   4   9          6.77          5.58         1.07 o                         
   4   4   9          0.96          1.73         0.60 o                         
  -5   5   9          0.38          0.40         0.47 o                         
  -4   5   9         37.93         37.37         1.85 o                         
  -3   5   9          9.21          9.28         0.75 o                         
  -2   5   9          3.33          3.33         0.49 o                         
  -1   5   9         99.05         94.82         2.19 o                         
   0   5   9          0.30          1.08         0.38 o                         
   1   5   9         95.85         97.27         3.92 o                         
   2   5   9         15.03         11.90         2.41 o                         
   3   5   9          0.00          0.13         0.50 o                         
   4   5   9          3.64          4.71         1.08 o                         
  -5   6   9          0.79         -0.54         0.55 o                         
  -4   6   9          2.27          3.88         0.81 o                         
  -3   6   9          0.11          1.01         0.57 o                         
  -2   6   9          0.49          0.09         0.32 o                         
  -1   6   9         94.37         99.51         2.62 o                         
   0   6   9          1.04          0.70         0.36 o                         
   1   6   9        120.98        121.72         4.54 o                         
   2   6   9         27.53         26.31         2.64 o                         
   3   6   9          0.11         -0.50         0.50 o                         
   4   6   9          0.01          0.17         0.55 o                         
  -5   7   9          4.38          5.12         1.20 o                         
  -4   7   9          2.12          1.63         0.51 o                         
  -3   7   9        155.34        168.19         4.43 o                         
  -2   7   9         16.07         13.63         1.13 o                         
  -1   7   9         23.22         24.08         1.49 o                         
   0   7   9          2.09          1.64         0.71 o                         
   1   7   9          0.00          0.30         0.29 o                         
   2   7   9         11.94         16.65         3.79 o                         
   3   7   9          2.94          4.73         1.03 o                         
  -4   8   9          2.52          1.61         0.68 o                         
  -3   8   9         99.75        112.41         3.39 o                         
  -2   8   9         18.74         17.27         1.18 o                         
  -1   8   9          0.19          0.36         0.32 o                         
   0   8   9         14.93         10.65         1.54 o                         
   1   8   9          4.52          9.08         1.48 o                         
   2   8   9          2.31          1.85         0.56 o                         
   3   8   9         12.16         16.88         3.74 o                         
  -4   9   9          0.24          0.83         0.66 o                         
  -3   9   9         11.51         12.02         1.02 o                         
  -2   9   9         21.53         25.18         1.93 o                         
  -1   9   9         11.93         14.83         1.95 o                         
   0   9   9         22.86         25.02         1.88 o                         
   1   9   9          3.94          2.95         0.71 o                         
   2   9   9          1.11          2.26         1.03 o                         
   3   9   9          7.17         14.99         2.26 o                         
  -4  10   9          0.48          0.78         0.59 o                         
  -3  10   9          2.27          1.76         0.54 o                         
  -2  10   9         11.83         10.53         1.47 o                         
  -1  10   9          2.68          3.18         1.01 o                         
   0  10   9         10.84          7.75         1.05 o                         
   1  10   9          7.49          8.60         1.53 o                         
   2  10   9          3.94          3.61         2.04 o                         
  -3  11   9          0.30         -0.31         0.51 o                         
  -2  11   9          0.00         -0.51         0.59 o                         
  -1  11   9          0.61          0.65         0.56 o                         
   0  11   9          0.56         -0.67         0.67 o                         
   1  11   9          5.60          3.23         1.59 o                         
   2  11   9          0.03          0.17         0.68 o                         
  -2  12   9          4.40          6.93         1.28 o                         
  -1  12   9          0.34          0.58         0.61 o                         
   0  12   9          7.49          9.15         1.54 o                         
   1  12   9          0.03         -0.48         1.23 o                         
  -1  13   9          5.85          5.76         1.22 o                         
   0  13   9          1.34          2.07         1.15 o                         
  -1 -15  10          1.97          1.53         0.72 o                         
   0 -15  10         10.79         11.06         1.47 o                         
  -2 -14  10          0.42          1.27         0.89 o                         
  -1 -14  10          3.45          4.15         1.12 o                         
   0 -14  10         10.75         11.02         1.14 o                         
   1 -14  10          3.10          1.30         0.58 o                         
  -3 -13  10          5.17          5.27         1.00 o                         
  -2 -13  10         13.18         12.11         2.13 o                         
  -1 -13  10          0.94          2.14         0.72 o                         
   0 -13  10         10.64         10.56         1.08 o                         
   1 -13  10          0.53          0.18         0.41 o                         
   2 -13  10          1.18          1.21         0.65 o                         
  -3 -12  10          1.04          1.30         0.93 o                         
  -2 -12  10          0.55          0.37         0.52 o                         
  -1 -12  10          0.64          0.46         0.46 o                         
   0 -12  10          1.99          1.51         0.50 o                         
   1 -12  10          3.89          2.62         0.55 o                         
   2 -12  10          0.18          0.44         0.51 o                         
   3 -12  10          1.64          2.29         0.70 o                         
  -4 -11  10          0.23          0.88         0.68 o                         
  -3 -11  10          0.82          1.03         0.52 o                         
  -2 -11  10          3.92          3.67         0.87 o                         
  -1 -11  10          0.17          0.37         0.42 o                         
   0 -11  10          0.92          0.44         0.32 o                         
   1 -11  10          8.45          7.96         0.89 o                         
   2 -11  10         12.72         11.21         1.00 o                         
   3 -11  10          0.10         -0.52         0.53 o                         
  -4 -10  10         12.96         10.45         1.32 o                         
  -3 -10  10          7.16          7.67         0.94 o                         
  -2 -10  10          0.46          0.19         0.37 o                         
  -1 -10  10          0.31          0.00         0.39 o                         
   0 -10  10          1.16          2.99         0.61 o                         
   1 -10  10         25.86         29.86         1.64 o                         
   2 -10  10          0.77          0.20         0.38 o                         
   3 -10  10          3.23          1.50         0.41 o                         
  -4  -9  10         30.86         29.95         2.16 o                         
  -3  -9  10          9.15          3.46         0.69 o                         
  -2  -9  10         10.20          8.49         0.87 o                         
  -1  -9  10          3.51          3.90         0.66 o                         
   0  -9  10         16.86         17.12         1.30 o                         
   1  -9  10          9.38          8.49         0.95 o                         
   2  -9  10          0.13          0.21         0.42 o                         
   3  -9  10          0.01          0.16         0.36 o                         
   4  -9  10          1.10          3.23         0.92 o                         
  -5  -8  10          0.29          0.53         0.63 o                         
  -4  -8  10         10.42         10.19         1.27 o                         
  -3  -8  10         21.35         20.15         1.38 o                         
  -2  -8  10         26.65         19.34         1.09 o                         
  -1  -8  10          1.43          0.36         0.27 o                         
   0  -8  10         13.52         14.53         1.34 o                         
   1  -8  10         14.62         13.14         1.59 o                         
   2  -8  10         71.10         80.20         2.42 o                         
   3  -8  10          9.12         10.77         0.87 o                         
   4  -8  10          0.00         -0.33         0.48 o                         
  -5  -7  10          0.22          0.58         0.98 o                         
  -4  -7  10         10.43          6.20         1.02 o                         
  -3  -7  10         16.78         13.12         1.06 o                         
  -2  -7  10         20.21         20.82         1.42 o                         
  -1  -7  10         12.07         10.53         0.72 o                         
   0  -7  10          7.06          6.21         0.91 o                         
   1  -7  10          4.28          1.98         0.59 o                         
   2  -7  10         22.73         20.08         1.40 o                         
   3  -7  10          5.45          5.20         0.70 o                         
   4  -7  10          0.12          0.01         0.42 o                         
  -5  -6  10          1.57          1.93         1.12 o                         
  -4  -6  10          5.36          3.50         0.73 o                         
  -3  -6  10          2.02          0.39         0.41 o                         
  -2  -6  10         21.92         29.52         1.22 o                         
  -1  -6  10          0.09         -0.09         0.31 o                         
   0  -6  10         11.10         13.71         1.06 o                         
   1  -6  10          0.24          0.38         0.36 o                         
   2  -6  10         13.73         10.45         1.26 o                         
   3  -6  10          0.07         -0.33         0.33 o                         
   4  -6  10          0.33          0.78         0.47 o                         
  -5  -5  10          0.76          1.30         0.63 o                         
  -4  -5  10          0.13          0.50         0.55 o                         
  -3  -5  10        129.20        127.21         3.29 o                         
  -2  -5  10         29.07         28.89         1.11 o                         
  -1  -5  10         13.23         12.66         0.98 o                         
   0  -5  10         67.89         60.86         2.90 o                         
   1  -5  10          5.64          6.41         0.63 o                         
   2  -5  10          8.45          7.40         0.74 o                         
   3  -5  10         10.80          9.72         0.88 o                         
   4  -5  10          0.51          0.82         0.45 o                         
  -5  -4  10          2.68          2.10         0.66 o                         
  -4  -4  10         10.29         12.87         1.26 o                         
  -3  -4  10         11.98         16.14         1.32 o                         
  -2  -4  10         26.09         25.29         1.30 o                         
  -1  -4  10         44.15         42.24         1.45 o                         
   0  -4  10        253.69        258.72         5.43 o                         
   1  -4  10          0.45          0.07         0.25 o                         
   2  -4  10          0.32         -0.02         0.24 o                         
   3  -4  10          0.38          0.53         0.35 o                         
   4  -4  10          0.00          0.34         0.37 o                         
  -5  -3  10         13.65         12.16         1.28 o                         
  -4  -3  10          9.73         11.83         1.16 o                         
  -3  -3  10        335.22        328.26         6.86 o                         
  -2  -3  10         15.17         17.03         0.92 o                         
  -1  -3  10          9.29         12.74         1.24 o                         
   0  -3  10          7.62          6.55         0.59 o                         
   1  -3  10         41.34         48.73         1.22 o                         
   2  -3  10          8.88          8.86         0.60 o                         
   3  -3  10         55.89         45.02         1.82 o                         
   4  -3  10          0.21         -0.33         0.33 o                         
  -5  -2  10          0.44          0.14         0.46 o                         
  -4  -2  10          0.97          0.76         0.44 o                         
  -3  -2  10         18.10         17.98         1.49 o                         
  -2  -2  10          7.79          5.15         0.53 o                         
  -1  -2  10          2.96          4.10         0.58 o                         
   0  -2  10        201.97        211.77         4.53 o                         
   1  -2  10          1.94          1.38         0.40 o                         
   2  -2  10          4.24          2.87         0.37 o                         
   3  -2  10          0.08         -0.08         0.36 o                         
   4  -2  10          3.28          2.19         0.75 o                         
  -5  -1  10          2.38          1.84         0.68 o                         
  -4  -1  10          1.38          2.46         0.85 o                         
  -3  -1  10         16.72         15.62         1.33 o                         
  -2  -1  10          9.59          9.54         0.69 o                         
  -1  -1  10          3.06          5.19         0.60 o                         
   0  -1  10          1.07          1.39         0.39 o                         
   1  -1  10         19.11         22.52         1.05 o                         
   2  -1  10          0.42          0.19         0.20 o                         
   3  -1  10         31.54         23.48         1.22 o                         
   4  -1  10          0.15          0.05         0.43 o                         
  -5   0  10          0.08         -0.26         0.46 o                         
  -4   0  10          0.22         -0.20         0.37 o                         
  -3   0  10          1.18          0.88         0.36 o                         
  -2   0  10         92.98         91.40         2.10 o                         
  -1   0  10          3.90          2.62         0.45 o                         
   0   0  10          0.99         19.07         1.33 o                         
   1   0  10          2.61          1.98         0.35 o                         
   2   0  10          6.18          7.31         0.58 o                         
   3   0  10          5.87          4.97         0.70 o                         
   4   0  10          5.89          4.47         0.86 o                         
  -5   1  10          3.85          4.14         0.88 o                         
  -4   1  10          3.07          3.62         0.75 o                         
  -3   1  10          2.54          2.40         0.41 o                         
  -2   1  10          2.09          2.50         0.44 o                         
  -1   1  10          1.31          1.04         0.23 o                         
   0   1  10          0.99          0.62         0.29 o                         
   1   1  10        311.74        293.91         4.94 o                         
   2   1  10         17.96         15.11         1.73 o                         
   3   1  10          0.28          0.42         0.47 o                         
   4   1  10          0.95          0.54         0.61 o                         
  -5   2  10          0.34          0.79         0.56 o                         
  -4   2  10          0.24         -0.08         0.42 o                         
  -3   2  10          0.03         -0.26         0.26 o                         
  -2   2  10         97.33        101.47         2.45 o                         
  -1   2  10         41.36         39.87         1.29 o                         
   0   2  10        106.46        108.07         1.87 o                         
   1   2  10         55.16         54.07         1.84 o                         
   2   2  10          3.45          2.42         2.00 o                         
   3   2  10          0.42          0.51         0.43 o                         
   4   2  10          0.84          1.05         0.53 o                         
  -5   3  10          0.01         -0.17         0.68 o                         
  -4   3  10         33.83         34.80         2.15 o                         
  -3   3  10          0.59          0.50         0.39 o                         
  -2   3  10         39.66         37.82         1.52 o                         
  -1   3  10         28.56         28.79         1.41 o                         
   0   3  10        230.53        232.92         4.19 o                         
   1   3  10        493.14        468.77        11.85 o                         
   2   3  10         85.21         90.95         3.68 o                         
   3   3  10          0.02         -0.71         0.71 o                         
   4   3  10          3.87          5.52         0.99 o                         
  -5   4  10          0.01         -0.27         0.54 o                         
  -4   4  10          2.24          1.69         1.07 o                         
  -3   4  10         23.81         25.03         1.27 o                         
  -2   4  10         47.43         43.66         1.66 o                         
  -1   4  10          8.39          6.00         0.50 o                         
   0   4  10         74.87         80.54         2.26 o                         
   1   4  10          0.57         -0.03         0.67 o                         
   2   4  10        153.82        155.87         4.94 o                         
   3   4  10          0.48          0.31         0.40 o                         
   4   4  10         12.14         13.42         1.53 o                         
  -5   5  10          0.40         -0.52         0.52 o                         
  -4   5  10         10.45         12.32         1.54 o                         
  -3   5  10         12.66         13.26         0.96 o                         
  -2   5  10         39.24         42.24         2.01 o                         
  -1   5  10         13.31         14.69         1.01 o                         
   0   5  10         25.18         30.03         1.42 o                         
   1   5  10         36.21         36.22         2.04 o                         
   2   5  10          1.55          2.78         0.96 o                         
   3   5  10          0.11          0.89         0.61 o                         
   4   5  10          0.38          0.31         0.45 o                         
  -5   6  10          0.70          0.45         0.70 o                         
  -4   6  10         10.95         14.99         1.88 o                         
  -3   6  10         13.05         13.28         1.29 o                         
  -2   6  10          1.14          0.75         0.47 o                         
  -1   6  10          0.60          1.64         0.49 o                         
   0   6  10          8.88          7.37         0.83 o                         
   1   6  10         12.90         14.36         1.61 o                         
   2   6  10          0.00          0.88         0.59 o                         
   3   6  10          0.32          0.51         0.47 o                         
  -4   7  10          0.15          0.51         0.57 o                         
  -3   7  10          1.33          1.97         0.59 o                         
  -2   7  10          0.85          0.76         0.52 o                         
  -1   7  10          7.70          5.52         0.77 o                         
   0   7  10          3.82          3.41         0.78 o                         
   1   7  10          2.96          2.08         0.53 o                         
   2   7  10          4.82          5.75         2.54 o                         
   3   7  10          2.44          1.13         0.65 o                         
  -4   8  10          4.72          6.80         1.33 o                         
  -3   8  10         92.45        103.90         3.35 o                         
  -2   8  10          0.01         -0.38         0.69 o                         
  -1   8  10          4.00          4.36         0.91 o                         
   0   8  10         14.88         13.84         1.49 o                         
   1   8  10          5.19          3.21         0.64 o                         
   2   8  10          1.24          1.58         0.78 o                         
   3   8  10          5.17          5.75         1.50 o                         
  -4   9  10          0.15         -0.38         0.69 o                         
  -3   9  10          0.33          0.42         0.52 o                         
  -2   9  10         16.06         17.94         1.85 o                         
  -1   9  10         12.98         12.12         1.48 o                         
   0   9  10          8.98         10.41         1.22 o                         
   1   9  10          0.41         -1.01         1.01 o                         
   2   9  10          1.52          1.16         1.15 o                         
  -3  10  10          9.28         12.84         1.45 o                         
  -2  10  10          1.06          1.26         0.55 o                         
  -1  10  10          9.94         10.75         1.72 o                         
   0  10  10          1.18          5.51         0.99 o                         
   1  10  10          0.01          0.14         0.59 o                         
   2  10  10          0.23          2.43         1.03 o                         
  -3  11  10          1.42          0.93         0.60 o                         
  -2  11  10          0.11          0.40         0.56 o                         
  -1  11  10          0.62         -0.25         0.65 o                         
   0  11  10          0.00          0.06         0.65 o                         
   1  11  10          8.99          7.04         1.49 o                         
  -2  12  10         11.60         12.25         1.71 o                         
  -1  12  10          2.85          1.44         0.74 o                         
   0  12  10          3.49          4.80         1.36 o                         
  -1 -14  11          0.51          1.22         0.85 o                         
   0 -14  11         28.42         30.00         1.88 o                         
   1 -14  11          0.13         -0.56         0.56 o                         
  -2 -13  11          2.39          0.97         0.82 o                         
  -1 -13  11          0.20          0.43         0.58 o                         
   0 -13  11          0.48          1.48         0.56 o                         
   1 -13  11          0.04         -0.50         0.50 o                         
   2 -13  11          1.24          1.69         0.76 o                         
  -3 -12  11          2.70          2.42         0.71 o                         
  -2 -12  11          3.92         -0.13         0.79 o                         
  -1 -12  11          0.92          2.00         0.62 o                         
   0 -12  11          1.37          1.05         0.54 o                         
   1 -12  11          3.20          1.44         0.67 o                         
   2 -12  11          1.56          0.70         0.39 o                         
  -3 -11  11          1.37          1.49         0.59 o                         
  -2 -11  11          5.64          8.18         1.12 o                         
  -1 -11  11          1.20          0.73         0.44 o                         
   0 -11  11          0.04          1.98         0.76 o                         
   1 -11  11         31.04         31.21         1.77 o                         
   2 -11  11          8.43          7.78         0.88 o                         
   3 -11  11          0.42          0.08         0.48 o                         
  -4 -10  11          6.64          6.15         1.06 o                         
  -3 -10  11          4.01          4.04         0.74 o                         
  -2 -10  11          3.81          4.35         0.86 o                         
  -1 -10  11          0.30          1.48         0.48 o                         
   0 -10  11          0.07          0.40         0.41 o                         
   1 -10  11         79.93         81.51         3.01 o                         
   2 -10  11          3.14          2.18         0.65 o                         
   3 -10  11          2.04          1.62         0.48 o                         
  -4  -9  11          5.24          5.63         1.04 o                         
  -3  -9  11          0.47         -0.12         0.38 o                         
  -2  -9  11         17.93         17.33         1.24 o                         
  -1  -9  11          0.02         -0.25         0.46 o                         
   0  -9  11          0.54          1.06         0.51 o                         
   1  -9  11         28.81         36.13         1.96 o                         
   2  -9  11          0.95          0.97         0.45 o                         
   3  -9  11          0.71          0.68         0.39 o                         
  -4  -8  11          7.50          5.31         0.98 o                         
  -3  -8  11         11.33          9.60         1.01 o                         
  -2  -8  11          9.14         11.02         0.96 o                         
  -1  -8  11         38.87         46.00         2.06 o                         
   0  -8  11          3.95          4.24         0.81 o                         
   1  -8  11        174.53        207.78         4.58 o                         
   2  -8  11          5.19          6.98         0.78 o                         
   3  -8  11          3.81          4.09         0.67 o                         
  -5  -7  11          0.43          0.76         0.61 o                         
  -4  -7  11          0.24          1.07         0.53 o                         
  -3  -7  11          2.84          2.52         0.52 o                         
  -2  -7  11          7.09          5.82         0.72 o                         
  -1  -7  11         55.40         54.48         2.03 o                         
   0  -7  11          1.28          1.63         0.57 o                         
   1  -7  11          9.15          9.00         1.08 o                         
   2  -7  11         36.77         44.95         2.96 o                         
   3  -7  11          0.12          0.52         0.70 o                         
   4  -7  11          5.96          6.78         0.95 o                         
  -5  -6  11          4.87          4.30         0.92 o                         
  -4  -6  11          4.97          5.25         0.82 o                         
  -3  -6  11         25.68         34.56         2.24 o                         
  -2  -6  11          3.40          1.49         0.40 o                         
  -1  -6  11          6.80          7.45         0.82 o                         
   0  -6  11         28.39         23.42         1.61 o                         
   1  -6  11          0.18          0.07         0.31 o                         
   2  -6  11          5.76          3.82         0.72 o                         
   3  -6  11          0.52          0.12         0.53 o                         
   4  -6  11          1.12          1.10         0.46 o                         
  -5  -5  11          0.36         -0.56         0.56 o                         
  -4  -5  11          7.45          6.54         1.35 o                         
  -3  -5  11         86.84         88.74         3.07 o                         
  -2  -5  11         17.28         16.59         0.98 o                         
  -1  -5  11          1.83          1.37         0.34 o                         
   0  -5  11         47.10         51.77         2.05 o                         
   1  -5  11          8.48          8.87         0.81 o                         
   2  -5  11         10.44         12.00         0.99 o                         
   3  -5  11          2.49          2.44         0.53 o                         
   4  -5  11          1.04          0.94         0.50 o                         
  -5  -4  11          0.98          0.63         0.52 o                         
  -4  -4  11          1.70          0.98         0.53 o                         
  -3  -4  11        137.55        124.95         4.48 o                         
  -2  -4  11          0.01         -0.12         0.47 o                         
  -1  -4  11         33.38         29.73         1.38 o                         
   0  -4  11         60.35         53.94         1.67 o                         
   1  -4  11          0.49          0.76         0.29 o                         
   2  -4  11          1.75          1.43         0.43 o                         
   3  -4  11          1.15          1.19         0.38 o                         
   4  -4  11          0.03          0.77         0.45 o                         
  -5  -3  11          0.55         -0.12         0.72 o                         
  -4  -3  11          4.98          3.46         0.68 o                         
  -3  -3  11        112.01        110.76         3.87 o                         
  -2  -3  11         11.62          9.38         0.74 o                         
  -1  -3  11         24.14         23.03         1.93 o                         
   0  -3  11         35.99         35.16         1.39 o                         
   1  -3  11          0.01         -0.17         0.25 o                         
   2  -3  11          0.08         -0.25         0.25 o                         
   3  -3  11         12.14         12.40         1.08 o                         
   4  -3  11          2.93          1.74         1.02 o                         
  -5  -2  11          0.01         -0.39         0.55 o                         
  -4  -2  11          1.10         -0.25         0.55 o                         
  -3  -2  11         52.36         49.80         2.50 o                         
  -2  -2  11          0.11         -0.04         0.23 o                         
  -1  -2  11          5.56          4.50         0.62 o                         
   0  -2  11         69.49         68.09         1.96 o                         
   1  -2  11          0.00         -0.25         0.25 o                         
   2  -2  11          0.08         -0.24         0.24 o                         
   3  -2  11          1.40          0.48         0.45 o                         
   4  -2  11          0.40          1.03         0.52 o                         
  -5  -1  11          2.64          1.47         0.84 o                         
  -4  -1  11          0.49         -0.01         0.44 o                         
  -3  -1  11         26.81         23.28         2.42 o                         
  -2  -1  11         35.80         33.66         1.35 o                         
  -1  -1  11          0.00         -0.18         0.30 o                         
   0  -1  11         37.04         39.75         1.98 o                         
   1  -1  11          0.01          0.20         0.31 o                         
   2  -1  11          0.14         -0.14         0.24 o                         
   3  -1  11         12.95          9.06         1.11 o                         
   4  -1  11          1.84          0.91         0.57 o                         
  -5   0  11          0.95          0.57         0.58 o                         
  -4   0  11          0.54          0.32         0.50 o                         
  -3   0  11          0.23         -0.46         0.47 o                         
  -2   0  11         81.04         81.99         2.43 o                         
  -1   0  11          1.05          0.35         0.27 o                         
   0   0  11         14.90         34.39         1.79 o                         
   1   0  11          1.98          1.35         0.30 o                         
   2   0  11         16.17         16.05         1.83 o                         
   3   0  11          0.13          0.19         0.41 o                         
   4   0  11          0.78          1.57         0.75 o                         
  -5   1  11          9.25          6.96         1.13 o                         
  -4   1  11          3.40          1.92         0.52 o                         
  -3   1  11          0.05         -0.13         0.31 o                         
  -2   1  11          7.39          6.11         0.64 o                         
  -1   1  11          7.70          4.50         0.50 o                         
   0   1  11          2.12          2.04         0.43 o                         
   1   1  11        100.65        103.66         3.14 o                         
   2   1  11          0.67          1.71         0.94 o                         
   3   1  11          4.00          5.70         0.91 o                         
   4   1  11          0.76          0.81         0.62 o                         
  -5   2  11          2.13          0.71         0.93 o                         
  -4   2  11          0.00          0.33         0.38 o                         
  -3   2  11          0.04          0.23         0.28 o                         
  -2   2  11        103.60        107.59         2.66 o                         
  -1   2  11         71.99         62.25         1.81 o                         
   0   2  11          0.18          0.20         0.17 o                         
   1   2  11        128.11        128.07         3.05 o                         
   2   2  11         25.80         27.29         2.51 o                         
   3   2  11          9.34          9.34         1.17 o                         
   4   2  11          3.63          4.67         1.14 o                         
  -5   3  11          7.75          7.73         1.19 o                         
  -4   3  11          0.31          1.02         0.61 o                         
  -3   3  11          2.19          2.30         0.56 o                         
  -2   3  11          3.34          3.49         0.52 o                         
  -1   3  11        219.63        225.71         3.98 o                         
   0   3  11          0.36         -0.07         0.33 o                         
   1   3  11        558.71        573.65         8.44 o                         
   2   3  11          0.84          1.02         0.54 o                         
   3   3  11          0.26          0.07         0.49 o                         
   4   3  11          0.72          0.90         0.65 o                         
  -5   4  11          0.88          0.50         0.51 o                         
  -4   4  11          3.94          4.68         1.10 o                         
  -3   4  11         16.83         16.57         1.10 o                         
  -2   4  11          0.49          0.28         0.33 o                         
  -1   4  11          9.16          8.28         0.78 o                         
   0   4  11         34.38         35.76         1.73 o                         
   1   4  11          6.46          6.11         0.88 o                         
   2   4  11         53.28         55.62         3.05 o                         
   3   4  11          0.43         -0.44         0.59 o                         
  -5   5  11          0.24          0.46         0.58 o                         
  -4   5  11          2.67          2.67         0.88 o                         
  -3   5  11          1.38          0.56         0.42 o                         
  -2   5  11         15.35         16.50         1.12 o                         
  -1   5  11          1.84          1.41         0.37 o                         
   0   5  11          0.66          0.27         0.32 o                         
   1   5  11          8.63          6.04         0.96 o                         
   2   5  11          0.11          0.53         0.65 o                         
   3   5  11          2.54          0.89         0.59 o                         
  -4   6  11         28.48         28.21         2.43 o                         
  -3   6  11          7.89          7.85         1.02 o                         
  -2   6  11          0.82          1.57         0.41 o                         
  -1   6  11          5.19          5.11         0.67 o                         
   0   6  11          0.61          0.71         0.37 o                         
   1   6  11          8.78          8.81         1.10 o                         
   2   6  11          0.13         -0.03         0.54 o                         
   3   6  11          0.55          1.03         0.62 o                         
  -4   7  11          2.02          3.26         0.84 o                         
  -3   7  11          8.70          8.66         1.24 o                         
  -2   7  11          0.14          0.24         0.32 o                         
  -1   7  11         22.68         20.48         1.51 o                         
   0   7  11          0.25         -0.01         0.41 o                         
   1   7  11          0.85          1.48         0.72 o                         
   2   7  11          0.31          0.55         1.88 o                         
   3   7  11          1.14          0.61         1.01 o                         
  -4   8  11          6.36          7.78         1.40 o                         
  -3   8  11         42.26         47.11         3.20 o                         
  -2   8  11          0.34          2.02         0.71 o                         
  -1   8  11          1.69          1.13         0.64 o                         
   0   8  11         11.83         13.72         1.55 o                         
   1   8  11          0.30          0.66         0.66 o                         
   2   8  11          6.68          9.14         1.81 o                         
  -3   9  11          2.33          1.27         0.62 o                         
  -2   9  11          6.79         11.32         1.51 o                         
  -1   9  11          6.09          6.97         1.18 o                         
   0   9  11          5.41          4.04         0.76 o                         
   1   9  11          0.00         -0.68         0.68 o                         
   2   9  11          4.31          6.66         1.67 o                         
  -3  10  11          6.44          5.41         1.05 o                         
  -2  10  11          1.80          0.57         0.59 o                         
  -1  10  11          0.24          0.24         0.54 o                         
   0  10  11          0.00         -0.39         0.50 o                         
   1  10  11          1.57          2.58         1.05 o                         
  -2  11  11          0.89          1.68         0.77 o                         
  -1  11  11          0.65         -0.83         0.83 o                         
   0  11  11          6.75         12.21         1.65 o                         
  -2 -13  12          3.78          5.60         1.03 o                         
  -1 -13  12          0.09          0.36         1.26 o                         
   0 -13  12          0.29          0.67         0.48 o                         
   1 -13  12          0.18          0.13         0.48 o                         
  -3 -12  12          0.79          5.88         1.25 o                         
  -2 -12  12          1.77          2.69         0.77 o                         
  -1 -12  12          0.26          0.27         0.55 o                         
   0 -12  12          1.71          3.02         0.94 o                         
   1 -12  12          8.80         11.75         1.18 o                         
   2 -12  12          1.62          1.80         0.54 o                         
  -3 -11  12          2.55          2.63         0.78 o                         
  -2 -11  12          4.56          2.21         0.70 o                         
  -1 -11  12          0.23         -0.30         0.55 o                         
   0 -11  12          1.33          0.18         0.51 o                         
   1 -11  12         10.02          9.41         1.00 o                         
   2 -11  12          2.19          1.68         0.51 o                         
  -4 -10  12          0.58          0.50         0.67 o                         
  -3 -10  12          0.03         -0.48         0.48 o                         
  -2 -10  12          4.89          5.29         0.93 o                         
  -1 -10  12          1.21          0.53         0.40 o                         
   0 -10  12          4.55          6.32         0.77 o                         
   1 -10  12         79.62         89.40         3.23 o                         
   2 -10  12          0.58          1.69         0.48 o                         
   3 -10  12          0.10          0.41         0.44 o                         
  -4  -9  12          1.60          0.45         0.50 o                         
  -3  -9  12          7.15          7.13         1.04 o                         
  -2  -9  12         31.12         32.23         2.05 o                         
  -1  -9  12          2.66          2.47         0.55 o                         
   0  -9  12         19.42         18.68         1.46 o                         
   1  -9  12         65.45         73.94         2.86 o                         
   2  -9  12          8.85          9.21         0.93 o                         
   3  -9  12          1.14          1.69         0.68 o                         
  -3  -8  12          0.50          0.54         0.42 o                         
  -2  -8  12         13.54         24.22         1.76 o                         
  -1  -8  12         10.89          7.16         0.81 o                         
   0  -8  12          6.55         28.99         1.80 o                         
   1  -8  12        125.16        126.79         3.65 o                         
   2  -8  12         17.52         18.11         1.45 o                         
   3  -8  12          0.09          0.07         0.43 o                         
  -4  -7  12          3.05          2.61         0.63 o                         
  -3  -7  12          0.75          0.40         0.37 o                         
  -2  -7  12          0.02          0.12         0.36 o                         
  -1  -7  12         17.70         17.26         1.29 o                         
   0  -7  12         11.90         11.17         1.09 o                         
   1  -7  12         23.72         29.10         1.50 o                         
   2  -7  12          0.37          0.52         0.36 o                         
   3  -7  12          0.73          0.73         0.42 o                         
  -5  -6  12          2.87          1.53         0.76 o                         
  -4  -6  12          1.32          1.31         0.93 o                         
  -2  -6  12          6.52          3.88         0.71 o                         
  -1  -6  12         10.34         11.29         1.02 o                         
   0  -6  12          0.74          6.65         0.83 o                         
   1  -6  12          0.03          0.69         0.33 o                         
   2  -6  12          0.48          0.47         0.36 o                         
   3  -6  12          0.33         -0.32         0.32 o                         
  -5  -5  12          0.20          0.54         0.81 o                         
  -4  -5  12         34.67         28.80         1.94 o                         
  -3  -5  12          8.85         12.03         1.73 o                         
  -2  -5  12          0.38          0.53         0.62 o                         
  -1  -5  12          1.95          2.12         0.67 o                         
   0  -5  12          1.01          1.16         0.42 o                         
   1  -5  12          0.06         -0.46         0.46 o                         
   2  -5  12         13.71         13.04         1.04 o                         
   3  -5  12          1.28          1.09         0.39 o                         
   4  -5  12          1.47          1.43         0.53 o                         
  -5  -4  12          2.04          2.52         0.78 o                         
  -4  -4  12          0.85         23.21         2.35 o                         
  -3  -4  12         86.16         88.84         3.64 o                         
  -2  -4  12          0.01          0.70         0.54 o                         
  -1  -4  12         78.22         72.38         4.46 o                         
   0  -4  12          2.63          6.93         0.92 o                         
   1  -4  12         11.67          9.97         0.88 o                         
   2  -4  12         15.99         16.29         1.13 o                         
   3  -4  12          0.35          0.58         0.42 o                         
   4  -4  12          0.32          0.85         0.49 o                         
  -5  -3  12          0.11         -0.24         0.48 o                         
  -4  -3  12          9.78         10.68         1.47 o                         
  -3  -3  12         13.80         44.38         2.97 o                         
  -2  -3  12          1.48          2.50         0.57 o                         
  -1  -3  12          2.56          2.95         0.78 o                         
   0  -3  12         76.46         71.30         2.68 o                         
   1  -3  12          0.87          0.25         0.27 o                         
   2  -3  12         15.23         14.18         1.26 o                         
   3  -3  12          0.03          0.48         0.55 o                         
   4  -3  12          2.53          2.01         0.60 o                         
  -5  -2  12          0.62          1.51         0.76 o                         
  -4  -2  12          1.48          1.22         0.70 o                         
  -3  -2  12         31.18         29.65         3.46 o                         
  -2  -2  12          0.14          0.02         0.28 o                         
  -1  -2  12          2.41          3.30         1.39 o                         
   0  -2  12          3.82          3.63         0.63 o                         
   1  -2  12          3.21          3.53         0.48 o                         
   2  -2  12          1.25          2.85         0.87 o                         
   3  -2  12          5.69          5.93         0.98 o                         
   4  -2  12          0.66          0.19         0.46 o                         
  -5  -1  12          0.95          1.70         1.98 o                         
  -4  -1  12          1.35          0.91         0.53 o                         
  -3  -1  12         15.87         14.19         1.38 o                         
  -2  -1  12          4.15          5.07         0.65 o                         
  -1  -1  12         18.77         15.29         1.22 o                         
   0  -1  12          0.03         -0.45         0.45 o                         
   1  -1  12          2.40          1.78         0.46 o                         
   2  -1  12         23.19         21.97         2.15 o                         
   3  -1  12          4.71          5.07         0.91 o                         
   4  -1  12          2.41          3.94         0.96 o                         
  -5   0  12          0.41         -0.03         1.12 o                         
  -3   0  12          7.39         12.39         1.29 o                         
  -2   0  12         19.60         21.89         1.33 o                         
  -1   0  12          2.63          2.97         0.49 o                         
   0   0  12        105.66        112.74         3.42 o                         
   1   0  12         42.06         38.22         2.31 o                         
   2   0  12         36.10         28.83         2.51 o                         
   3   0  12          3.48          1.17         0.77 o                         
   4   0  12          2.75          2.36         0.88 o                         
  -5   1  12         19.29         19.90         1.86 o                         
  -4   1  12          3.58          3.07         0.63 o                         
  -3   1  12          0.02         -0.27         0.79 o                         
  -2   1  12          3.37          3.15         0.54 o                         
  -1   1  12          0.21          0.53         0.35 o                         
   0   1  12          9.32          9.77         0.63 o                         
   1   1  12        131.73        127.88         4.30 o                         
   2   1  12         12.26         15.03         1.89 o                         
   3   1  12          0.07         -0.15         0.42 o                         
   4   1  12          0.04          1.15         0.67 o                         
  -5   2  12          9.07         11.28         1.45 o                         
  -4   2  12          1.01          1.39         0.64 o                         
  -3   2  12          2.00          0.95         0.47 o                         
  -2   2  12         54.03         49.16         2.00 o                         
  -1   2  12         20.04         23.18         1.38 o                         
   0   2  12         24.13         25.81         1.48 o                         
   1   2  12          8.35          9.75         1.21 o                         
   2   2  12          6.02          4.99         1.12 o                         
   3   2  12          0.12         -0.10         0.51 o                         
  -5   3  12          7.20          4.00         0.96 o                         
  -4   3  12         15.09         13.73         1.75 o                         
  -3   3  12          0.36          4.25         0.61 o                         
  -2   3  12          9.76         10.59         0.91 o                         
  -1   3  12          7.95         11.19         1.01 o                         
   0   3  12          3.86          4.77         0.68 o                         
   1   3  12         70.41         67.85         2.34 o                         
   2   3  12          0.51          0.55         0.56 o                         
   3   3  12          4.17          9.55         1.50 o                         
  -5   4  12          0.01         -0.47         0.59 o                         
  -4   4  12          1.34          1.94         1.17 o                         
  -3   4  12          0.22          0.09         0.34 o                         
  -2   4  12          1.41          1.70         0.49 o                         
  -1   4  12          2.41          2.09         0.50 o                         
   0   4  12         20.79         25.93         1.54 o                         
   1   4  12          3.43          1.07         0.64 o                         
   2   4  12          4.59          3.97         0.90 o                         
   3   4  12          1.50          0.98         0.69 o                         
  -4   5  12          6.36          5.77         1.23 o                         
  -3   5  12          0.24          0.46         0.52 o                         
  -2   5  12          0.02          0.04         0.32 o                         
  -1   5  12          0.09          0.16         0.31 o                         
   0   5  12          0.16         -0.90         0.90 o                         
   1   5  12          0.54          0.25         0.74 o                         
   2   5  12          0.78          1.39         0.88 o                         
   3   5  12          3.76          7.05         2.36 o                         
  -4   6  12         31.90         40.72         3.01 o                         
  -3   6  12          3.93          5.86         0.95 o                         
  -2   6  12          2.06          1.82         0.45 o                         
  -1   6  12         12.14         10.18         0.95 o                         
   0   6  12          0.33          0.44         0.56 o                         
   1   6  12          4.19          2.55         0.85 o                         
   2   6  12         13.88         17.41         2.38 o                         
   3   6  12          1.96          1.15         0.76 o                         
  -4   7  12          0.14          1.33         0.76 o                         
  -3   7  12         18.84         18.23         1.64 o                         
  -2   7  12          0.86          0.33         0.40 o                         
  -1   7  12         17.42         14.41         1.32 o                         
   0   7  12          0.38          0.21         0.43 o                         
   1   7  12          1.74          2.45         1.92 o                         
   2   7  12          0.54          1.94         0.86 o                         
  -3   8  12          8.33          8.72         1.39 o                         
  -2   8  12          2.46          1.90         0.79 o                         
  -1   8  12          1.84          0.84         0.57 o                         
   0   8  12         14.95         17.31         1.77 o                         
   1   8  12         10.93         13.22         2.00 o                         
   2   8  12         14.83         17.83         2.50 o                         
  -3   9  12         10.67         12.63         1.49 o                         
  -2   9  12          0.91          0.16         0.61 o                         
  -1   9  12          5.77          4.93         1.04 o                         
   0   9  12          3.47         10.41         1.38 o                         
   1   9  12          0.97          1.12         0.83 o                         
  -2  10  12          1.17          3.39         0.95 o                         
  -1  10  12          1.41          0.42         0.85 o                         
   0  10  12          1.70          0.38         0.49 o                         
  -1 -13  13          0.10         -0.94         1.04 o                         
   0 -13  13          0.92          1.66         0.62 o                         
  -2 -12  13          0.20          0.52         0.55 o                         
  -1 -12  13          0.20          0.73         0.59 o                         
   0 -12  13          0.58          0.08         0.55 o                         
   1 -12  13          0.91          0.93         0.50 o                         
  -3 -11  13          2.42          0.67         0.65 o                         
  -2 -11  13          0.29         -0.19         0.50 o                         
  -1 -11  13          6.17          6.90         1.02 o                         
   0 -11  13          7.12          9.02         1.29 o                         
   1 -11  13          1.36          1.19         0.52 o                         
   2 -11  13          0.49          0.52         0.47 o                         
  -3 -10  13          0.69          1.49         0.75 o                         
  -2 -10  13          4.97          4.74         0.92 o                         
  -1 -10  13         10.54         14.31         1.41 o                         
   0 -10  13          3.59          5.15         0.73 o                         
   1 -10  13         19.17         18.50         1.55 o                         
   2 -10  13          5.51          6.03         0.80 o                         
  -4  -9  13          4.71          5.59         1.29 o                         
  -3  -9  13         11.52         11.03         1.28 o                         
  -2  -9  13          0.66          0.44         0.49 o                         
  -1  -9  13          2.28          2.33         0.81 o                         
   0  -9  13          0.72          0.44         0.44 o                         
   1  -9  13         68.66         76.10         2.65 o                         
   2  -9  13          5.43          9.01         0.96 o                         
  -4  -8  13          0.15          0.55         0.52 o                         
  -3  -8  13          1.55          1.92         0.72 o                         
  -2  -8  13          0.99         -0.04         0.48 o                         
  -1  -8  13          0.09         -0.24         0.39 o                         
   0  -8  13          8.40          8.11         1.00 o                         
   1  -8  13          3.67          4.48         0.88 o                         
   2  -8  13          2.44          2.49         0.72 o                         
   3  -8  13          0.56          0.15         0.38 o                         
  -4  -7  13         11.40          7.68         1.12 o                         
  -3  -7  13          0.81          0.30         0.47 o                         
  -2  -7  13          0.09          0.21         0.43 o                         
  -1  -7  13          3.68          2.83         0.58 o                         
   0  -7  13          0.08          0.00         0.42 o                         
   1  -7  13          5.50          5.30         0.77 o                         
   2  -7  13          1.71          1.72         0.65 o                         
   3  -7  13          1.32          0.66         0.52 o                         
  -4  -6  13         16.11         17.61         1.60 o                         
  -3  -6  13          0.17          1.39         0.73 o                         
  -2  -6  13          4.81          5.95         1.01 o                         
  -1  -6  13         35.06         28.54         1.84 o                         
   0  -6  13          0.03          0.49         0.49 o                         
   1  -6  13          5.38          3.57         0.58 o                         
   2  -6  13          1.28          1.84         0.68 o                         
   3  -6  13          0.00         -0.26         0.52 o                         
  -4  -5  13         29.66         29.74         2.40 o                         
  -3  -5  13          0.02          0.34         0.59 o                         
  -2  -5  13          0.93          1.32         1.19 o                         
  -1  -5  13         15.31         10.20         1.11 o                         
   0  -5  13          0.03         -0.41         0.41 o                         
   1  -5  13          0.12          0.32         0.31 o                         
   2  -5  13         21.51         23.54         1.76 o                         
   3  -5  13          1.21          0.07         0.56 o                         
  -5  -4  13          0.08         -0.53         0.72 o                         
  -4  -4  13         26.83         29.17         2.28 o                         
  -3  -4  13          8.59          7.57         1.14 o                         
  -2  -4  13          7.32          6.60         0.86 o                         
  -1  -4  13         45.11         47.42         2.26 o                         
   0  -4  13          1.03          1.27         0.50 o                         
   1  -4  13          0.36          0.47         0.28 o                         
   2  -4  13          3.32          3.73         0.75 o                         
   3  -4  13          0.03          0.62         0.62 o                         
  -5  -3  13          0.17          0.77         0.86 o                         
  -4  -3  13         15.88         12.23         1.46 o                         
  -3  -3  13          2.30          2.93         0.79 o                         
  -2  -3  13          0.17          0.10         0.32 o                         
  -1  -3  13         41.56         38.45         2.25 o                         
   0  -3  13          6.34          7.31         0.90 o                         
   1  -3  13          5.49          7.70         0.75 o                         
   2  -3  13         48.02         42.86         3.43 o                         
   3  -3  13          0.19          0.69         0.62 o                         
  -5  -2  13          0.68          0.67         1.52 o                         
  -4  -2  13          1.19          1.04         1.24 o                         
  -3  -2  13          0.55          1.30         1.07 o                         
  -2  -2  13          0.05         -0.39         0.39 o                         
  -1  -2  13          0.11          0.69         0.40 o                         
   0  -2  13          6.97          4.64         0.76 o                         
   1  -2  13          5.77          4.86         0.60 o                         
   2  -2  13          4.99          3.94         2.05 o                         
   3  -2  13          9.76          7.01         1.30 o                         
  -5  -1  13          0.14         -0.35         1.06 o                         
  -4  -1  13          0.25          0.89         0.57 o                         
  -3  -1  13          0.43          0.56         0.53 o                         
  -2  -1  13          0.07         -0.07         0.31 o                         
  -1  -1  13          0.89          0.37         0.35 o                         
   0  -1  13          9.43         10.32         1.43 o                         
   1  -1  13         28.22         31.37         1.85 o                         
   2  -1  13          0.67         -0.03         0.94 o                         
   3  -1  13          6.48          6.58         1.09 o                         
  -5   0  13          0.11          0.24         0.64 o                         
  -4   0  13          2.32          3.26         0.70 o                         
  -3   0  13         23.06         22.58         1.92 o                         
  -2   0  13          5.01          4.24         0.63 o                         
  -1   0  13          7.23          6.09         0.76 o                         
   0   0  13          0.03          3.06         0.73 o                         
   1   0  13          1.96          0.88         0.60 o                         
   2   0  13          0.39          0.25         0.60 o                         
   3   0  13          0.03          0.95         0.60 o                         
  -5   1  13          9.01          8.13         1.49 o                         
  -4   1  13          6.49          6.68         1.68 o                         
  -3   1  13          0.66          0.59         0.48 o                         
  -2   1  13         33.04         30.77         1.64 o                         
  -1   1  13         14.65         18.12         1.28 o                         
   0   1  13        280.40        313.78         5.47 o                         
   1   1  13          5.01          4.46         0.76 o                         
   2   1  13          0.40         -0.24         0.68 o                         
   3   1  13          0.93          1.40         0.55 o                         
  -4   2  13          0.26          0.50         0.64 o                         
  -3   2  13          8.47          6.57         0.85 o                         
  -2   2  13          0.05          0.01         0.38 o                         
  -1   2  13          0.39          1.34         0.45 o                         
   0   2  13         13.73         11.93         1.08 o                         
   1   2  13         82.16         84.99         3.16 o                         
   2   2  13          1.66          2.51         0.94 o                         
   3   2  13         10.80         14.73         1.60 o                         
  -4   3  13          5.17          4.96         1.14 o                         
  -3   3  13          0.09         -0.09         0.32 o                         
  -2   3  13          4.10          2.38         0.50 o                         
  -1   3  13          2.66          4.45         0.87 o                         
   0   3  13         42.15         42.11         2.09 o                         
   1   3  13          0.53          0.25         0.42 o                         
   2   3  13          0.01         -0.40         0.48 o                         
   3   3  13          2.21          2.72         1.31 o                         
  -4   4  13          0.36         -0.77         0.77 o                         
  -3   4  13          0.91          1.09         0.44 o                         
  -2   4  13          4.72          5.63         0.72 o                         
  -1   4  13          0.80          0.23         0.38 o                         
   0   4  13          0.35         -0.52         0.52 o                         
   1   4  13         16.18         13.78         1.92 o                         
   2   4  13          0.18          0.33         0.55 o                         
   3   4  13          2.33          2.46         0.86 o                         
  -4   5  13          0.17         -0.72         0.72 o                         
  -3   5  13          0.64          0.74         0.98 o                         
  -2   5  13          0.17          0.39         0.36 o                         
  -1   5  13          0.00          0.54         0.39 o                         
   0   5  13          0.49          0.78         0.43 o                         
   1   5  13          0.78         -0.22         2.59 o                         
   2   5  13          0.45         -0.17         0.87 o                         
  -4   6  13         24.37         31.07         2.74 o                         
  -3   6  13          0.92          0.59         0.60 o                         
  -2   6  13          8.72          9.96         0.99 o                         
  -1   6  13          1.80          1.58         0.79 o                         
   0   6  13          1.31          1.25         0.52 o                         
   1   6  13          3.06          3.89         1.04 o                         
   2   6  13          1.59          1.31         0.66 o                         
  -3   7  13          5.68          6.92         1.09 o                         
  -2   7  13          0.04          0.80         0.42 o                         
  -1   7  13          5.78          5.17         0.85 o                         
   0   7  13          0.49         -0.77         0.77 o                         
   1   7  13          2.40          2.00         0.79 o                         
   2   7  13          3.95          5.13         1.35 o                         
  -3   8  13          2.15          3.82         1.03 o                         
  -2   8  13          0.15         -0.24         0.54 o                         
  -1   8  13          0.05          0.56         0.74 o                         
   0   8  13          1.20          0.84         0.73 o                         
   1   8  13          0.01         -0.51         0.69 o                         
  -2   9  13          0.71         -0.25         1.16 o                         
  -1   9  13          2.54          2.15         0.76 o                         
   0   9  13          2.99          2.24         1.14 o                         
  -1 -12  14          0.45         -0.60         0.60 o                         
   0 -12  14          0.33          0.93         0.48 o                         
  -2 -11  14          0.38          0.08         0.48 o                         
  -1 -11  14          0.28         -0.58         0.71 o                         
   0 -11  14         21.30         21.37         1.54 o                         
   1 -11  14          1.15          1.81         0.61 o                         
  -3 -10  14          0.76          1.42         0.66 o                         
  -2 -10  14          4.50          5.38         0.92 o                         
  -1 -10  14          0.89          0.49         0.56 o                         
   0 -10  14         29.86         33.03         2.11 o                         
   1 -10  14          1.27          0.56         0.49 o                         
  -3  -9  14          4.16          2.73         0.85 o                         
  -2  -9  14          7.84          6.97         1.02 o                         
  -1  -9  14          0.76          0.23         0.54 o                         
   0  -9  14         19.88         23.38         1.50 o                         
   1  -9  14         21.15         22.62         1.51 o                         
   2  -9  14          0.08          0.32         0.43 o                         
  -3  -8  14          0.10         -0.20         0.54 o                         
  -2  -8  14          0.18          0.57         0.65 o                         
  -1  -8  14          0.06         -0.17         0.43 o                         
   0  -8  14          2.93          4.72         0.68 o                         
   1  -8  14          4.47          4.15         0.84 o                         
   2  -8  14          0.09         -0.49         0.49 o                         
  -4  -7  14          4.73          4.85         1.43 o                         
  -3  -7  14          0.51          1.32         0.64 o                         
  -2  -7  14          1.21          0.59         0.64 o                         
  -1  -7  14          7.13          7.40         1.37 o                         
   0  -7  14          2.33          8.61         0.94 o                         
   1  -7  14          6.67          8.89         0.97 o                         
   2  -7  14          1.24          0.90         0.76 o                         
  -4  -6  14         19.00         15.37         2.01 o                         
  -3  -6  14          0.07         -0.38         0.88 o                         
  -2  -6  14          0.13         -0.47         0.47 o                         
  -1  -6  14          2.83          2.05         0.56 o                         
   0  -6  14          0.34          0.08         0.50 o                         
   1  -6  14          3.42          2.82         0.93 o                         
   2  -6  14          1.91          0.31         1.05 o                         
   3  -6  14          0.30         -0.54         0.79 o                         
  -4  -5  14          7.65          9.02         1.42 o                         
  -3  -5  14          0.41         -0.04         0.51 o                         
  -2  -5  14          2.64          0.77         0.98 o                         
  -1  -5  14         11.33          7.26         0.95 o                         
   0  -5  14          3.08          1.80         0.64 o                         
   1  -5  14          0.50          0.00         0.34 o                         
   2  -5  14          2.33          0.59         0.58 o                         
   3  -5  14          2.97          3.21         0.71 o                         
  -4  -4  14         44.41         33.64         2.50 o                         
  -3  -4  14          0.02         -0.09         0.59 o                         
  -2  -4  14          0.99          0.67         0.57 o                         
  -1  -4  14         11.12         10.56         1.16 o                         
   0  -4  14          4.06          3.37         0.93 o                         
   1  -4  14          2.54          1.77         0.44 o                         
   2  -4  14          0.97         -0.59         0.79 o                         
   3  -4  14          1.89          3.61         0.87 o                         
  -4  -3  14          8.49          9.35         1.35 o                         
  -3  -3  14         17.33         19.80         2.07 o                         
  -2  -3  14          0.02         -0.79         0.79 o                         
  -1  -3  14         36.63         45.67         2.88 o                         
   0  -3  14          2.18          2.49         0.60 o                         
   1  -3  14          5.42          5.96         0.90 o                         
   2  -3  14         16.27         15.68         3.54 o                         
   3  -3  14          1.58          1.29         0.52 o                         
  -4  -2  14          5.52          5.14         1.02 o                         
  -3  -2  14         12.02         12.00         1.59 o                         
  -2  -2  14          0.04         -0.14         0.48 o                         
  -1  -2  14         12.14          9.47         1.06 o                         
   0  -2  14          1.04          0.92         0.38 o                         
   1  -2  14          7.99          6.21         0.93 o                         
   2  -2  14          1.18          0.25         0.63 o                         
   3  -2  14          1.19          0.20         0.61 o                         
  -4  -1  14          0.24          0.19         0.51 o                         
  -3  -1  14          0.57          1.72         0.66 o                         
  -2  -1  14          0.75          0.02         0.32 o                         
  -1  -1  14         21.87         25.90         2.12 o                         
   0  -1  14         37.61         36.82         2.13 o                         
   1  -1  14          1.02          1.25         0.46 o                         
   2  -1  14          0.01         -0.76         0.93 o                         
   3  -1  14          0.03          0.31         0.63 o                         
  -4   0  14          1.57          1.43         0.54 o                         
  -3   0  14         16.44         15.30         1.53 o                         
  -2   0  14          0.29          0.06         0.33 o                         
  -1   0  14          1.03          0.00         0.46 o                         
   0   0  14          2.62          5.79         0.96 o                         
   1   0  14          3.62          1.91         0.56 o                         
   2   0  14          3.92          7.78         1.22 o                         
   3   0  14          2.66          2.97         0.71 o                         
  -4   1  14          0.64         -0.09         0.67 o                         
  -3   1  14          0.25         -0.72         0.72 o                         
  -2   1  14         16.86         16.79         1.27 o                         
  -1   1  14          2.79          2.59         0.57 o                         
   0   1  14        181.60        180.91         5.53 o                         
   1   1  14          2.53          1.89         0.78 o                         
   2   1  14          0.37          1.43         0.88 o                         
   3   1  14          0.06          0.09         0.55 o                         
  -4   2  14          0.58          0.06         0.77 o                         
  -3   2  14          9.99         11.48         1.30 o                         
  -2   2  14          0.06         -0.37         0.37 o                         
  -1   2  14          0.08          0.12         0.36 o                         
   0   2  14          7.20          7.77         0.94 o                         
   1   2  14         52.16         54.06         4.45 o                         
   2   2  14          0.84          0.74         0.68 o                         
  -4   3  14          0.99          0.38         0.62 o                         
  -3   3  14          0.00         -0.09         0.51 o                         
  -2   3  14         17.65         19.66         1.57 o                         
  -1   3  14          1.04          1.33         0.49 o                         
   0   3  14         37.47         42.80         2.10 o                         
   1   3  14          2.42          3.39         0.96 o                         
   2   3  14          0.26         -0.09         0.46 o                         
  -4   4  14          0.21          0.91         0.75 o                         
  -3   4  14          0.11         -0.29         0.64 o                         
  -2   4  14          0.32          1.54         0.49 o                         
  -1   4  14          0.03          0.72         0.41 o                         
   0   4  14          0.33         -0.49         0.49 o                         
   1   4  14          6.22          7.21         1.63 o                         
   2   4  14          0.03         -0.61         0.61 o                         
  -3   5  14          0.08          0.31         0.70 o                         
  -2   5  14          7.71          9.64         1.00 o                         
  -1   5  14          6.91          8.41         1.00 o                         
   0   5  14          0.15         -0.36         0.47 o                         
   1   5  14          0.60         -0.25         0.93 o                         
   2   5  14          0.06          0.02         0.62 o                         
  -3   6  14          1.92          3.44         1.00 o                         
  -2   6  14          0.16         -0.18         0.47 o                         
  -1   6  14          0.02          0.49         0.44 o                         
   0   6  14          0.03         -0.66         0.66 o                         
   1   6  14          2.40          3.18         1.71 o                         
  -3   7  14          8.61         13.63         1.84 o                         
  -2   7  14          4.99          3.88         0.87 o                         
  -1   7  14          5.60          6.91         1.16 o                         
   0   7  14          0.02          0.47         0.80 o                         
   1   7  14          0.02         -0.53         0.70 o                         
  -2   8  14          1.23         -0.08         0.55 o                         
  -1   8  14          6.36          5.28         1.13 o                         
   0   8  14          0.04         -0.30         1.12 o                         
  -1 -11  15          0.45          0.79         0.78 o                         
  -2 -10  15          1.12         -0.03         0.74 o                         
  -1 -10  15          1.15          0.27         0.50 o                         
   0 -10  15          9.93         13.25         1.22 o                         
   1 -10  15          6.27          2.39         0.73 o                         
  -2  -9  15          7.06          5.28         0.94 o                         
  -1  -9  15          0.85          0.72         0.49 o                         
   0  -9  15         34.88         40.82         2.01 o                         
   1  -9  15          0.42         -0.01         0.56 o                         
  -3  -8  15          0.31         -0.32         0.70 o                         
  -2  -8  15          1.24          0.42         0.61 o                         
  -1  -8  15          0.02          0.67         0.90 o                         
   0  -8  15          3.27          3.27         0.67 o                         
   1  -8  15          2.11          0.83         0.48 o                         
  -3  -7  15          0.00          0.25         0.62 o                         
  -2  -7  15          7.04          7.13         1.17 o                         
  -1  -7  15          2.22          3.14         1.04 o                         
   0  -7  15          0.73         -0.12         0.62 o                         
   1  -7  15          0.60          1.21         0.57 o                         
   2  -7  15          0.89          0.95         1.46 o                         
  -3  -6  15          0.24          0.11         1.36 o                         
  -2  -6  15          0.96          0.07         0.73 o                         
  -1  -6  15          0.16          0.00         0.53 o                         
   0  -6  15          0.91          1.59         0.49 o                         
   1  -6  15         12.71         12.09         1.10 o                         
   2  -6  15          0.88          1.06         0.75 o                         
  -4  -5  15          0.45          1.77         0.91 o                         
  -3  -5  15          0.26          0.65         0.55 o                         
  -2  -5  15          1.50         -0.56         0.56 o                         
  -1  -5  15         17.45         18.19         2.00 o                         
   0  -5  15          0.75          0.65         0.44 o                         
   1  -5  15          2.19          1.26         0.54 o                         
   2  -5  15          0.02          0.27         0.73 o                         
  -4  -4  15         36.48         40.37         2.81 o                         
  -3  -4  15          0.15          0.56         0.51 o                         
  -2  -4  15          1.45         -0.14         0.49 o                         
  -1  -4  15          0.11          0.15         0.42 o                         
   0  -4  15          1.13          0.62         0.65 o                         
   1  -4  15          3.03          3.05         0.75 o                         
   2  -4  15          5.53          6.66         1.37 o                         
  -4  -3  15          0.21          1.97         0.86 o                         
  -3  -3  15          4.07         12.46         1.69 o                         
  -2  -3  15          0.51         -0.09         0.62 o                         
  -1  -3  15         35.81         36.80         2.20 o                         
   0  -3  15          0.44          1.69         0.61 o                         
   1  -3  15          6.63          7.09         1.29 o                         
   2  -3  15          2.73          2.83         3.24 o                         
  -4  -2  15          0.11          0.26         0.49 o                         
  -3  -2  15          5.64          6.89         1.26 o                         
  -2  -2  15          0.19         -0.63         0.63 o                         
  -1  -2  15          9.98         10.62         1.19 o                         
   0  -2  15         14.98         14.54         1.70 o                         
   1  -2  15          3.54          2.16         0.83 o                         
   2  -2  15          0.33         -0.62         0.62 o                         
  -4  -1  15          2.65          2.81         0.75 o                         
  -3  -1  15          4.76          2.87         1.67 o                         
  -2  -1  15          1.84          0.85         0.51 o                         
  -1  -1  15          3.23          3.03         0.74 o                         
   0  -1  15         22.94         23.42         1.77 o                         
   1  -1  15          2.61          0.36         0.57 o                         
   2  -1  15          0.13         -0.51         0.78 o                         
  -4   0  15          0.15          0.14         0.46 o                         
  -3   0  15          3.72          2.89         0.74 o                         
  -2   0  15          0.19          1.50         0.71 o                         
  -1   0  15         23.48         26.62         1.87 o                         
   0   0  15          2.38          1.64         0.69 o                         
   1   0  15          0.37         -0.36         0.63 o                         
   2   0  15          0.22         -0.82         0.82 o                         
  -4   1  15          0.39         -0.62         1.44 o                         
  -3   1  15          5.30          4.08         1.46 o                         
  -2   1  15          2.65          1.97         0.54 o                         
  -1   1  15          1.83          3.22         0.73 o                         
   0   1  15         45.53         44.47         2.47 o                         
   1   1  15          0.13         -0.44         0.70 o                         
   2   1  15          2.11          0.96         0.83 o                         
  -4   2  15          0.65          1.75         0.90 o                         
  -3   2  15          2.69          2.71         0.76 o                         
  -2   2  15          3.47          3.33         0.67 o                         
  -1   2  15          7.12         11.23         1.15 o                         
   0   2  15         12.21         12.17         1.46 o                         
   1   2  15          8.40          8.21         1.55 o                         
   2   2  15          1.87          3.05         1.17 o                         
  -3   3  15          0.11          1.19         0.58 o                         
  -2   3  15          2.80          1.74         0.51 o                         
  -1   3  15          0.00         -0.12         0.40 o                         
   0   3  15         17.81         19.11         1.47 o                         
   1   3  15          5.27          4.02         1.11 o                         
   2   3  15          2.58          5.05         1.14 o                         
  -3   4  15          0.28         -0.64         0.70 o                         
  -2   4  15          2.66          4.01         1.14 o                         
  -1   4  15          0.38          0.74         0.48 o                         
   0   4  15          2.13          1.11         0.69 o                         
   1   4  15          2.01          1.83         0.83 o                         
  -3   5  15          0.90          1.36         0.92 o                         
  -2   5  15          0.04         -0.34         0.46 o                         
  -1   5  15          0.00         -0.20         1.06 o                         
   0   5  15          0.00         -0.61         0.61 o                         
   1   5  15          0.04          0.25         1.12 o                         
  -2   6  15          1.92          1.61         0.52 o                         
  -1   6  15          7.88          7.48         1.07 o                         
   0   6  15          2.52          2.51         0.97 o                         
  -1   7  15          0.20         -0.69         0.69 o                         
  -1  -9  16          0.01          0.43         0.54 o                         
   0  -9  16         27.99         33.78         3.22 o                         
  -2  -8  16          1.05          0.10         0.63 o                         
  -1  -8  16          0.84          0.28         0.67 o                         
   0  -8  16          0.02          2.36         0.81 o                         
   1  -8  16          0.00          0.04         1.82 o                         
  -2  -7  16          4.68          2.26         0.81 o                         
  -1  -7  16          0.75          2.41         0.84 o                         
   0  -7  16          1.04          1.00         0.46 o                         
   1  -7  16          1.54          0.09         0.71 o                         
  -3  -6  16          4.13          5.63         1.13 o                         
  -2  -6  16          1.89          1.75         0.75 o                         
  -1  -6  16          0.05         -0.08         0.73 o                         
   0  -6  16          0.08         -0.09         0.44 o                         
   1  -6  16          4.23          6.96         1.46 o                         
  -3  -5  16          1.94          2.58         0.81 o                         
  -2  -5  16         12.82         10.05         1.80 o                         
  -1  -5  16          0.21          0.39         0.61 o                         
   0  -5  16          0.67         -0.54         0.54 o                         
   1  -5  16         11.31         13.43         2.21 o                         
  -3  -4  16          0.64          0.80         0.57 o                         
  -2  -4  16          0.47          1.71         0.67 o                         
  -1  -4  16          0.01         -0.28         0.66 o                         
   0  -4  16          0.16          0.45         0.44 o                         
   1  -4  16          8.50          9.46         1.57 o                         
  -3  -3  16          0.15          1.27         0.75 o                         
  -2  -3  16          5.27          3.75         3.03 o                         
  -1  -3  16          0.11          0.10         0.62 o                         
   0  -3  16          1.15          0.68         0.50 o                         
   1  -3  16          2.53          4.08         1.13 o                         
   2  -3  16          5.22          1.83         1.86 o                         
  -3  -2  16          0.01          0.72         0.62 o                         
  -2  -2  16          0.01         -0.05         1.04 o                         
  -1  -2  16         12.74         13.28         1.40 o                         
   0  -2  16          2.66          2.77         0.73 o                         
   1  -2  16          0.46          1.72         0.80 o                         
   2  -2  16          0.24         -0.18         0.71 o                         
  -3  -1  16          1.67          0.95         0.58 o                         
  -2  -1  16          0.33         -0.08         0.52 o                         
  -1  -1  16         11.24         12.72         1.36 o                         
   0  -1  16          0.27          0.93         0.70 o                         
   1  -1  16          0.43         -0.17         0.62 o                         
  -3   0  16          0.01         -0.54         0.54 o                         
  -2   0  16          0.25          1.50         0.70 o                         
  -1   0  16         15.36         13.52         1.42 o                         
   0   0  16         18.11         20.67         1.77 o                         
   1   0  16          0.08          0.47         0.67 o                         
  -3   1  16          7.31          8.63         1.25 o                         
  -2   1  16          0.60          1.10         0.52 o                         
  -1   1  16          8.10          9.25         1.20 o                         
   0   1  16          0.00         -0.19         0.49 o                         
   1   1  16          0.08          0.72         0.66 o                         
  -3   2  16          0.19         -0.56         0.62 o                         
  -2   2  16          0.11          1.14         0.64 o                         
  -1   2  16          0.09          1.35         0.48 o                         
   0   2  16         38.56         46.60         2.68 o                         
   1   2  16          0.05         -0.73         0.96 o                         
  -3   3  16          2.32          2.13         0.95 o                         
  -2   3  16          0.37          0.16         0.45 o                         
  -1   3  16          4.36          6.02         0.87 o                         
   0   3  16          0.10          1.27         0.69 o                         
   1   3  16          3.21          4.06         2.47 o                         
  -2   4  16          4.80          9.90         1.19 o                         
  -1   4  16          0.93          0.77         0.53 o                         
   0   4  16          0.27         -0.91         0.91 o                         
  -1   5  16          1.25          1.11         0.44 o                         
  -1  -7  17          0.02          0.45         0.90 o                         
   0  -7  17          2.04          0.06         1.09 o                         
  -2  -6  17          0.53          1.89         0.97 o                         
  -1  -6  17          0.02         -0.19         0.62 o                         
   0  -6  17          0.10          0.72         0.66 o                         
  -2  -5  17         23.23         27.99         2.67 o                         
  -1  -5  17          0.13         -0.34         0.55 o                         
   0  -5  17          0.33         -0.42         0.52 o                         
  -2  -4  17          0.89          2.30         1.23 o                         
  -1  -4  17          1.81          0.91         0.88 o                         
   0  -4  17          0.00         -0.18         0.52 o                         
   1  -4  17          4.25          4.48         1.23 o                         
  -2  -3  17          4.81          6.53         1.30 o                         
  -1  -3  17          8.12         11.41         1.34 o                         
   0  -3  17          0.48          1.03         0.78 o                         
   1  -3  17          0.89          0.19         0.69 o                         
  -2  -2  17          1.19          2.07         0.84 o                         
  -1  -2  17          3.99          3.75         0.82 o                         
   0  -2  17          0.02          0.72         0.51 o                         
   1  -2  17          0.01         -0.80         0.80 o                         
  -2  -1  17          2.47          3.98         1.33 o                         
  -1  -1  17         21.17         20.85         1.79 o                         
   0  -1  17          2.47          3.20         0.75 o                         
   1  -1  17          0.80          0.44         0.61 o                         
  -2   0  17          0.38          0.75         0.92 o                         
  -1   0  17         17.17         16.66         1.64 o                         
   0   0  17          6.78          4.00         1.10 o                         
  -2   1  17          0.80          0.66         0.61 o                         
  -1   1  17         19.60         21.06         1.85 o                         
   0   1  17          4.11          1.59         1.47 o                         
  -2   2  17          1.50          2.14         0.69 o                         
  -1   2  17         10.23         15.81         1.62 o                         
   0   2  17         16.44         14.23         2.02 o                         
                                                                                
